# Supplementary material for: Spectral signature and behavioral consequence of spontaneous shifts of pupil-linked arousal in human
Source: eLife. 2021 Aug 31;10:e68265. doi: 10.7554/eLife.68265 (PMC8486382; doi:10.7554/eLife.68265)
Supplement: Figure 1—source data 1. [file elife-68265-fig1-data1.csv]

	Frequency	subject_AA	subject_AC	subject_AL	subject_AR	subject_AW	subject_BJB	subject_CW	subject_DJ	subject_EC	subject_FSM	subject_JA	subject_JC	subject_JP	subject_JS	subject_LS	subject_MC	subject_NA	subject_NC	subject_NM	subject_SF	subject_SL	subject_SM	subject_TL	subject_TK
0	0.0	0.5862351940896423	1.0919306449654007	1.534021903769336	0.157932930012121	1.5553851575777222	1.2445605238000228	0.4319299992408009	0.7820549408406465	0.8037137611333787	0.4125477879425622	2.411754671522613	0.9269646728438247	1.1456466923354394	0.6335846707251983	1.214023421600373	1.0463270827400035	0.3972699525956357	0.9956706952380585	0.3512631904021232	0.499339083565116	0.9757251606740139	0.6653939298147005	0.9502450297223589	0.45661449146625693
1	0.03662109375	4.392259684514838	4.719375296668511	9.244807310428893	1.1232496253133708	6.570761088429082	4.69097934668547	2.561956451926224	5.83033803140803	5.673823977511701	2.820667011198914	8.675913703094245	5.090352492711634	5.552311928958778	4.326302658397658	5.483522221428185	3.7565993982657924	7.26414726810322	6.27328058461173	3.1869769248710726	2.7676946999159755	3.60152964362283	3.637343767984162	3.569754470513901	4.158885724061033
2	0.0732421875	4.032588778461641	3.742445130859457	5.7165806995144735	1.626001621781342	4.5738948955681185	3.2826116451725453	3.407288201273849	3.189182934014183	3.705576467426538	1.2075122413785908	4.081186587953782	2.6964749193098188	4.252270956014427	3.3126072264978994	3.7623670551149253	3.3049464968403983	4.760823723975379	4.213631649946025	2.581125723903436	2.888912998093838	2.225120358525531	4.0306092829897615	1.4442418294871666	2.621938810748889
3	0.10986328125	3.3248970588802154	2.408858022979707	2.5884225699458225	2.0900808957896544	2.1514714547234077	1.964382665766901	2.3665926414207084	1.0638263136833854	2.5415241857903874	0.5096699891430034	1.301433945853379	1.5922370345978336	1.34035699169072	3.0724493545717984	2.3810821140951086	2.391981109025786	2.3206001504936715	1.3585070065743061	1.3619264523078995	2.5004209498476806	1.466156559534037	2.253726057277428	0.8182139439041671	1.4049147230864636
4	0.146484375	2.4529599446902326	2.1333420827272267	1.3375134983793358	2.3077846875683727	1.3011285314486714	1.2288699876875877	1.2834635901463742	0.6626491408793975	2.2971305180285406	0.887228341811231	0.7222641285725139	1.253782068442221	1.0764733861043907	2.86066522141574	1.7392438714243184	1.952945236695972	0.8466476011831509	0.7941310147006884	0.7493152034886766	1.7940074625733728	1.1476326188909751	1.6830398405753884	0.45556022822913433	0.7657032997189682
5	0.18310546875	1.021787856194545	1.5290852335370124	0.9640103388275326	2.2564244803958378	0.6835927057860292	0.7860636406037507	1.092575464186623	0.4681758526923896	1.2656157090569935	1.0161162914283204	0.6292852105677691	0.712262657959342	0.9402268897493883	1.7404764889763498	0.9122193203857119	1.8755815829722984	0.35384567204410355	0.5947192836411841	0.7658501868412031	1.2086007730267467	1.39966843831063	1.8483111045412943	0.4176002083706266	0.45222504137718406
6	0.2197265625	1.3057640359209963	1.0797240266692762	0.6765760646708253	1.0950565546056112	0.42793306514010343	0.6347220719084748	0.8581665830468621	0.4623659818762884	0.8071273388197767	0.8405098451788555	0.4815572420914112	0.5646073824465238	1.7361699199119371	1.475926545671938	0.4360645988751096	2.298804921692678	0.45366827044613023	0.4938051820622672	1.0360324204185487	1.382548648584289	0.7262827622864511	1.870318615032108	0.3090745722452149	0.3351072483608421
7	0.25634765625	1.5499242257156522	0.8769231727467972	0.4240542911445077	1.240519177777601	0.32841072581319025	0.6065639671060102	0.7015424861546458	0.37132349408515963	0.6428054677303374	0.4342664023044249	0.3644713955004061	0.5098893673088201	0.8988028213351121	0.8611482195809707	0.30583084996824844	1.4819042258287478	0.3800353839982934	0.3389931424408127	0.7025460510973429	1.0075148740788074	0.5185204519483817	0.6463418078562381	0.38423707422028197	0.1822134980243143
8	0.29296875	0.8324575617045703	0.6890793302963665	0.3345596071846173	1.755546410766529	0.3508413465907193	0.7305672953051731	0.5755860739360651	0.19993686452510456	0.5279094679981229	0.552611817410573	0.29721918995523217	0.5219061944460881	0.20739083484286053	0.6049518241800325	0.30181939894804644	0.5510536398415211	0.2262526306663025	0.2637616455411333	0.36262861746221287	1.0588213432635034	0.6554694827914007	0.24500191296853274	0.33368101722622345	0.1322149011211646
9	0.32958984375	0.4206515167252727	0.7550338126190532	0.2670647031576793	2.261874004139452	0.3360908566694495	0.39951095133784004	0.8965008494967085	0.13832057287274196	0.39065399002036105	0.529252328825333	0.25772688796498266	0.40077623130102946	0.1973416529017133	0.5696938409424059	0.3753461386732492	0.38011933789182584	0.1263003581362758	0.28788642324793207	0.3663046686487439	0.8739797896627639	0.5113595639441226	0.2517474493212805	0.20157454415422124	0.06768217313516725
10	0.3662109375	0.4081997139873027	0.6378005051925959	0.1433488110626213	1.30004831721457	0.16414844368607379	0.2946557538179698	0.6598042612808658	0.15538820135344156	0.3354242845611288	0.32532377755761843	0.23787110631317615	0.29370027753344846	0.13710735594132736	0.4981474816983941	0.23891983447303033	0.38664645597291003	0.08605345900457448	0.2192476519539978	0.30985792063917844	0.6445298507273292	0.5624015531170224	0.25478585912847984	0.1307762000127771	0.09778024428092369
11	0.40283203125	0.24449487156625968	0.31618243700219895	0.12420797616584656	0.9228856222326867	0.16227829746810565	0.14620205144962664	0.29081429757432153	0.1034516771551883	0.254470753839782	0.2596578822624333	0.1371711981953897	0.23588091894555027	0.133824558007388	0.35519099925263353	0.14635340668340086	0.20831030939189427	0.10480210835921204	0.23938075089582683	0.16224110368944994	0.5649628076770414	0.41130126243621434	0.18507423579720764	0.14069302266501083	0.10542655209431921
12	0.439453125	0.16165706124714171	0.2643679587409218	0.11847012726085819	0.8653123185086653	0.1582886803950811	0.18314620794276548	0.37801547492328524	0.12061381447103	0.23018162945384577	0.32027188712358134	0.0804513600903848	0.2127264296649111	0.15240336972209473	0.21940104235832472	0.12243430303550777	0.13912076791724123	0.12863611744449924	0.2034118057827822	0.07654327712887887	0.6684870223551929	0.26897708093057754	0.14897033879639957	0.08445751775084931	0.0881382984590096
13	0.47607421875	0.2666273159258549	0.2615244591174401	0.12246110498552235	0.7487463497490079	0.12863780999059343	0.25271308029473205	0.2783032945967925	0.10471718896540927	0.15391879731172634	0.36702675077976954	0.057821627578661536	0.18412724674689757	0.08190553649196462	0.19179236077326195	0.15070603673683114	0.13246510714352921	0.08831255372525323	0.17159643567559604	0.11590379838667882	0.5302216804806539	0.25347363113791627	0.09783650911945665	0.08215302982991839	0.057758546839191016
14	0.5126953125	0.3142304883306141	0.206521447276765	0.10208721899703292	0.7971521729964736	0.07576645488925773	0.21772224808060678	0.23037677103785445	0.06197072254953192	0.14103274832283055	0.24697571751835184	0.05819338065978168	0.12724702736238416	0.057707282972928	0.29732221297170314	0.11236247996563067	0.1481518535557353	0.05548245407871656	0.11826689443176555	0.10220762379411648	0.7186789043517585	0.3001890711241819	0.07468514707914073	0.09311347665345163	0.03156641641683956
15	0.54931640625	0.261679842108207	0.14809296588716042	0.057449089077726424	0.6596687598120532	0.07788497040103594	0.11302692092690877	0.17966781404851256	0.06959375894997688	0.10828842297877102	0.19641233651174622	0.09122846631476676	0.2388998356412742	0.06494753184140688	0.17522678736880984	0.06975624874709217	0.10139435417061256	0.05022239782469011	0.11934679205190349	0.08431123242847366	0.4443461556778493	0.27795037239739473	0.07670392405772483	0.07278312597631695	0.0366526953172575
16	0.5859375	0.19669879491367598	0.11443572991689685	0.04358635537989321	0.4494646646618232	0.06646799765161258	0.17173569130634347	0.14377584461038795	0.0647972260557084	0.08556854736049695	0.16207089729397176	0.10481495544673239	0.24843698638107242	0.043116535485979005	0.19842907740358523	0.07919718466069485	0.054267349969695955	0.03831265300955112	0.15401212996644761	0.0738151619228178	0.3568961266435292	0.15987951551902	0.07717942839959539	0.05631773360162416	0.024756826363396454
17	0.62255859375	0.167237430276918	0.09629451646306053	0.04523322044744342	0.3659851897280631	0.045001970784912144	0.13897601442957924	0.12638915102405285	0.0426632438818672	0.06333491013131395	0.11486371516018516	0.07064265160822891	0.2255916337961581	0.03853277672091323	0.23771454629458427	0.07593754677082425	0.05371084216853907	0.02863649886159735	0.12317877845194995	0.04287424088152343	0.22714763780216937	0.1913912933225403	0.06760177472421543	0.06388408110674175	0.022752954656046175
18	0.6591796875	0.09368924551374663	0.09504916715741299	0.043248932316793845	0.304226347554193	0.03143961880596647	0.08908101750877341	0.17428962990836613	0.05753001835097442	0.06477565519375382	0.12499670989514403	0.049016832656799986	0.16700467520633264	0.028693565961996615	0.2024696005354858	0.06462738948812285	0.04747768284529941	0.017719102801354837	0.08463084472466537	0.042757148097320535	0.32778133055997793	0.17451985087169927	0.03397313193333088	0.062155437286748806	0.035382348120158405
19	0.69580078125	0.08618538547762047	0.11751751085158804	0.027819953659514528	0.16528326242139843	0.05066987866556609	0.08846731339801682	0.15592750793288962	0.06965002986711274	0.05927785809064027	0.09273840376091833	0.037410091651615414	0.143460261602881	0.031792088973250136	0.12157828663125188	0.04271196352935968	0.04024955185030317	0.02259045057345258	0.0928498250682557	0.03551843042505585	0.39868277449947603	0.16004202288142438	0.028920012709070863	0.06407875470193712	0.01964376106240907
20	0.732421875	0.10323197567542626	0.14984748056661112	0.029660403507098743	0.13160481703695112	0.0419995954244828	0.07309160179945659	0.1302500406136219	0.05502491539970038	0.03787028919933806	0.061118019631114885	0.05696538432282625	0.08338420940644889	0.0318499176893963	0.16655239536634198	0.039622721818114846	0.05454692443494054	0.02442174147356939	0.07356288473291472	0.021223909505113974	0.28190407725234	0.12732910211910878	0.03888158742360333	0.056493428504489976	0.01803319668743946
21	0.76904296875	0.08483950954528602	0.10477819787143657	0.03561565701684148	0.20043622123288193	0.02994411061802037	0.07027440934974527	0.09652230353387353	0.05092659297559635	0.03422192315457408	0.05607261361130099	0.0419041883817297	0.07723214096862852	0.0233600664019875	0.13586465214999793	0.029748692943958082	0.029514557012105896	0.021964145842221967	0.053836137969202315	0.022953613855078076	0.26469319843432293	0.11829748746643912	0.027617133803021592	0.04291083402087063	0.01577850037499533
22	0.8056640625	0.06513289089197713	0.0793130082736843	0.02215303700654086	0.27165440926914125	0.029117505934906546	0.06558978772088322	0.08750141568035648	0.036360152562999945	0.03661582194665762	0.03997134177769657	0.022915733082458666	0.06714639490596322	0.016620314889516576	0.12317890652283184	0.028168728648147102	0.024072533885922464	0.018043055449723202	0.05203228285755087	0.024583574714581516	0.2713333215043928	0.10874891640438711	0.018148994498274514	0.04141041142125214	0.013326199210897791
23	0.84228515625	0.0817424894120572	0.10188853243193433	0.026943819412733605	0.23518068545430254	0.01754142786145734	0.05212493416093239	0.051295625921010654	0.03477815039927645	0.0330962093589469	0.03997984372148762	0.02506091075938018	0.0637112462523974	0.021077028388963005	0.12117349677018005	0.022777959173418943	0.026328590570635867	0.012268992704298817	0.05582186630695839	0.018021227491765747	0.25498568188310566	0.07550645096109644	0.014928796820421244	0.034627229979485905	0.011344227592966766
24	0.87890625	0.08253485036547263	0.06812246339121088	0.023327418646098306	0.1709842813080506	0.02018324695662936	0.04736255580766148	0.06418009983752737	0.027899717804912582	0.02139817199099359	0.04857291743328902	0.024215728774781474	0.07128168638698268	0.013145068482705507	0.11347406627392495	0.017995653554535723	0.020158872098377797	0.011664671206319045	0.050666932594504666	0.0204824579356671	0.17337825566461457	0.0940080844227915	0.014343988361837336	0.03977320864731979	0.011161730458484757
25	0.91552734375	0.09547379871328418	0.035680977785920096	0.025873652057712616	0.10246015894529807	0.019109225231352438	0.04033250101442963	0.07559556818381583	0.027792911451224228	0.024686416794108604	0.05243790752085351	0.023375461858252462	0.062149181579629564	0.017456942997132113	0.06719680348473457	0.01395309416548766	0.018233959103714316	0.008484018113481541	0.04391613135838657	0.02885143591769997	0.1696902500241191	0.07569602008045238	0.01707633138118949	0.03623924345335217	0.00680604434306064
26	0.9521484375	0.05872932081114043	0.0528403336543191	0.02861282235670462	0.0899469590769608	0.01649435714118965	0.03333962911147665	0.07270526993403156	0.0313503177172299	0.03231708712330581	0.03237168294465512	0.022839799037328044	0.03878079601514828	0.013091130023569842	0.04732013991262443	0.01922961208077669	0.01408913804739069	0.007731041684451448	0.0489187722381861	0.021362955368288118	0.17222440382925053	0.0823740542265684	0.015160733701181076	0.02338366824120739	0.006319646277767805
27	0.98876953125	0.06556114290237633	0.0637722395276786	0.020764716612624096	0.09393010574437174	0.02013425049830341	0.029610304314360895	0.05505528281840599	0.02374531302236486	0.027306216239166153	0.03346459969320188	0.021453799904307923	0.033541885521105326	0.011872716326026853	0.04780342761952551	0.02824154590447898	0.01640534316329795	0.006323245678659739	0.04484393237257345	0.014229194329095324	0.17050412704593348	0.11397641299135061	0.007171593728541778	0.01980868107821296	0.005893361569693723
28	1.025390625	0.05192799567906235	0.04165441846896768	0.024701882610328182	0.11130394806376684	0.011767274162462722	0.026418760510761214	0.028070946323035095	0.01786479057146091	0.022894255221502208	0.029061419281044144	0.017845514395945495	0.04413954176065988	0.008105247963752456	0.05848299301194737	0.026613466256310003	0.018788694713437675	0.008193929725138698	0.037827727633073654	0.013320071058906846	0.1566450545419135	0.09351170039629124	0.008758322796748	0.024632600990740758	0.005209566969255583
29	1.06201171875	0.02860330332316948	0.04195440086930381	0.01941521769180729	0.09850481534015641	0.012155381394194417	0.0207291032925283	0.03074408173606989	0.019705882735000478	0.01872059047307624	0.023094227947356088	0.013369973052756067	0.041188104734741236	0.008656184374633693	0.05302474474273948	0.017779398050113825	0.02415415121333451	0.008555764921115917	0.03029125529988557	0.018395598128025943	0.15411157216648724	0.07017432510004311	0.01107351383256217	0.02078615624256026	0.006048182778840844
30	1.0986328125	0.026925278713744588	0.059461133282829925	0.015401914393993738	0.06210354720521767	0.012767944217485491	0.016241997663439752	0.039548747881542695	0.017487494020572796	0.018283621702435228	0.017002371906661883	0.026999219031411614	0.03745897577377205	0.009336715300462976	0.06612323559595482	0.012887825389782049	0.02596491407417522	0.007240705591701794	0.022187366642725977	0.012164534490889006	0.1711057176260555	0.0447532889029712	0.006875829290568096	0.017879656611974746	0.007772548074882724
31	1.13525390625	0.02719158283430132	0.042472522117263066	0.01253581845378889	0.07217986159413964	0.007190758236980682	0.01751471232406867	0.035883702690072815	0.0130458469741594	0.014020129225789074	0.01237476563291451	0.025012898081187174	0.03438249434678099	0.01090277591751657	0.05160461634265676	0.010165401504072429	0.016570781454559338	0.006514361601150241	0.022616975877739497	0.012149424894407655	0.1443234095492671	0.047222803833151195	0.006289784854436835	0.011045704937719492	0.005565331213721521
32	1.171875	0.02972073418845265	0.039279830257472455	0.009701070167034998	0.06628165136464094	0.0069535819101957125	0.012381241482550024	0.03226667491417155	0.016221043674797805	0.011472505448563847	0.019226480320471046	0.012209972506308713	0.03645955896279152	0.013370097909063253	0.044228517247015375	0.013075852429781603	0.012626807496636994	0.005900136354044988	0.015811008823670654	0.009719167435683053	0.09013123650056673	0.06149201794344382	0.00888318608711734	0.009835448204959107	0.003755517973359595
33	1.20849609375	0.026009456706533884	0.03935494986934264	0.009143890868233829	0.049677824454343725	0.006794000562869452	0.011749840719330351	0.024029351094561134	0.020187410810186105	0.014327516349038272	0.02023097983216309	0.011377951366603216	0.034221070047184464	0.00935023095554246	0.03358898947276152	0.01409846040356148	0.008636974115956585	0.0026022577246651445	0.013023463743756769	0.005832998538200275	0.09095511467885582	0.07759649319864834	0.007452531942431774	0.01130335952613536	0.004398744407965666
34	1.2451171875	0.01975765315516028	0.026143301657349266	0.009063579731062097	0.0718182501436648	0.006563176801530496	0.013832951985078317	0.01923939191854143	0.01784905141314857	0.014244468617784802	0.01401601807817289	0.010854726653509535	0.026835685262079752	0.008484055601053326	0.03964200762638648	0.011217777893579138	0.007873032405201163	0.003356423561504192	0.01533115262450018	0.006849969706341143	0.09494705377283714	0.0648013736998051	0.003688791845631211	0.00975353475376428	0.004222977170906887
35	1.28173828125	0.014395014408411538	0.02294367115634093	0.009421125064190959	0.08125959952886072	0.0038067051431904123	0.015464882542159053	0.02120772900450009	0.012009304730346951	0.013492226778393285	0.012557453224381001	0.015454471005763129	0.024270752136243395	0.007428404978541676	0.03185915977551575	0.0070933647708372165	0.00698688690869971	0.005744752680764784	0.021305987849162895	0.007259128317420141	0.08157586982402787	0.0689906478454325	0.003436341656197256	0.006856901127645837	0.0036162201998979292
36	1.318359375	0.011828799282844603	0.01617605231532694	0.009315066943259093	0.03625327336258077	0.004385990373770433	0.014288921500116358	0.02925083469715998	0.01337302901177415	0.011136793271271579	0.017171711596308765	0.009127690461176495	0.021022829272939702	0.004904342640240448	0.02386875483665652	0.008509328536438477	0.005475745358044888	0.00576935053438314	0.020409343940943923	0.011423969421027457	0.05742554163878091	0.050788346980691165	0.003823027452037228	0.00656030762901004	0.004791503977390913
37	1.35498046875	0.009016530304535005	0.015314079932444833	0.009447649034301203	0.03166581229661178	0.004833805311951202	0.009254439243014098	0.022662732635818805	0.011363156971949399	0.0064614989549418396	0.01654789809157659	0.007148458084644762	0.022983252298859027	0.004658634427790626	0.027297663501161463	0.008860060133575192	0.0066398659519842545	0.00415057612201348	0.016397213724703548	0.0071334244090333785	0.0489132196845064	0.0406431425135727	0.00320771119859338	0.007271940653147379	0.0043514779301972156
38	1.3916015625	0.007140447251548485	0.012583099931576006	0.008741785082873354	0.04241129871731675	0.004046446377803348	0.006282670772299938	0.017841703533954437	0.00748635381643072	0.00798326859643914	0.013373224179580109	0.005821378920891247	0.015915508551724345	0.004393586948410353	0.015381892882845102	0.007160558450156977	0.004710030805577517	0.002459624992215389	0.008509854581514566	0.004170879589464771	0.046823051590062795	0.03549952568968921	0.002407712589879727	0.007084390673403172	0.003832296404241824
39	1.42822265625	0.007746145855696565	0.013270232487180428	0.008150479995998664	0.0346318198616706	0.004483481510200201	0.010481259685578653	0.019574738854829285	0.004490992984168019	0.010070642688715232	0.010445842159900744	0.00879160905890265	0.013423188040296389	0.004684493574467961	0.01906527127042703	0.007918596465657044	0.005608592673786861	0.0033464737768685907	0.014273737635889659	0.00434458606438819	0.0667079142381061	0.0350585640357574	0.0016700750196673385	0.004661354032360475	0.00421292375679838
40	1.46484375	0.007409127560384481	0.01167888513059948	0.007507496993031692	0.014976007614190254	0.003142442643376064	0.010333561037934865	0.017564888384123678	0.0045696864391189035	0.009137044766478473	0.012183502762649975	0.012886159852140314	0.012776211121263356	0.005437239693269178	0.018852479970855946	0.008249851398262028	0.007109588886904416	0.003947021385807655	0.0161058615680114	0.00515600069298108	0.07178142203017825	0.03379845015957322	0.001960567845167669	0.0036038133361148304	0.004072437702887564
41	1.50146484375	0.005118135507072231	0.014893016393828765	0.008266471814464058	0.014892140845785074	0.0030795117848677594	0.008766284891877675	0.016629258365121337	0.005338201401871467	0.009347824933778639	0.010109645944999433	0.008039557598810866	0.013741385070769708	0.0060318653716528465	0.01623452449263989	0.01013291392234215	0.004367163038479938	0.002547192901556747	0.014472081776392406	0.00412029316166504	0.051611409248770966	0.03262728167588018	0.002150508027978176	0.00398137848206027	0.002685794073217971
42	1.5380859375	0.006532518476367033	0.011520905066836144	0.009178549831872048	0.020832450181898533	0.002137871627691338	0.007157312834581997	0.013670041458330192	0.0030541449160800507	0.00804566624960551	0.006866557007637152	0.005616490748613687	0.012085818937322388	0.004180585805053118	0.01906109817845828	0.01163868334768642	0.004664819515785279	0.0016106127108442326	0.00984383562996712	0.004812097487686498	0.054706304338435596	0.02782567936236775	0.0017031349691379704	0.004503633472603621	0.002167142033529024
43	1.57470703125	0.004951865389819841	0.011800716820146263	0.009021378023612569	0.02299535634838442	0.0030872609174665147	0.004915018300149584	0.008750818529244213	0.003271918368149379	0.006691840592893605	0.006966564276095398	0.0035854099058036	0.009010270798668464	0.004045009942611466	0.018593930690426776	0.006825716283212807	0.004764402997856127	0.00149168474815937	0.008530956422989455	0.0040597196763746705	0.03804638830921594	0.030150231178000676	0.001763111721832937	0.0026974282362009516	0.002565819111899339
44	1.611328125	0.002647028490842588	0.010723968143286017	0.005774154180409543	0.018589764530410075	0.0027274464546339556	0.004018876377005181	0.01015079474972769	0.002519181275739114	0.005735313908822413	0.006408803762510641	0.003943402443970392	0.008216712587549191	0.003147171562431228	0.019857469607436846	0.003074580891833092	0.003408510692338565	0.001575177495919157	0.005861503408830579	0.0024906980173362942	0.0485316739366205	0.027026140789322188	0.0010968804821021162	0.002357205408119365	0.0029104091468183484
45	1.64794921875	0.0049027962110244315	0.006500447061816907	0.004491790993804394	0.01837381766640652	0.0021236112373725054	0.004336247535944992	0.010873187713644369	0.003923988183151726	0.004554318963258307	0.006202664891427408	0.0031056328780704125	0.007418400295481296	0.0016622152948695147	0.00996872814881384	0.0029770771815236766	0.0021864299989596955	0.0015868814302730891	0.008602933605175316	0.0019141414298919624	0.04998694505515785	0.019760289286408432	0.0009708778827950861	0.002801604832087914	0.0023254728214698885
46	1.6845703125	0.007042366817836441	0.004988545204084488	0.004368488907820741	0.0141760077573095	0.0024500630177798	0.004732443201997591	0.010000652716087532	0.003849640029294417	0.005281644982883646	0.005828851899280123	0.004478623211042738	0.0048843770154074085	0.0022244546167222556	0.01189272008756446	0.0032469623029666795	0.002203300935768703	0.0017760292096555964	0.012074774265850555	0.002108002964478749	0.04242415604632668	0.019654384058271086	0.0008285122247768097	0.003554989202013513	0.0027927137445430744
47	1.72119140625	0.005602844416688321	0.005894363072903006	0.004511744975237634	0.014114984522796668	0.0023363062900105145	0.00572008842138382	0.00762299134087097	0.0028854150605619193	0.005398555579748229	0.005194259733288781	0.0034123865909246806	0.0054917361897174905	0.0021654928429962507	0.011507112283323108	0.004201223802258677	0.0036372063534625123	0.0019892597733950647	0.006544104929282484	0.003203027927243849	0.030412103587332484	0.022573070797982455	0.0009188274985350751	0.004064959370672739	0.0025573183289847824
48	1.7578125	0.006180131143305838	0.005788740834143767	0.004063025018194953	0.012750610981578137	0.0023557059266430115	0.004975371101802105	0.006388778012850646	0.002020905163360573	0.004088155433635246	0.0056870333173234715	0.002774377466688454	0.008008425661188723	0.002095653248524027	0.008677514028075447	0.005805493864317518	0.0027319312755656553	0.001635487060314348	0.0057500391614263135	0.00377548331182618	0.027482225080505324	0.022981955008993794	0.0009725357769955663	0.0024912623372701113	0.0027313276303873417
49	1.79443359375	0.004820850451590716	0.006139303453358869	0.003728797708239643	0.017545672387527442	0.002176957673737726	0.004737499396158806	0.006886340603322556	0.0021093407988925722	0.004401593207084386	0.0038751867741798666	0.0021837702200233375	0.007342744869543656	0.003556223986297312	0.010885758054177993	0.00514592144969387	0.001777980559032635	0.0014261462100720727	0.0076173796077084925	0.004060933972415769	0.026980004615896815	0.01638726310026956	0.0008063401565640935	0.0023655619758593412	0.002058063449803023
50	1.8310546875	0.004230384183310567	0.00647617632696749	0.003814410858017778	0.01835749451883639	0.0018747930100426295	0.004391344274290967	0.006464026628921762	0.0018068215597446357	0.004996554762043028	0.0031462898115511575	0.0034326029215253017	0.009164339772228186	0.0032051260637061285	0.009913356975781116	0.003196569198675202	0.002807774524789996	0.0014103261680621236	0.008936202850501274	0.003203382083590263	0.02698042423005746	0.014086018482686253	0.0008626914264392212	0.00213199765669391	0.0020186694802372205
51	1.86767578125	0.0037307161588667455	0.004724359058828421	0.0031364815729176447	0.018478107334709695	0.0016154417967283435	0.004517678841935748	0.006125507276186972	0.001878844625094738	0.004531581858741496	0.004926320604777336	0.005283252952805561	0.010089960911590081	0.002437718565920322	0.009027564464870902	0.0020874152984713206	0.0025387069219766746	0.0012586598202502975	0.008230203608296544	0.0023879344933907636	0.02537033695425549	0.0101691383685845	0.0008965012606823482	0.0027063849404638475	0.002613805534722063
52	1.904296875	0.00317628976036052	0.003532434898069387	0.0025354950241824772	0.016675007163886778	0.0014488520054968823	0.004530191182955279	0.007701314000965751	0.001663544284055561	0.0030421144599692565	0.004260892417448366	0.0028519063770280186	0.01039931688335105	0.0020223895918904953	0.007655418648315614	0.002296787991857065	0.0018840299157320568	0.0011125987733733359	0.005121467627201792	0.003041257021813236	0.028417429416212458	0.011203988251225643	0.0007050167200940514	0.00277664195446611	0.0017758968899766491
53	1.94091796875	0.002878380760826612	0.0022267658919532317	0.003515763048877235	0.012285277478028564	0.0015078219119333438	0.005233693078389773	0.007513239603153138	0.001949405009094735	0.0031589655059249986	0.0030809391974317983	0.002174656783101845	0.007556942679735545	0.0016818865001733273	0.007462508794710503	0.004327264203855506	0.0017182501034784738	0.0008910610315801023	0.004237550391687588	0.0035420245800983955	0.026732662993960786	0.020430573415957658	0.0006255780166186723	0.0022002394996412924	0.0012047093830378896
54	1.9775390625	0.002020080355541661	0.0020964711460278378	0.0027804685405561766	0.017318421968321014	0.0009993493701682024	0.0039019795592471545	0.006848340729999477	0.001548663323648568	0.0027564060290931375	0.0028433912459421146	0.0017399123201226635	0.00549619622936223	0.0012598334894895788	0.005948880725557477	0.0027896700126652063	0.001558689242522073	0.0006423132875355969	0.004931818458837725	0.002441164553734101	0.018683489256907666	0.01703034554372495	0.0006020203984429368	0.002860001100050527	0.0013860100043422312
55	2.01416015625	0.0015173942368824672	0.004259694559654057	0.002281471749432599	0.022729752643222797	0.0008341957351042969	0.0037777195338956023	0.006651794133961655	0.0011547431118901065	0.002606526798528554	0.0022864086072634945	0.002864110231092927	0.004541691601406726	0.0017204810392080667	0.004949945530219903	0.0026013946950395462	0.0014010733457676182	0.0009292483174954631	0.006495252567784882	0.0031037648745547907	0.020322814477173934	0.011683327099210125	0.0005868925736582288	0.0033701115506017077	0.0015155969341991472
56	2.05078125	0.0025206826792695484	0.003663445625825172	0.004087260205448061	0.01401864797733901	0.0010632768352045066	0.00548211064790287	0.009269634773004992	0.0008335848747830776	0.002983576871027811	0.0021891105288457096	0.0031540166494971296	0.004825027325126326	0.002052972902405355	0.004133577543037685	0.0021289988860950667	0.0017157292489462933	0.0010022018810313042	0.005704348561008867	0.0025204850871038942	0.019625295650684618	0.009947184028454233	0.0006252415651161606	0.002930219672416276	0.001332277718117478
57	2.08740234375	0.0020375161599736763	0.0020997376004846095	0.0036586065126762934	0.007449303333101823	0.0014397655733960194	0.005468859662616387	0.00883517442540173	0.0012295620043530193	0.0032569076298539015	0.0015582354490524925	0.003536114387355213	0.005140185379706145	0.0018186752621022029	0.004736464584447328	0.0023102390481424817	0.0013094930070418557	0.0006054935234945267	0.004608582886785363	0.0017072775405830788	0.019716415085890237	0.009279021597230657	0.0007095888223585114	0.0028429948371921964	0.0011472738677695373
58	2.1240234375	0.0021513239744081992	0.0021343035787099902	0.004067018841147719	0.0076672809655959195	0.001328970708896769	0.003950999522179003	0.009232692989894101	0.0009863909578083177	0.0028562700198811386	0.0015166804295195517	0.0024758865272432565	0.004648320135196769	0.0016158738450318948	0.005548045173707928	0.0022511942480911997	0.001346908334786491	0.0005758541017626715	0.003758641800226384	0.002561542473164617	0.017278516173190366	0.008716118357123666	0.0005826625890322536	0.0026080800927714464	0.0017025174901550133
59	2.16064453125	0.0022055573760647244	0.0025412577751501345	0.0037604065024103794	0.008977148224826858	0.0010659820471710863	0.0026188375150473474	0.006397957426326364	0.000819960611250962	0.002197893310530105	0.0016379031051692752	0.002712131174364728	0.003259745504601546	0.0014072635467571024	0.005458109107127166	0.0020553178780888318	0.0014600627251799576	0.0008055933958687972	0.003930864912709468	0.002271487639156469	0.012578159574343403	0.007195998746673218	0.0004779165512901696	0.0018211642244168312	0.0014921334399646082
60	2.197265625	0.001655794642040966	0.0025517798155045707	0.002978009395649809	0.00584671295225884	0.0011518298048333363	0.003431755329291153	0.00715876016255884	0.000724542782367628	0.0017262976512743534	0.0016445981114795807	0.002088741944059727	0.003185396202898397	0.0014811586752471557	0.005218222872873481	0.002708840247604035	0.0011999099105341306	0.0006561777619876128	0.004026198454151724	0.0010320658903798315	0.009407794424942252	0.014522180078860117	0.0005370148569728328	0.0015234141649959625	0.0011639485429236116
61	2.23388671875	0.0013350329132038989	0.0015290809502383604	0.0023808229718741774	0.006514603940596659	0.002053699280615437	0.003330054678845131	0.005784471359247123	0.0006891752695368937	0.0014540917277813654	0.0017838733854439505	0.0013173797938561243	0.003866057353077012	0.0010697635250674687	0.004474004957711719	0.00275942606812897	0.0014010263941050404	0.0004956444533433919	0.0038771660151553653	0.0017704353416166517	0.009217567783683085	0.01173261068752633	0.0006052279905043821	0.001744282064867367	0.0009518138253049715
62	2.2705078125	0.0010283041268499254	0.0017047409375531807	0.003033780598599223	0.008299121391512485	0.002527963471182448	0.0029708203232241296	0.00559506813094748	0.0011488656791743305	0.0018509179539648838	0.0018251533269732737	0.0021783563044675642	0.003765156143710215	0.001071933558703633	0.0033056967174126687	0.003906296418366357	0.0012328619473581952	0.0005970270187648049	0.003481163453537636	0.002158683240924388	0.01354679462515632	0.008072174903143221	0.00028313655467038874	0.0015985073464900297	0.001350907441061788
63	2.30712890625	0.0012069219689975399	0.001458045365421866	0.0025281067136294065	0.007376122789953593	0.0019252580073145342	0.002472385753109958	0.00609227511880447	0.0012830149717919467	0.001850498638873558	0.0022485948372485613	0.001601032852344087	0.003146565159637003	0.0015093000189028644	0.003252211743123587	0.0023909608433388516	0.0010835347070771956	0.0006757342006581474	0.005266926744057636	0.0015439050666333693	0.01071631549312638	0.005095511212124945	0.000248688041793297	0.001854099994261687	0.0014077784178814089
64	2.34375	0.0011320131191512595	0.0011226733467135182	0.001999347441722237	0.007676329357354532	0.0015615938455181245	0.0023018464143556216	0.00507242689524718	0.0008212250195184307	0.0013890367156546503	0.0013701403869070948	0.0019098611792596764	0.0028398250892954606	0.001497766016009019	0.0026349558039745805	0.001446958918399772	0.0015033958507201211	0.0005368365680805358	0.006661184223087491	0.0013049677235649798	0.010976012128796156	0.009055664645899037	0.00019459966075152505	0.0012853020897157432	0.001242566558241447
65	2.38037109375	0.0009106894789617861	0.0015493296657037579	0.0015214615587106758	0.00921914679381754	0.0013498346268861006	0.002926983171795046	0.0035468168925661867	0.0005465146364439413	0.0017090051082479251	0.0010731206392524287	0.0015994102038614608	0.0028516175797746344	0.0011381580188011174	0.0028437202007440834	0.001914867587675351	0.0013187946376622692	0.00044981105055685763	0.004838671227650737	0.0011223246418771062	0.012290243219007829	0.007587607169254258	0.0002807448174697487	0.0010339076040095513	0.0007846260626036296
66	2.4169921875	0.0010181683703116846	0.0019039579528351501	0.0011930589387455937	0.006511259251843413	0.0010859782289631774	0.002615163383688601	0.0037922587363370236	0.00032962981584959704	0.001394453295477251	0.0010194820075533836	0.0018351315839616582	0.0034335013172821643	0.0014433713321814839	0.005337004111725947	0.0022551140094502187	0.0009598283287607561	0.0004808197013300267	0.0036254534573918772	0.0010932020910937932	0.006453194921721682	0.008262690435414454	0.0003875880828113225	0.000895337272737131	0.0008563561559443792
67	2.45361328125	0.0008966634488172745	0.001240692089047236	0.001318484650018039	0.008370596403851046	0.0010790532614078049	0.002295441640916141	0.00324782597518882	0.0003718011012237497	0.0017361333472838945	0.0006727141601108222	0.001436598030604309	0.0032897224004293643	0.0018102209443555245	0.004577698751516521	0.0015422417823418074	0.001000056151590681	0.0005382003420632613	0.0027927779475209187	0.0010739581194216387	0.0062248612117551914	0.005133118311268987	0.0003520492330212974	0.0007743109878107493	0.0006756078607556556
68	2.490234375	0.000827077874309934	0.0012798600931258068	0.0016390524482419566	0.013617688846712387	0.0013771501078729013	0.0017490633644008003	0.0033937226543142482	0.00040172695343704517	0.0013946201447199529	0.0007552944206507463	0.0016205200825547387	0.0023345379818722517	0.0014471310223274326	0.004061953442693302	0.0018111497682315324	0.0013284976433193259	0.0005487706143680472	0.0028665380683656474	0.001134008996456815	0.006823820086564419	0.004536214908517451	0.00031134177060973165	0.0009347869455455628	0.0006906850215302786
69	2.52685546875	0.0007393548760273131	0.0014390504816390306	0.0015471680928510574	0.008249064747818008	0.00133419306300583	0.0016230678289354146	0.0046765548141693165	0.0002819040081149744	0.0008529232006565804	0.0011312208042324513	0.002225997159205879	0.0028179098829007156	0.001234441319555891	0.002717344781240267	0.0017699531654220518	0.0014558911633835508	0.0004902861323992688	0.002645700565579601	0.0010275456965255431	0.005178342771704049	0.006295639768733511	0.00025471667993813964	0.000828187807578135	0.0005645519583401372
70	2.5634765625	0.0007273769993525213	0.001614577210062763	0.0014257994494657283	0.008077190473262778	0.0009748620716845105	0.002277418456183564	0.00445586621928632	0.0004023805800086423	0.0006197988011851095	0.0009419398668670783	0.001565945899446669	0.001920966647558955	0.0008980508462456894	0.0016755074434894467	0.0016115078664482884	0.0012991312256292506	0.0004085989452615577	0.002860673292106919	0.00087627004483496	0.005262464681658944	0.006031327953257478	0.00024273080255774607	0.0008029136621500786	0.00028814584917435487
71	2.60009765625	0.0006130780694395862	0.001093357257253375	0.0014421749020594728	0.006300381924721282	0.0011254057540046349	0.0014733375359377756	0.0030941559079627422	0.00045865592355913193	0.0013060113816433935	0.0010370999054087604	0.0010001358989021826	0.001741837467953159	0.0013331847109656705	0.0018080759865591906	0.0011021471214011241	0.0008096909702843205	0.0004580224753629093	0.002695234744277829	0.0012754979702144843	0.005005699023496823	0.003456473638717171	0.00022971519907104298	0.0007157437319386918	0.0006595977232570859
72	2.63671875	0.0004944333891994176	0.0009365848429521926	0.0014257098573945064	0.006529947998279289	0.001514067393629712	0.0014981321737486551	0.0038446108313749524	0.0004514231860512479	0.001429956902843118	0.0008892349174120524	0.0007956987098087275	0.0011412184544833948	0.0010083557601060897	0.001828119953381728	0.0011353271585577754	0.0008823950169825852	0.0006166321708235618	0.0028534163616608247	0.0009983396956943203	0.005092022259160178	0.005493158979439432	0.0001940206583609758	0.001007837071830779	0.0006887957241247084
73	2.67333984375	0.0006543502538710999	0.001276530454918145	0.0013344858271154172	0.005145180159734353	0.0013338010421321289	0.001637486298811767	0.00528538867724722	0.00039257989270562177	0.0007082438474620461	0.0008691054593340678	0.0010490214943521974	0.00164230996108722	0.001111811802746408	0.0030738768493345403	0.0009316709219119014	0.0010650450479996083	0.0004840557122061809	0.002319612442460401	0.0006234049905920536	0.004633326943731216	0.004845084311842392	0.00017375767464381084	0.001157623236788165	0.0007109180927916058
74	2.7099609375	0.0005398586461120555	0.0013619208814985594	0.0010375961569298931	0.004335785756197731	0.0011777081016128507	0.0012031903760798227	0.00627877826939353	0.0003418537062010725	0.0009240739962341029	0.0007629167378362899	0.0011116452348784282	0.0024558801280068214	0.0012895739391963596	0.003770872319207079	0.0015643715299818901	0.0011674653056077025	0.0004735842879689097	0.0027787029194700427	0.0008630382084242377	0.005444229525140807	0.003546672647220575	0.00016358432343931918	0.0010561483794611253	0.0005858886825320327
75	2.74658203125	0.0006025988932169872	0.0011926320637115546	0.0010676040901833825	0.003972524138257558	0.0009401874301584937	0.0012901202670101205	0.004762737776682497	0.00027980114493035416	0.0007572586757824594	0.0007004727579648139	0.0012645848434291924	0.002474216710855285	0.0011608819372151081	0.003176487299558156	0.0014727558774381803	0.0011801563429635054	0.0004104737842059696	0.002789844948534	0.0009533420675206069	0.006536202189517155	0.002595667324440001	0.00015856981250580488	0.0011413683481694067	0.0005754571362806906
76	2.783203125	0.0005617255136730339	0.0008706655362978623	0.0010106396875827275	0.0043798491841556455	0.0011013843125705718	0.0009254879463702423	0.0058831667690885875	0.00020862057614251086	0.0006050489130542057	0.0007281161715171731	0.0005456899171608848	0.0017626443840071692	0.0011244346583469177	0.002925898361318627	0.001099271477753726	0.0010244074217244932	0.0002845246689325045	0.002554204120831704	0.0007552879218956725	0.0061965191631825345	0.002805256023397358	0.0001847035800621327	0.0010526373172699136	0.0004530542181550732
77	2.81982421875	0.0005058397211648395	0.0009424030868272889	0.0007644362917330659	0.004419344698692806	0.0011960432838516606	0.0010849136210235124	0.006648739705937564	0.0003289810082329099	0.0008732990124406114	0.0009326136551668383	0.0009441324474444306	0.0013096629821000186	0.00110991204433567	0.002539888790262796	0.001087389731806217	0.0011622955762036894	0.0002890541532447645	0.0022820644329554106	0.0005574955958170676	0.0039334772318040095	0.0029770222400277123	0.00017031486351124495	0.0011171462444051097	0.00026567804287587206
78	2.8564453125	0.0004863165484045891	0.0009036189498952005	0.0010142041489399815	0.0059353054208599884	0.000971096709463878	0.0009458596443222943	0.00596131500310485	0.00022917337215648117	0.0006803474066536782	0.0006132047318367071	0.0006328376700595931	0.0012948841354303152	0.0011295293798447158	0.0014364382422027307	0.0010707459314557824	0.0009781387301982909	0.00031791697484505213	0.001648999378262699	0.0007051819386958214	0.003659833520695102	0.0031251354126043338	0.00020612848787219946	0.0013291871327121437	0.00028462451236137585
79	2.89306640625	0.0004445388670136337	0.0009075767321434205	0.0010477463963699167	0.005010351062997957	0.0009267986162751346	0.001009451226156559	0.006535460595192622	0.00020682196480398198	0.00039885915940730083	0.0005051290053793213	0.0008490967433862307	0.0014246442619659009	0.0009343488738160398	0.0014620332979557269	0.0010730122744203902	0.0007429439215729152	0.00032413478507521465	0.0017288200030149824	0.0006530891420224091	0.004288372916724495	0.003258597064941604	0.00020823156345849445	0.0009214735924494781	0.0004425752988042586
80	2.9296875	0.0004219466690822839	0.0013130860230563543	0.0009915799949741062	0.004573090794190363	0.0010254812336336794	0.0012591753200672851	0.006609092983479616	0.00016392626179528386	0.0004954926197220636	0.0006707909420395454	0.0010076139156815363	0.002170420873713537	0.001062311332036694	0.0015076172362642154	0.00075965437878681	0.0006311609135709538	0.0002731814967924164	0.00201069505617582	0.0006508514028048834	0.0029762275209995106	0.0032142247891493473	0.00021810335544708424	0.0007236081315213997	0.00045288462292975267
81	2.96630859375	0.00041943426649848246	0.0011249438130099738	0.0014453629662520688	0.006048424653898132	0.0010610386548381729	0.001021423055087947	0.0070575249473998165	0.0001936961186791018	0.0004404960706166746	0.0007067111375615243	0.000748004245377876	0.0018923914943437127	0.0011815231654870883	0.0017820985822344347	0.0008594959464272032	0.0009042034221922079	0.00028633441489977595	0.0024944095932464515	0.0007359445201542264	0.004273664536942036	0.0027763289945751247	0.0001615494751563968	0.0006839977930436274	0.0004837327451574612
82	3.0029296875	0.0004022301077616257	0.0006685907686396241	0.0009760999039190133	0.004674956088864136	0.0010473673264183125	0.0007162442446983391	0.004911646853777816	0.00025756219628101143	0.0003964912932901205	0.0006336545561677802	0.0011956332396170829	0.0009291231860562216	0.001351512776240277	0.002237323103863996	0.001235352343408546	0.0011027615989088672	0.0003065325782097503	0.002197989701446574	0.00048251469883568986	0.005346395997741811	0.0025914837798382178	0.00015186769263845416	0.0006693311932451922	0.000677423912259943
83	3.03955078125	0.0003979032673195293	0.0005269539160453892	0.0011064938619895464	0.004384806508004915	0.0006962187268028216	0.0008317987886744822	0.004050640119673713	0.00024403390025222295	0.0004996225856452638	0.0006528887094230783	0.00047618855156122513	0.0007293622081345167	0.0013102919537393866	0.002833278193105572	0.0007307167177949735	0.0008548322324794608	0.0002749955620269816	0.0017334540569393278	0.000327796439543185	0.005898492631830579	0.0027373960676312674	0.00015537173552040835	0.0007003083696805603	0.0005343262560178559
84	3.076171875	0.00042737803869937125	0.0010677157797493572	0.001235577215853877	0.0029782463769440844	0.0006917241457554572	0.0006930046321251825	0.005184957577408007	0.00019790324481106596	0.0005570123721619444	0.0005680692200293643	0.0004479024584757315	0.0009797292040283937	0.0010062311216296627	0.0022931619745547413	0.0006323915305378478	0.0008283395463831663	0.00021769803344205246	0.0014321172751182755	0.0007476330943901703	0.0035393850347001333	0.002402283186977426	0.0001566326795965505	0.0006609883540078106	0.0004257066222773728
85	3.11279296875	0.00032564147703662054	0.0010443745115000214	0.0008923049903329832	0.004804517169892244	0.0010308834844836483	0.0011164278890296371	0.006810295423792666	0.00017064268164741243	0.0002786712442942958	0.0005961946852663967	0.0006098381516175835	0.0013029063578774353	0.0008729787047777448	0.0012431621616936796	0.0008634384678445782	0.0006108697344347651	0.0002438755426527146	0.0010205238469068987	0.0003825646322517905	0.0018894911154604906	0.0018654861973994076	0.00010540167716480253	0.000724357453526416	0.00034313170548573986
86	3.1494140625	0.00037632536457435676	0.0009281277760472614	0.0010640131650937966	0.006626086645383411	0.000927318238988455	0.0008571483642220353	0.006702375851803236	0.00016475276816737227	0.00026418899975517643	0.000667939659475155	0.0007716045382282509	0.0013712300155124912	0.000879103700241	0.0009520125022771609	0.0007338564715720365	0.000575992466334155	0.0003053498854574255	0.0014168881885490644	0.0004888741009687338	0.00248187848571725	0.002169111421612368	0.00013521939569471908	0.0008009330329663897	0.00038355091147246003
87	3.18603515625	0.00030518002155164513	0.0006792554368907917	0.0007765626651605851	0.0046477910846816585	0.0008743808670082789	0.000624139612306138	0.003299838800781179	0.0001436062565071232	0.0004375678102452118	0.0005622149287346368	0.00060107819710816	0.0011755226252034314	0.00116510967569665	0.000897851622626809	0.0007100677558586244	0.0005999486187993625	0.00029145680376364803	0.0015191266746192957	0.0007072856659503582	0.002741644208914231	0.0022155613231200294	0.00011038541880953449	0.000919993692512754	0.0004170559904365513
88	3.22265625	0.00034248389135000117	0.0007397203874829118	0.0009156925990754731	0.0037753120826289075	0.0009226609467702911	0.0008002072851569075	0.002695516053989438	0.00022304957038313098	0.00037305007366411684	0.0007148688430220568	0.0011371763867594974	0.0011907275097415018	0.0008945613154728693	0.0012258543437386493	0.0006634850679867945	0.0006126709775132644	0.0002938348759798185	0.0015085472841465967	0.0004268434783527075	0.002776800336041988	0.0019731621801509043	7.699400597907303e-05	0.0005562775984799997	0.0005336205750016634
89	3.25927734375	0.0003733553317266245	0.0005886423957547568	0.001124752450474865	0.0037153707043193576	0.0008633827059673115	0.0007092847456428586	0.0051827955245091146	0.00015054735035848816	0.00021172408834754824	0.0006829099962867221	0.0008987908186378508	0.0008433283713357098	0.0006921418973589026	0.0018557289557989166	0.0005081681930733772	0.0005334412221622231	0.0002795152414556502	0.001250934975898783	0.0005002433013921307	0.0023555964588883186	0.0017453488833317876	8.007528374274307e-05	0.00047965787271951626	0.0003443926208322848
90	3.2958984375	0.0003118391746253955	0.0004899766226770226	0.000989848633484694	0.0033863150070808706	0.00103827233745046	0.0007283887775555754	0.0047362059507492175	0.0001799237556216262	0.00027922853016894376	0.0008515111453893867	0.0005310851639496483	0.0005717051553592017	0.0006110592216364809	0.0017515222232427408	0.0005188371163750376	0.0005391414997223786	0.0002415784925285318	0.0017234977504470895	0.0007494348371810032	0.0021508084251037384	0.0017578927617558741	8.583203771333704e-05	0.0004553092854526596	0.000298348776437028
91	3.33251953125	0.00033498950962029654	0.0005496225156327785	0.0006136326996275027	0.0030636003474979094	0.001195565630316777	0.0005812470458558263	0.0037027883471872566	0.00017640884690559277	0.00030523812326594074	0.0009519353333111537	0.0006481462432606149	0.0005987108455868882	0.0006010513844113628	0.0018180905720940079	0.0007793365615684239	0.0004896582420517292	0.00025994985463937076	0.001445814893291202	0.0004979562954846372	0.0015581935317726561	0.0016967849938067288	7.463480960544944e-05	0.0005119973074668636	0.00024265119872824204
92	3.369140625	0.00025838222301116664	0.0004700837317609026	0.0008796706378168052	0.004901841745053329	0.0011500614371008683	0.0004099376649681232	0.003265655280411369	0.00013216495797605551	0.0003061659754032961	0.0008271711188627146	0.0007215394904307358	0.0007086305827176712	0.0007176272189787884	0.0014445509327926376	0.0007349566808694913	0.0004475363151438732	0.0002301392551589699	0.0013643670424677303	0.0003504334908920572	0.00158606104945711	0.0020453310199576836	0.00011031262018882832	0.000716487470513522	0.00030588015436891865
93	3.40576171875	0.000290426272288418	0.0005877030742850101	0.0009733304272238301	0.0036754239349527625	0.001168708794154707	0.0003474490308503646	0.0038402623912446366	6.113723047904823e-05	0.0004033377686731121	0.0009273182709645552	0.0008030917876931755	0.0007610236935531417	0.0008289124252267748	0.0011201159472491464	0.0004461761025215848	0.0005830269652591492	0.00022314815524987827	0.0012854886486550836	0.0004064855602864129	0.002361687555440866	0.0024463340171633745	0.00011485728686663617	0.000664992833025966	0.00022743995137944535
94	3.4423828125	0.0002660493613659041	0.0005928834630428464	0.0007362953486243043	0.0041524273596945755	0.0009121438555652988	0.00029940990832979137	0.005103628355494444	0.00011059314781687421	0.0003763172309503162	0.0005881862291987033	0.00031355443329244843	0.0007617007520074106	0.000872993466780566	0.0008407575820849877	0.00044061495243644295	0.00042025650453322036	0.00023362519924717494	0.001324953676990107	0.0003291544100314411	0.0027089082604054245	0.0013634567077824272	0.00013630466720174423	0.0004984591942057383	0.00028358342958909174
95	3.47900390625	0.0001858623412026819	0.000538941703268319	0.0004560756336443798	0.00302643370969083	0.0009472854941870168	0.00043486775721825595	0.005701218973508752	0.00016096648715527244	0.00023560140170569285	0.0004408418416733463	0.00038047855138198213	0.0006706342169126505	0.0008281927478572407	0.00037103694022140663	0.0003047586810127289	0.00031182108785035307	0.00024237580908442903	0.0009735948821928084	0.0003726472490563549	0.0025774557395938234	0.0014237179746130913	0.00014455468897432206	0.0005565011623527836	0.00027722237603329633
96	3.515625	0.00021226978883146294	0.0005066521041300404	0.0004228013600494921	0.002167074512691919	0.0009009770619404136	0.0004972788914305301	0.006734188830111699	0.00013200607404285087	0.0002502761043779454	0.00040145114785268625	0.00027192981293108797	0.000584728872002254	0.0005825009271514792	0.0009648976732803929	0.00043688919043093007	0.0005459137388735376	0.0002745980968000014	0.000788318240083041	0.00043785479248241774	0.0019397589217734865	0.0013021296272058838	0.00010226816323421146	0.0006889874909666978	0.00016351423903176543
97	3.55224609375	0.00031143402868123244	0.0007503300704083765	0.0005972567615799924	0.0017999847919342809	0.0007837301696716097	0.0006262575393270382	0.007311223056808399	9.016571333637349e-05	0.0003123236289585198	0.0002997725746853291	0.00044793992264634367	0.0005197735393495722	0.0004782457196441385	0.0014280263611880814	0.0005469462340207433	0.0006653691566409797	0.0001839840043398231	0.0012601328862665135	0.0006709363554766719	0.0015772609529972764	0.0016081674914924468	9.88146309062198e-05	0.000656302169773212	0.00024024180809434503
98	3.5888671875	0.00014352786874517038	0.0007218882035849351	0.0007203240970027663	0.0035613511001785147	0.0007692369582034239	0.0005946207596337339	0.008067824867555303	0.00010168343281667079	0.00024679876154525763	0.00024625996182800887	0.0003879934680381647	0.0007390111653070955	0.0005370541825537878	0.0015618779441129399	0.0003967368387686629	0.000715636010057888	0.00015577457624507676	0.001560825327672085	0.0004381176588080942	0.0015987317203704661	0.0015325528523648091	0.00010501134177380664	0.00042642169135258674	0.00026839695234739654
99	3.62548828125	0.00011418743976512508	0.0006126876287579122	0.0011289936376202023	0.004010955749918508	0.0008207652312127447	0.000531691222319788	0.0060252727715787435	0.00011536672029483481	0.0002588115728649769	0.0003041943223988998	0.00039899480664775294	0.0006069035536688963	0.0008056553440228022	0.0016903412122722748	0.0003817381395502759	0.0005169209389976748	0.00017294528599951097	0.001389528800724794	0.0004353720294819293	0.0015734909225440749	0.0012018559592964577	0.00010931690513235745	0.0004144265789307419	0.00017776132329416113
100	3.662109375	0.0002502393341349307	0.0005254985107882569	0.0011867548662895004	0.002753325746122347	0.0008321490444911774	0.0004365364501732042	0.005195141085964394	0.00013227399796146523	0.00029324693115712546	0.00038805879887470087	0.00038010091860812096	0.0006292787776370089	0.0006868714146963419	0.0011415690382593948	0.00039889585238156244	0.000522029230893866	0.00020574328061747157	0.0011585197801596571	0.00038153399883839137	0.0017349677273839608	0.0010146770478690619	8.890554440780832e-05	0.000551400286383513	0.00021524650053816302
101	3.69873046875	0.0002797800229547392	0.0006120383077953698	0.0007505537329763038	0.00265639654682225	0.0009432141117505127	0.00034541090654839347	0.004657089881216408	0.00013803452778969263	0.0002470691546579295	0.000420652087546395	0.00022851513988984113	0.0007130347560362534	0.0007070872379387248	0.0008326814862416801	0.0003249336939775929	0.0005503984454579061	0.00017139481061509236	0.0011959457233711229	0.00046004725894180625	0.001694262109192799	0.0006751100306512931	8.637368940146552e-05	0.0007056841630739298	0.0003836334973816436
102	3.7353515625	0.00020926973052641995	0.0006270201243151858	0.0004662883450887666	0.002503353113392646	0.0010397627520379307	0.00036412485981936736	0.0066123601048186	8.551553757284035e-05	0.000167135398908663	0.0003973820066930983	0.00032602472236629813	0.0008553906105637896	0.0007128932404062585	0.0005869447389210255	0.00035535012304096944	0.0005588739222200498	0.0001325417668604577	0.0014880368108727768	0.0004378343975157997	0.0016058647190015057	0.0008313775176247833	5.93610571409552e-05	0.00039164552547528284	0.00022860908592312843
103	3.77197265625	0.00019862726222315172	0.000655045569392289	0.0004297363932858696	0.0028317554769329775	0.0008380751951122424	0.00045446605714392343	0.005313376549889304	8.973139925454627e-05	0.0001592094624053249	0.00036052467480409404	0.0003290087094041382	0.0006226570271065868	0.0008009988543039185	0.00048676176467525166	0.00042134084035056884	0.0006015400737167268	0.0001269761560823265	0.0012680200524423594	0.0002773529600371081	0.0014694667063105654	0.0013307314393374839	4.837239226532375e-05	0.00037413362166062447	0.0002259644156060846
104	3.80859375	0.00019364353695424126	0.0006410205603675776	0.0004461118866480633	0.0028947821325288193	0.0008056861842712622	0.0003887530470450528	0.0041444123386291595	4.178900093332526e-05	0.00017975240639336564	0.00033953526164763544	0.00039462849903101904	0.0003447971981505001	0.0006711253482813491	0.0006332877786558187	0.0003646313970699972	0.0005962082196037999	0.00017090338907027166	0.0009673794872280875	0.00033334326325592546	0.0011597858202357539	0.0011980354139788612	8.380021983943277e-05	0.0005081726124186555	0.00026734801931425423
105	3.84521484375	0.00015575397315898952	0.0005799134453592237	0.0005408465311516036	0.0030038615298309383	0.000880790323387831	0.00027211525812407747	0.004129751147045663	7.51166940152372e-05	0.00011713961106081297	0.00025555574075306395	0.0002626223572164867	0.0006949495112366742	0.000536774355627426	0.0010135912970073398	0.0003972468341548502	0.0002536795611049063	0.0001599780640438472	0.0008319853103461456	0.000342131365667979	0.0014066438646355782	0.0014076830181170767	6.260135029736131e-05	0.00037526894883857916	0.0002711330672721887
106	3.8818359375	0.0001655991733091797	0.0005458324594134391	0.0004983805653248584	0.0024797217250308963	0.0008027396029859281	0.00036956925757597925	0.005674129148644735	8.59252734941835e-05	0.00016926408872597386	0.0003885542209831215	0.00022552261228436392	0.0008277580765226195	0.0005204662648826274	0.001512933787854678	0.00031386227004716615	0.00022977585514577948	0.00014492902816764185	0.0007996214638890002	0.000255741002965347	0.0015111108245661259	0.0011981956794692669	3.7033130277027375e-05	0.00043730980786722395	0.00019674398644577558
107	3.91845703125	0.0001901773481314152	0.00036088988287796624	0.0005624499913868431	0.003470215248180869	0.0006373711803409537	0.00033168979508259316	0.0032968344059046877	7.080416564596799e-05	0.00019328873902700497	0.0005573110670971978	0.0002466141474821255	0.0004560435805882455	0.0005522832189958773	0.0016443024793435408	0.0002960899989659541	0.00033609424319173194	0.00015695485828662038	0.000764824529951229	0.0004040509616098989	0.0011773576091713045	0.000814028035544277	8.110365664113368e-05	0.0003799297777682045	0.00019746669131770364
108	3.955078125	0.00016489389607698726	0.0002811225979186357	0.00044831025169709957	0.002825663552149676	0.000557908927431751	0.00026818141470961077	0.0035557104830175644	6.813892434585354e-05	0.00014017660233597487	0.0006649470456657628	0.00034127110475131193	0.0004893725218487299	0.0005431205490349421	0.0010433374588182196	0.0003222073938333633	0.0003620920355663915	0.00019406939280250382	0.0012894724154266916	0.00043715604764826713	0.001203861631346682	0.0009989432498888292	8.401690489011758e-05	0.000399707444361441	0.00014577351557290807
109	3.99169921875	0.0001788181092121205	0.00038174712976570826	0.0004759376489114173	0.0027405674582258377	0.0007295234319920899	0.00031930164482770054	0.003899029273756495	7.651082266248287e-05	0.00017227611323380776	0.0005173665400901714	0.00027162342434841125	0.0004491634467722808	0.0005625790520467602	0.0007299095730696999	0.0002670541482968004	0.0003747983507450257	0.00018650135345074518	0.0013109573185618346	0.0003382843411976497	0.0013476191694600714	0.0008606305218140268	7.576723915336522e-05	0.0005392731897599452	0.0001411651880342396
110	4.0283203125	0.00010167297081400519	0.0004888342446086765	0.0005251364894922866	0.0028933327517547142	0.0008630532602450179	0.00021116230808977923	0.004986362382872168	6.721423469368217e-05	0.00018317427994106767	0.00040189235799876686	0.0004553945979738302	0.000349037532945309	0.0006246380154510847	0.000431193203038819	0.00021257925156043298	0.0002813986065319331	0.0001660433861920617	0.000999014871090106	0.000495509445430995	0.0012379285363759678	0.0009081225439526691	0.00011169414391539154	0.00048271469066224146	0.0001884917846387447
111	4.06494140625	0.00016733002778766593	0.00040759295963240926	0.0007406514787021473	0.003367349373347714	0.0007215006692985866	0.0003071585892766843	0.00493627578434914	5.019958117672855e-05	0.00013039503553998556	0.0003828350171830115	0.00039356975912496094	0.0002902874163730067	0.0006864723604879954	0.00034414729428524987	0.000315902335560605	0.0003050431772352867	0.0001335081826983622	0.0006290706205787597	0.0003356621673291186	0.0012010210626483566	0.0005407179039869824	0.00010649747456882187	0.0004456588584411084	0.0001942683047254366
112	4.1015625	0.00018726084230496635	0.0003955517450873219	0.000616857851445403	0.0022976692731486842	0.0005807607040160274	0.0002863358950983908	0.003137541411610374	7.377669876516313e-05	0.00020661009161324802	0.0002443456816472871	0.00019139321346447465	0.00043987568492965726	0.0005745834792075875	0.0006954714659033071	0.00022232871422163	0.00025689738053536794	0.00014279824225648768	0.0009513321112500093	0.00033339698579124217	0.0013024715385594576	0.0007336221722958207	9.186820284129882e-05	0.0004582518519033134	0.00018695886429310332
113	4.13818359375	0.00015896606744780607	0.0005221970373923315	0.0006186446210171578	0.0013410506356344057	0.0006779932146515575	0.00026505945923549663	0.004204527452014552	7.255566740303148e-05	0.00022801602367655474	0.00018414953290683537	0.0003389524573589182	0.0004889629829573957	0.00067228480984627	0.0007897018778580008	0.00025796530192274936	0.0002113356857685557	0.00013008121727407025	0.0009195190846378657	0.00034247462983495904	0.001353268897085697	0.0008028473138458203	6.023237457342819e-05	0.00037376791906196277	0.00018141869793250078
114	4.1748046875	0.00015474821492336387	0.0005711788150468543	0.0004765749270813152	0.0013858520962641953	0.0007477213552688056	0.0002688615373047349	0.006509683138326765	5.9941609887353064e-05	0.00017113382817827573	0.0002097883878608947	0.0002699770601863038	0.00046781524670937695	0.0006325068604927617	0.0011702313689243974	0.000238085026311932	0.00020159541833230488	0.00012428937173498375	0.000809119190138285	0.00040707578127360203	0.0008295900230409957	0.0008046387875361978	9.379903168816242e-05	0.00042452068277439535	0.00015101341476083993
115	4.21142578125	0.00017258487559695007	0.0004099051230942982	0.00045819561179553014	0.0023130538390930665	0.0006342689098794337	0.0003563703515778413	0.006513498591246961	6.156567424715392e-05	0.00011807451798568037	0.000285309540765375	0.0002803084854056551	0.0004553727905958306	0.0006341878575141992	0.0013876516224550581	0.00023016857160415913	0.0002679932667818421	0.0001309585512305138	0.000781863101391224	0.00029810163817780395	0.0010232098681751385	0.0008354877087673682	6.665356997977052e-05	0.0004240415809098	0.00020063952988199585
116	4.248046875	0.00011643570150668783	0.00033587600801522	0.00038249697573447896	0.0018272088378996094	0.0006396315339565136	0.00024661932426504657	0.007853346555964286	5.084534994778687e-05	0.0001092882356359619	0.00036248288734952157	0.00023918511875193222	0.00040432339438427627	0.0006992869919558453	0.0011361922661621664	0.00023772133866471892	0.00035048091780595625	0.0001256956316278097	0.0005524159244793247	0.00030175899039954407	0.0012156642451178951	0.0006887695843536916	6.14067063629826e-05	0.0003567729631223548	0.00013793505512892942
117	4.28466796875	0.00012140186407464156	0.00030012017426048535	0.0004102998847230734	0.002018613280657563	0.0007005119576581279	0.0001834386677515211	0.006974000957091675	7.678001019215502e-05	0.00010406078771282062	0.00039404952597550175	0.0002771052247517459	0.00046084021784520743	0.0007448859022944476	0.0007353413204706184	0.00020042195634382837	0.0002648412265053879	0.00011934660202524516	0.0005302777460819313	0.00027041205098560017	0.0010871546367639954	0.0007318230409229243	5.016456899038529e-05	0.0004103906093166409	0.00013737723582270888
118	4.3212890625	0.00017368766407094806	0.0003199442267934767	0.00033409459429262895	0.001431347291027846	0.0006809811715579731	0.00020569213612066256	0.006789585026053001	8.764665996553134e-05	0.00017630360710175387	0.00042286250639951204	0.00017618983474842597	0.0003936234679680864	0.0005581029710112236	0.0003073591568037273	0.00023794353112002088	0.0001881653529932883	0.00010201320054395505	0.0006533435834736217	0.0003465064421806543	0.0008160510813683552	0.0007877988084555867	5.250976446857337e-05	0.00028784111901924595	0.00011829020169536894
119	4.35791015625	0.0001136161254586269	0.00030302332308152765	0.0005092605673049653	0.0016549092741127889	0.0005936181422096316	0.00018731004288973858	0.005087784668898838	6.862131021621759e-05	0.0001377049425920475	0.0005044324873626344	0.00020303110720263647	0.0003402313512020274	0.0003898440838049999	0.0002629726155019607	0.00028655507403627795	0.00023696235508270904	0.00010388676805297508	0.0004282645225418061	0.00043848861455955755	0.0009386146319883343	0.0007643392425821922	5.6659835681952086e-05	0.0002568380329529984	0.0001245687274872713
120	4.39453125	0.00011738217934994921	0.00031603893632133935	0.0006275886675578159	0.0021312045714596264	0.0005753875884760278	0.00014210478339939548	0.00400966605709522	6.491388237003455e-05	0.00013565854866701352	0.0003452119353503427	0.00026436138616408157	0.00038149209532383903	0.00033617470985862166	0.0004329606738300709	0.00017425962434557734	0.0003181363584735729	9.009361984210141e-05	0.0004620014641954117	0.0004435207798322609	0.0010217697031906113	0.0006889177086956356	4.228926172183786e-05	0.0002923452340776522	0.0001384688721444985
121	4.43115234375	0.00011409185724997516	0.00029760487169273913	0.0004734131739324387	0.0015556048788310274	0.0006416649497992149	0.0001387370111271163	0.005209973209244771	6.179573817145305e-05	0.00014029504440220682	0.00028088039735312735	0.00021176681474696359	0.000454591394452646	0.0003760547619711286	0.000546752541502104	0.00016654225773478625	0.00028789720515255164	0.0001054871954000095	0.0004857186493339374	0.00038469801818726256	0.0007735048975239095	0.0007430095952045687	5.1940973024212703e-05	0.00031457476276577174	0.00010376821887803013
122	4.4677734375	9.352195596570952e-05	0.0002895171053538939	0.0004635475748167533	0.0017239739902730044	0.0005135040360905672	0.00021895130666289551	0.006762235536054035	4.029676403282457e-05	5.780454288761102e-05	0.0001791684518869774	0.00017090322318068221	0.00034049571659940103	0.0004999880836612442	0.0007780542751932892	0.00017559311640165544	0.00022149370605604982	0.00011158971626760872	0.0004198458600317632	0.00030595172218032726	0.0007457052475107387	0.00037569343270039545	6.83727990473281e-05	0.00035589687189682315	0.0001452257913915022
123	4.50439453125	9.352544809029311e-05	0.00030108485544844946	0.0004682480237727959	0.0018105398400852062	0.00047729949761581605	0.00024328172643328774	0.005042001352095193	5.244398872374376e-05	0.00011636338005591744	0.00016023745885107308	0.00016238376045153838	0.00037579589579009727	0.0005497912763379332	0.000935993676108975	0.00023310013935739783	0.0002280469073302906	0.00012752589404690473	0.0007002380969141351	0.00026192535186307246	0.0008172391659033269	0.0005520935604396607	7.072670977375805e-05	0.00020720344639280612	0.0001360958757479757
124	4.541015625	9.617205697397861e-05	0.0003354177936301022	0.00041116402381569626	0.002648848534112925	0.0004846563584284093	0.00013734007495224532	0.004117818483971879	5.6309528928814456e-05	0.00013502396411999585	0.00023472106575274065	0.0001896969209577587	0.0002986491737072681	0.0006969366666815322	0.000800823959535164	0.00017864117061724307	0.00022979396660048965	0.00012719857916618671	0.0006874232912718104	0.00026142109062070047	0.0007484246548603321	0.0006659791591379088	4.098472661638607e-05	0.0002437370295237802	0.00011599677432496209
125	4.57763671875	0.00010281213839427982	0.0003564176193780736	0.00041242526964576997	0.0021524008622523525	0.0005570100947266843	0.000134660385889562	0.004736603399204485	4.228217294359945e-05	0.00011484779466305843	0.00022577696443701545	0.00016651647057490214	0.00028598590853700127	0.0007145646322216149	0.0006439854736349934	0.00018544945809940064	0.00025052528243033176	0.00011180772435376838	0.0006674229798286132	0.000329678872347548	0.0007992312836517948	0.0006001802873433946	3.619353972147076e-05	0.0002822752790442988	8.867654643524004e-05
126	4.6142578125	0.0001027196865827642	0.00028734842645616453	0.0004131616617865331	0.002094658906383685	0.0005514933324506242	0.00015087741146959293	0.005601774222382535	3.239115574082305e-05	8.644380208022357e-05	0.00017676915621778663	0.00021445127443721557	0.00031971751420970267	0.0004782579524931944	0.00033882955973376706	0.00015933685301329267	0.00024603665783066265	0.00010517059088437539	0.0005151676111811808	0.00039181246622883436	0.0005505811365293484	0.0006285150078951208	5.030168750898844e-05	0.0003140592025306095	0.00011652338899278936
127	4.65087890625	0.0001230935861012247	0.0002618083709210314	0.00040110227576852994	0.001541296108189738	0.0005164403787854297	0.00013855722653302146	0.006328292287962613	3.329567786608606e-05	7.691222257073326e-05	0.00015216878898089917	0.00013556975850623177	0.0003271167510084486	0.00043423694740949017	0.0001488694730567606	0.00018055320653535145	0.0001725418250728599	9.44605384808791e-05	0.0005253364283408415	0.00036868123806235085	0.0005494100935955102	0.0005622895198569931	5.369054269343888e-05	0.00021588715705374642	0.00011073096446909648
128	4.6875	0.00011814436225729195	0.00020490970013815297	0.00036752249456765577	0.002102999888294509	0.0004943959287916018	0.0001226540109531003	0.0033504376510347716	4.2706816066920454e-05	9.683864889252562e-05	0.00013679850164338632	0.00016607548291624742	0.00023067408694503688	0.0005302706914237954	0.00021343467616469783	0.00018808910196369208	0.0001637702489017111	0.00010500387440153761	0.0004573486088851403	0.00032937384993072925	0.0007607780335450809	0.000484431095277157	3.451838458584716e-05	0.00015384125821167797	9.050955653878928e-05
129	4.72412109375	0.00011362660335149234	0.0003065100611911406	0.00031911851919520426	0.0017714363774759007	0.0005396420520793139	9.150880478203587e-05	0.003512018175905856	3.3692086418919765e-05	9.69913183849933e-05	0.00011639783337874926	9.129528155916742e-05	0.0004231757050904181	0.000574403120742484	0.0004179027013552569	0.00020138297840298082	0.0001581889698418187	9.831742688748486e-05	0.00036351826580915644	0.00026581928818407907	0.0007291960870260581	0.0006125475169171375	4.5277350737741456e-05	0.0002144487583282859	6.76106266673814e-05
130	4.7607421875	7.622252597459709e-05	0.00029082723105603933	0.00041995342738996596	0.0013449086300249473	0.0005328886585825295	8.4861055579941e-05	0.0056042124083155575	4.166941446096295e-05	6.798609993183976e-05	0.0001056360686814246	0.00019180557885507588	0.0005104973359067169	0.0004447253223502178	0.000526452250697144	0.00019227784267620898	0.00014156886386051072	0.00010120151970371415	0.0005807131220719986	0.00025158687782451207	0.000681592195683605	0.00046109563483293586	6.390700327779889e-05	0.0001878661110729537	0.00011715037654861774
131	4.79736328125	0.00010038266762308196	0.0003076406157906726	0.0003554095291298493	0.001337374779782723	0.0005430359255605224	0.00010810855822494122	0.0061843076749656485	3.529323815375459e-05	6.894485633236638e-05	0.00010965164961103427	0.00027232373456232616	0.0003720690748829232	0.0003802348512468881	0.0004983378920063797	0.00013479630003788507	0.00022664541837307851	9.566127537328924e-05	0.0005267461468312029	0.00025352297830986053	0.0005779568655784001	0.0004947480156702248	6.664577637886415e-05	0.00015491233009580044	0.00015689407707052784
132	4.833984375	0.00010179085071356478	0.00035747597334732527	0.0003683644534351872	0.0009073097797107415	0.0004786896825675988	0.00011024616478389287	0.004390435864200689	3.632353605060748e-05	8.530128534499195e-05	0.00018053945759403714	0.00016596569397695084	0.00027117706836865145	0.0003311861475189216	0.0004518739037423833	0.00011322818880456715	0.00018635835863223507	9.344031242019544e-05	0.0003762788002645771	0.0002391284440789146	0.0007444486307314347	0.0005294344957415474	5.44324032151092e-05	0.00019045969224715272	0.0001585533333146157
133	4.87060546875	0.00011274863799442942	0.0002924502754587577	0.0003482787692878124	0.0015464877480053782	0.0004152997651848108	4.1958856548669856e-05	0.004006185712865107	3.864832714013181e-05	0.00010658596246159765	0.00014621080522134302	8.986925885084342e-05	0.00027574772640497546	0.0005605282628559283	0.0003669187840629425	0.00012399562422858962	0.00019142283835922022	9.415583375444222e-05	0.00026902959657643317	0.00023582335445719357	0.0005680983351223682	0.00046604770848995196	6.535992234947591e-05	0.0002360182784674855	0.0001258248246799166
134	4.9072265625	0.00011944746302704953	0.0002888612329433261	0.00026260584286080904	0.0013834188079243988	0.0004931769475019218	0.00010848856561081054	0.005197783820971669	3.4285402501174624e-05	0.00011215001523681206	0.0001734573073954353	9.743690688679966e-05	0.0003600133319831948	0.0004953169975294527	0.00021326598150878123	0.0001467604137847217	0.00017236579533885492	9.599313493407859e-05	0.00042089410595775814	0.0003720676851732645	0.0005490795316028328	0.000349171561369119	6.179277095062029e-05	0.00022377258090206588	0.00013410807467197045
135	4.94384765625	0.0001340701641363153	0.00022566965281307642	0.0003745143978938836	0.0017801015191839472	0.0005412077407694238	8.786585112113387e-05	0.006862095477321539	3.429206115297701e-05	9.559581752433186e-05	0.00013439253167840735	0.00018580598354479204	0.0003919559079919974	0.000529176600329462	0.0001832985500161081	0.00017083392330699505	0.00014883135195685457	0.00010528285522524911	0.0005583564633151757	0.00041315912752829973	0.0006065250389517701	0.0005013895365629513	5.279877736530422e-05	0.00033075103712497384	9.660800072878507e-05
136	4.98046875	0.00010444996997599552	0.00023224053751074963	0.00035009482870968005	0.002061479828093863	0.0005004226392363117	4.9126700932062294e-05	0.007154248592577872	4.198427209627807e-05	6.504037694631406e-05	0.00010103467426451459	0.0001435502165994844	0.0002919971408613342	0.0004334074025195816	0.00025370203515039287	0.0001375364802809957	0.0002155214174529576	9.007934800989033e-05	0.0003922848025035441	0.00034564534722143997	0.0007163073095916444	0.00039756244027810484	6.060683634364195e-05	0.00021967987026101605	7.612532994528991e-05
137	5.01708984375	5.1231557439257715e-05	0.0003778665654163141	0.00038802821452406583	0.002221513080221426	0.0004209882562768139	6.136912588039446e-05	0.00724871544771444	3.432479766660777e-05	5.302397717520512e-05	0.00011368542624493817	9.675719572961734e-05	0.00023021093724272072	0.0003644578575519758	0.0003579469108661585	0.00014144251851283242	0.00017988150113680014	9.07441849627845e-05	0.00029100679014041253	0.0002636790602383361	0.0008920085184512616	0.00031137696214327	6.382360173798099e-05	0.00025603662640679244	8.118736929724467e-05
138	5.0537109375	6.471999969012185e-05	0.0002469465678325883	0.00028675906956699364	0.0014009372169720676	0.0004103063927826187	5.189828666725632e-05	0.006497423776987003	3.408708396622147e-05	4.51831876417806e-05	0.00023543932808087632	6.935769484947809e-05	0.00017508587235373247	0.00037982912877409576	0.0004957347936475995	0.00018955949339023666	0.00013541404563855184	0.00010582165787553437	0.00023978633663258048	0.00025247176017086656	0.0005441587389622413	0.0003307488928758238	3.624232057381728e-05	0.00023550903628036528	7.364230630184081e-05
139	5.09033203125	6.284629504641547e-05	0.0002573665006187014	0.00025655311865461366	0.0014802336350285136	0.0004144563937449602	6.909610886888929e-05	0.004906384919515038	3.182116824454564e-05	5.448644444751632e-05	0.00016316223359466798	6.168898057341062e-05	0.00012662513540351707	0.00033802821535503034	0.0005614145599270512	0.00016967201247121237	0.00012697274720707574	0.00010081735280814558	0.00031718078713362203	0.00024540251493821244	0.0005570611869780923	0.00039233684827763386	3.4127792561870456e-05	0.00024416924481575765	8.232875851949555e-05
140	5.126953125	6.897119395200855e-05	0.0003914355686648318	0.00024216683190279308	0.0008854386616044515	0.0003868619265015239	7.823946607988648e-05	0.004688611969744185	2.7672550302868275e-05	6.0975581563051e-05	0.00010430227552801431	6.982760644456908e-05	0.00014143329485125637	0.0003310818571337558	0.0003760706333375574	0.00013417170468690728	0.00019911131386927912	0.00010143129067466359	0.00034184608685561345	0.0002217834607855621	0.0005789697604196466	0.00039234280647021727	3.5007312911451394e-05	0.00021632035808171303	7.48236303548325e-05
141	5.16357421875	9.958885595754959e-05	0.00031311512418940354	0.00033960004686034705	0.000957187995639423	0.00040001283041434774	6.739232389495726e-05	0.0056828243734554605	3.986905172781082e-05	5.478465341983081e-05	0.00014777412120123187	8.533874363080837e-05	0.00011439043219689823	0.0004580712388840732	0.00019423344534094257	0.0001632315269573669	0.00016288457132866788	0.0001003731522730423	0.0002788588538393612	0.00025471558558339696	0.0004586370105838334	0.00032942605205815766	3.734109913092439e-05	0.00014161610349476395	6.940991630574062e-05
142	5.2001953125	9.878041159449293e-05	0.00030853223633874326	0.0003428420081964565	0.0013811904352605934	0.00046755017100085514	7.807275825588876e-05	0.005330923845448017	3.524400391885585e-05	6.67800381207443e-05	0.00016263881987321183	9.678968632678865e-05	0.00020418209561410744	0.00046871081601503934	0.00010839490889833106	0.00017930281825189425	0.00023191838523472027	9.368544029720569e-05	0.0003243246849068867	0.00033726636597494915	0.0004550597865396064	0.0003173392738665138	3.547261690220668e-05	0.0001783212507418835	0.00010202089245886462
143	5.23681640625	8.62748678881983e-05	0.00027083107657455586	0.00037327322408375554	0.0016068160749794376	0.00046519001985406304	6.905419954382873e-05	0.004926696280076968	5.1348742594611274e-05	6.708362363069524e-05	0.00014608913523156227	0.00010315536378715108	0.00028884442494974663	0.00042913965396190225	6.923035115130737e-05	0.00022044975257639958	0.0001585521539501677	0.00010063814994285773	0.00035405286894032913	0.0004002281736957022	0.0005903516234376324	0.00023864520766934296	7.357777981474733e-05	0.0002694961675232814	0.0001118339189179435
144	5.2734375	9.07270152419242e-05	0.000294826772510801	0.0003731916176778086	0.001144654999695428	0.00047514007355428845	8.202072420387423e-05	0.0038564456371889843	6.437712906971403e-05	3.137042062047443e-05	0.00013842410141740017	6.376508322671942e-05	0.00030858553361919164	0.00045760451495736805	0.0001770667166239965	0.00018368829748429633	0.00010983577984150105	9.42578036327043e-05	0.00029779273829071286	0.000285220170530623	0.0006085879074305229	0.00025437514050502183	5.609950085975908e-05	0.0001718969378370024	8.831014997666585e-05
145	5.31005859375	7.761773207255047e-05	0.0003886556244456456	0.00030173388427142523	0.001571754230324456	0.0004772640945886797	9.066026542120788e-05	0.003525390419047433	6.330808998969695e-05	4.399629564952349e-05	0.0001588959498629518	7.546833199343812e-05	0.0003256418647188102	0.000545897259560939	0.00029623523113335356	0.0001124242261326888	0.00011401297234669386	7.553079340238871e-05	0.00023294001125446885	0.0003645015918451626	0.0006958637683040944	0.00033336865384258826	3.97333643110642e-05	0.00014969827948995253	7.122625902728013e-05
146	5.3466796875	5.31328156741991e-05	0.00035871168901154156	0.0002471032798182086	0.001113420896445895	0.00045339386854317056	6.936103636220985e-05	0.005033106498582399	3.6944715252282394e-05	6.140471005722657e-05	0.00016626362548612217	0.00011802341462633143	0.00028110775779126713	0.00046287729664003837	0.0004832394657619755	0.00012360337228726554	9.680085756523415e-05	7.342710565307533e-05	0.00024056772623376214	0.0002963735783327353	0.0006601198294504493	0.0002648033398596749	5.97829156439171e-05	0.00013942635940149669	6.549262634362896e-05
147	5.38330078125	6.304651012847893e-05	0.00038445225986696743	0.00023794755942044694	0.0019219068373635504	0.00043707761320226226	5.041793033313953e-05	0.004569289936524307	4.782373098208359e-05	7.001341664131323e-05	0.00012974678959888235	9.383196742410521e-05	0.00032046123726014634	0.0005185449721002497	0.00046946411060487726	0.00012180463929101731	0.00014957113222912924	7.048702321176658e-05	0.0002613003019337764	0.0003012684287074214	0.0005846138379523892	0.00028465577588024317	4.5007708730106826e-05	8.717419426115164e-05	0.00012290781069088116
148	5.419921875	7.158536515436939e-05	0.0004143203278758694	0.0002705988502477876	0.002020441894491887	0.00040727622471610204	6.413598918906617e-05	0.0042921738549846775	3.765671002702199e-05	6.695251615368192e-05	0.00014587831536952883	7.898298772882115e-05	0.00038096345078132704	0.00036868882702572665	0.0003845289316548502	0.000128335993500027	0.00016704304850226055	7.067500371585618e-05	0.0002516867350842483	0.000336621540527682	0.0005376599622756925	0.00030824784743602396	5.3485538421190296e-05	8.184523185372502e-05	0.00013957262382456804
149	5.45654296875	8.289815428338501e-05	0.00037239023587875317	0.00025764091649946996	0.0013590253524308454	0.0003872834486139124	7.624386272631954e-05	0.0033214982413631118	2.8111530791141697e-05	6.611521424255116e-05	0.00014207170531114555	7.927881817831398e-05	0.0003248182559341058	0.00024285638692477933	0.00024311526652721747	0.0001624367914746305	0.00011265603167063512	6.661254479792088e-05	0.0003091610691178792	0.0004466313855054337	0.00048137564149760783	0.0002776262035882367	3.0462923416345864e-05	0.00010910927068292506	7.898079686502372e-05
150	5.4931640625	0.00013186427615415343	0.0003972029987470541	0.00037892962073569485	0.00119064940905467	0.0004274248539423354	8.49790913245635e-05	0.005405496249342651	1.4382695881956256e-05	4.887466936105957e-05	9.442084995445744e-05	7.181454226801992e-05	0.0002361068005646917	0.0003213180768359338	0.0001221637347623482	0.00014365875059744313	9.342004505543155e-05	7.065295440662461e-05	0.00030603028213986203	0.00037312512676734367	0.0005684932633073666	0.00018169372931175365	3.862336251289327e-05	0.00012279740121826804	7.051478581181056e-05
151	5.52978515625	9.371792607477101e-05	0.00039552243541653403	0.00034168663358897963	0.000593423956371817	0.0004379090803149459	7.144615896624e-05	0.006295827255148009	1.3493637462101616e-05	3.9299649344681524e-05	8.565917630489678e-05	5.902585009552826e-05	0.0003430333690317374	0.0004513871086135866	7.940581321088337e-05	0.00017455132612947277	0.00011195591818373414	7.893586572644664e-05	0.0001908438694725833	0.000251367508879874	0.0007418827721036036	0.00012477310807748482	5.0703727078918765e-05	0.00014208372307045487	8.49725916126864e-05
152	5.56640625	6.460122406261904e-05	0.0003607610966605518	0.0003998100377073144	0.0011376810781155993	0.0004124861891393396	7.451266143887434e-05	0.006658345313031648	1.896022931573047e-05	3.1238274392541865e-05	0.00010695004619306581	0.00010679975423542884	0.000292433554874388	0.00038466849408095585	0.00017650681530789367	0.00022094897350512303	0.00015216716940246963	6.731662000814124e-05	0.00015892361642188703	0.0002369334596246251	0.0007430188445313331	0.00019892138525858397	5.8439019992887724e-05	0.00015167138028844543	8.246985088696806e-05
153	5.60302734375	4.6405526708303085e-05	0.00029835908017174716	0.0003487662312930536	0.0008752872292169956	0.00034607598464891	6.037184231755981e-05	0.005287309901106425	2.521903183110234e-05	4.611948033217127e-05	0.00010503930894307102	0.00010270752541597832	0.00029881193749707217	0.00037502991684158836	0.0002437896232978753	0.0001668192260524293	0.00012590488353644906	7.94517026634755e-05	0.0001788562012696279	0.0001977588296589202	0.0005875967557306839	0.00023601100026394644	3.9419864349522345e-05	0.00011983664415041637	9.624011040235863e-05
154	5.6396484375	7.627413870925497e-05	0.00026354083756175166	0.0002231079975125573	0.0012803765200900866	0.0003361098547998237	5.369518228553824e-05	0.008446232884475621	3.370619588200662e-05	4.042145084210975e-05	0.00010907817499399893	6.0360138916794996e-05	0.0002602741695908812	0.00036328041799533827	0.000304756608117559	8.421114698169072e-05	0.0001108144263093688	8.325919262367174e-05	0.00022965062756989674	0.00022852593042777919	0.0006824303000773365	0.00022829125610368908	4.088877237657494e-05	0.00013665492111097243	0.00010660711687116744
155	5.67626953125	0.00011375202829710101	0.0003502028907961539	0.00024935695121969356	0.0011572370655339574	0.0003617433799079395	5.397782943933377e-05	0.00809785758761496	2.6956886416886345e-05	4.409183100423271e-05	9.162127883934237e-05	7.26376507433616e-05	0.00020903402402260487	0.0003525291676888203	0.00039248346647246455	0.00010179027810471486	0.00014733186356804417	7.948129626433265e-05	0.00024335349233444505	0.0002956830577337178	0.0007126993713485515	0.00020268418950368525	3.6115620093116295e-05	0.000142755010270093	8.205502945670594e-05
156	5.712890625	8.491869500818185e-05	0.0004097050801475545	0.0003130502000309556	0.00176705726797046	0.0003806632362445422	6.0943824729673e-05	0.007235539178745842	3.2586920108798197e-05	5.2332319821107667e-05	8.620783608948273e-05	9.734981277166901e-05	0.00029533245648012885	0.00033131684529741026	0.0003666104946732534	0.00015124930693027994	0.00019117030632958242	8.21619586506326e-05	0.0003531450884626022	0.0002226119983073075	0.00040902331516439003	0.00016547201645536748	3.9937216398974803e-05	0.00015729786906888482	9.350192892184179e-05
157	5.74951171875	6.291831682400041e-05	0.00032206938435582903	0.00021720892218622038	0.0011187357214633648	0.00033308492113805265	4.87149736137402e-05	0.005893704361981162	4.06647784681441e-05	5.345780869471994e-05	0.00011200089487646653	6.002703135372443e-05	0.00023645718106723236	0.0003688415717954138	0.00022213090152582447	0.00012333534606268128	0.00018280220531056822	8.31318058287066e-05	0.0006939659788584163	0.00020432399119601572	0.0003990045382307159	0.00019750944123451963	3.842090519665216e-05	0.00015978637468844022	9.63915280406434e-05
158	5.7861328125	7.008450646818316e-05	0.00020558391055615753	0.00020801793985967412	0.0010246065548890142	0.000277756862429266	4.481807899458239e-05	0.004965137941025344	2.8205521564291835e-05	4.202974125162258e-05	9.453184463551375e-05	9.558746899984209e-05	0.00020318200473956106	0.0003306005425061863	9.53160402311044e-05	0.0001005454003367545	0.00017221924692476404	6.839583655039432e-05	0.00044979505095884604	0.0003322979153543691	0.000567806183865427	0.0001889528654655437	4.226477209372728e-05	0.00020289210587501848	9.565334694909066e-05
159	5.82275390625	6.281192612380488e-05	0.00024317692089901975	0.0002009786138170704	0.0009447691559154537	0.00030725061445078806	5.190250412986427e-05	0.005347264546918069	3.078074935720575e-05	2.920332799737696e-05	0.00010688667000731176	0.00011989330957129355	0.0002666104609509959	0.00038700306595015156	7.864132970142969e-05	0.00011197916579346039	0.00011251537214837324	7.52981606841907e-05	0.00022362092175411854	0.0003425366638270139	0.0007038444953175858	0.0001265830633747493	4.540536841874197e-05	0.0002005300211814303	8.473161175581785e-05
160	5.859375	5.1294240187116616e-05	0.00028971372604591017	0.0003201453610914576	0.0007054491261327934	0.00033249891648749367	5.215546573262873e-05	0.004414240003695362	2.5855450338068732e-05	3.731568914838413e-05	7.148224935624768e-05	9.100170587270198e-05	0.0002641946248921994	0.00042069456930174967	9.150451783565884e-05	0.00011888406132332138	7.299328222021195e-05	8.450709085419153e-05	0.00021386852527195913	0.00032405283474405303	0.0005230950187115805	0.0002145718561600971	3.0505592762028227e-05	0.0001372965685628492	9.033983356066176e-05
161	5.89599609375	8.522837781797904e-05	0.00028168425666704117	0.00041849526080688456	0.0007204569119068367	0.00031901493871115905	5.673289088356305e-05	0.0037105630514799167	2.5649316463586566e-05	4.2982165289695535e-05	7.905501342630877e-05	7.37057192263668e-05	0.00017415525668096557	0.00034076287661517573	0.0001734196551786269	9.731283814450338e-05	9.004908697220199e-05	6.454012848816113e-05	0.0002742814121942774	0.00035405382292415607	0.0003556061275328325	0.00015536101786087057	4.7967447337581904e-05	0.00010455259883721535	0.00011277191590240287
162	5.9326171875	7.796585276501755e-05	0.0002586926233774868	0.00046983475016118694	0.0006663138046007905	0.00034370781770635104	5.277086245611117e-05	0.005111680241915035	2.395929072425934e-05	3.964867230886979e-05	5.1266552751419695e-05	6.822677189431258e-05	0.0001582250636318611	0.0002738508450404529	0.0002467158980371659	0.00016395012938203699	9.594553772948776e-05	6.46176887531262e-05	0.0003380405978559046	0.000337675735458645	0.00043137392911405374	0.00014452511398089005	5.461583398127247e-05	0.00020630870541613495	0.00010757610542883058
163	5.96923828125	6.321143830519166e-05	0.00023759355933617764	0.0003453699472457278	0.0010702230453939832	0.0003299073818490325	5.3386585085502664e-05	0.0037311499436799025	2.883135632762946e-05	4.992707330829393e-05	5.953419398953436e-05	8.460307481522577e-05	0.0002978738788148443	0.0004721973144513362	0.00023568378534657373	0.00013450200066495642	9.17173393461222e-05	6.260137692744995e-05	0.00021442411498113811	0.000227316404180655	0.0004944841696027925	0.00014882867995327578	4.1878913371578757e-05	0.00020487501290371676	0.00011700196310757351
164	6.005859375	4.485534645686422e-05	0.00028314045520996063	0.00027296408850545356	0.0012475948880233457	0.00031384708397930877	6.257459602918427e-05	0.0031272804695301236	2.6210167139970692e-05	5.271150845018879e-05	8.041825466658837e-05	6.390242876824904e-05	0.00030170404203047445	0.0003784578064385215	0.0001906417671589854	0.0001556827508040375	8.601549015757754e-05	6.017618844421733e-05	0.00020244782129262307	0.00015684904319751013	0.00047284004468758044	0.00011574646122843216	5.999416868172967e-05	0.00014434999494256778	9.475528723509101e-05
165	6.04248046875	5.895083640556892e-05	0.00028818794294277407	0.0002122029827693073	0.0010247836279255636	0.00029002947429622385	6.027123518852432e-05	0.0037169334565364852	2.531890469414837e-05	5.920065576819211e-05	0.00011417300888693773	7.12931697402906e-05	0.00023770076708591782	0.00029267095086278296	0.00013818990421870955	0.00015410120697218182	0.00013554051230634605	5.715018431524118e-05	0.00019467886707007836	0.0003362162517402306	0.0004963237474764669	0.0001384881752485919	7.239274724787062e-05	0.0001000487212744042	6.373697462943209e-05
166	6.0791015625	7.094882555438378e-05	0.00021166023484516433	0.00024322311400074261	0.0010823257766542683	0.00028385367534412137	5.1037082970866864e-05	0.004908493894123402	3.5927349497500077e-05	3.4310517747730216e-05	8.508660546093918e-05	8.762839260843343e-05	0.00020568880560744614	0.0002403077179010104	9.844963170897147e-05	8.894585383762147e-05	0.00013326641055519086	5.209099431081631e-05	0.0001906170486952631	0.00032080176706653335	0.0005739631235037068	0.00018540702283265602	2.721493839710085e-05	0.00016427736630501375	7.972267032872994e-05
167	6.11572265625	9.701342364879545e-05	0.00018376567425682804	0.00019275964076299654	0.000832429857242814	0.00028503899255866486	4.477589655267903e-05	0.006400669203226914	2.9423775233627285e-05	4.239529992253336e-05	8.767975194752631e-05	8.754314363570588e-05	0.00020206454542555195	0.00027963424790109837	4.415243060129192e-05	0.00013940274862317455	9.66088857907139e-05	5.80494917706235e-05	0.00028960182446919046	0.00023814353604328567	0.000570919762672292	0.00016923835185061895	4.320217499567304e-05	0.00022380379927845398	7.825246976670658e-05
168	6.15234375	0.00011308509196879532	0.00014194752621355858	0.00026336116325465224	0.000632415868033108	0.00025758142148202094	3.642800300034014e-05	0.005135920904221383	2.3225100163803076e-05	5.053443596502955e-05	8.936493725630523e-05	0.00010511327077749183	0.0002458690491601499	0.0003050125975287	9.693284242475415e-05	0.00011831191019286483	0.00010680294642536315	6.182437836183922e-05	0.000314678560169821	0.00014355261114702136	0.0005075908833233603	0.00020540260504457215	5.269786994126206e-05	0.00019924130855833363	9.165414026812723e-05
169	6.18896484375	8.948382815283632e-05	0.00019986292423352126	0.00027712516545856365	0.0010871610722272475	0.00025262820663793714	2.8668796278681153e-05	0.0046550695783737295	4.170391261789793e-05	4.4115285878734754e-05	9.070485642885907e-05	8.099745222930841e-05	0.00018002957629746695	0.0002839727061485966	0.00014536632538280435	8.659289456500374e-05	0.00011864041589107951	5.935089823594454e-05	0.0004732250987677268	0.00014265195926803966	0.00041008416162508377	0.0002057580891569806	2.893895836923535e-05	0.00017134066720471107	0.00010280548828771225
170	6.2255859375	7.342034798662596e-05	0.0002130189552698621	0.0002670902431742808	0.0009300152264518429	0.0002626056278396156	2.993022780144855e-05	0.00478314863689841	2.6159108178706022e-05	3.740490483877693e-05	8.245400904005235e-05	7.159144091275504e-05	0.0002917550396538512	0.00029318328042693875	0.00012070731717539955	0.00012636496192329285	0.00013165287616300142	6.108105150722739e-05	0.0004331655799174273	0.00023710849189470347	0.0005819206433204071	0.00013062772492217664	3.944586362854052e-05	0.00014757466744853246	0.00010976625178533026
171	6.26220703125	8.695112173546543e-05	0.0002745318712949214	0.00019493184134757285	0.0010193196737428973	0.0002572340924848687	3.3254451964637066e-05	0.005709353764408529	3.060447638527732e-05	2.8498858363406412e-05	0.00010405629632809305	0.0001077332796274602	0.00027958246755786846	0.0002953332479218137	0.00011499688069796441	0.00014160920892562518	0.00011585610961413082	6.813703497375088e-05	0.00023425354280808943	0.0002786892831789763	0.0006236443840185201	9.878227359114802e-05	3.363362376239221e-05	0.0001317780737367621	7.288412607330233e-05
172	6.298828125	8.521354410656964e-05	0.0002710917772001483	0.0001698368737292358	0.0009018127620978569	0.00027738277789685604	4.726667503616693e-05	0.006183202826696559	3.058659562675784e-05	3.629700452767199e-05	9.681381665017349e-05	0.00011916618696155183	0.00025257724389485855	0.00022705369462303976	0.00011624258938467029	0.00011329150416038093	9.756185594499774e-05	6.750601049919034e-05	0.00013287828225079995	0.00023300112993610467	0.0006354205677643604	0.00012990033926602154	2.9927173908965963e-05	0.00010100722999744195	8.075687471190528e-05
173	6.33544921875	7.335953149516097e-05	0.00018917884837562477	0.00025770676488333453	0.00133259060349751	0.0002597253046391566	5.939935941974836e-05	0.006916974222051421	4.352701061878118e-05	3.809024350448655e-05	9.446357915268147e-05	8.342581568458976e-05	0.0001636644604525095	0.0002045945585398931	8.215214064186364e-05	0.0001602096561762251	5.931044891232803e-05	6.076291386756474e-05	0.00018015152792221192	0.0001719382043556998	0.0005836966777645546	0.0001725458032175551	4.403202082585634e-05	0.0001438371134188631	6.308756704960801e-05
174	6.3720703125	7.269961480101312e-05	0.00020886915858427734	0.0001377593095168307	0.0010677746454180246	0.0002148722711990588	5.489395872710958e-05	0.005392422167516628	3.251203091246939e-05	3.753458702418284e-05	8.724698176360493e-05	6.307943541213392e-05	0.00013600628633365805	0.0002413329506984726	6.362651678408818e-05	0.00012274108027930588	7.815041252747702e-05	5.5683001366022986e-05	0.0001968020448846853	0.00013931953202683283	0.0004719262865706733	0.00013548394980677684	6.251821765804202e-05	0.00017786370270420608	9.958421461317063e-05
175	6.40869140625	5.873968142591432e-05	0.0002121608201940232	0.00023304150366677397	0.0011463892554361042	0.00021357128421638328	4.7292907243737046e-05	0.006929207075105764	2.0344739097070625e-05	2.94620904975212e-05	6.895057832963036e-05	4.563695431141186e-05	0.00016772254004484348	0.0003683381782256401	7.737497348009407e-05	0.00012055295444103279	9.80897912866825e-05	5.073698824758833e-05	0.0003935021329575087	0.00013598550289761947	0.000368994182090214	0.00011785209221763828	3.834873874180001e-05	0.0001794888537668973	7.610534486430888e-05
176	6.4453125	8.540453032462312e-05	0.00016462027172079482	0.0002739911485304594	0.0008542540489521145	0.00021580014193777535	4.25529647053823e-05	0.0076767029019553954	2.3823739168507962e-05	4.2608197648754117e-05	6.482232313626453e-05	6.0872088980629135e-05	0.00024789343547463666	0.0003418016576464497	0.00012814616921105797	0.00010703534194241222	9.443314513503307e-05	5.687437544649619e-05	0.0006132507799541368	0.00019576488218380934	0.00047585587224265177	0.00013387206932506557	4.1770428664722494e-05	0.00012695393083691275	4.688339451243577e-05
177	6.48193359375	8.037332741472607e-05	0.00021130133190227625	0.0002477583587340059	0.0007765470572590357	0.00020029293774735305	3.2201575040210665e-05	0.0054482959374672745	2.2129759960269808e-05	3.499878827454597e-05	4.883572344852922e-05	4.7971692640595776e-05	0.0002823895007129918	0.00027240046895681826	0.0001458708599739649	0.00011981060841013776	9.886385340756394e-05	6.249961829513452e-05	0.00027958195159903524	0.0002344469471123241	0.0004697812271389854	0.0001359249806160898	3.1691614204484045e-05	0.00010946268595283311	0.00010102518123797663
178	6.5185546875	5.954834106665703e-05	0.00021722892629778465	0.0003107807124335929	0.0009898655050980512	0.00018803610063811434	3.246528616722225e-05	0.004163820539889306	3.753441166955377e-05	3.4892905723755806e-05	6.34602473972021e-05	0.00012200925948869384	0.00025366296550665204	0.0002805809508646763	0.0001470556073147283	0.00011383997343980322	8.37491153281547e-05	5.2739716850294224e-05	0.0002186308164027917	0.00010621139662252775	0.0003823479880986998	0.0001637975846358266	3.621976839936532e-05	0.00018559292236739695	6.629342089154606e-05
179	6.55517578125	6.10995795663233e-05	0.000249634709821929	0.00029034085131841137	0.0006896197093773672	0.0001774638244512144	3.8547984181618975e-05	0.0043305121475087985	3.850271383157978e-05	3.311913392575289e-05	6.127686756761687e-05	0.00015143836803151994	0.00022142453539599673	0.0002464108744840687	0.00014671633699695627	8.833425369610102e-05	9.643411937889347e-05	5.399162192196647e-05	0.0002679564524195005	0.0001774786754113872	0.0003801786313439401	0.00016378962526469697	5.852895132974711e-05	0.00016623553447647033	4.7067363804312e-05
180	6.591796875	4.983660045228899e-05	0.00018645968999837526	0.0002445003188530922	0.0007848225111589738	0.00019501451171234567	3.6147005899460484e-05	0.004251315440005504	3.25475311435128e-05	3.2305131445505234e-05	9.273565103004483e-05	5.6131428596115455e-05	0.00013725648166143333	0.0003469085237178173	9.702325431001437e-05	0.00011197487921807551	8.901560127133197e-05	4.796448161858059e-05	0.0003650038341773328	0.0003425461288765836	0.00042739745050992243	0.00013301718844652388	3.6745394508488636e-05	0.00014162021819251586	6.313478060430095e-05
181	6.62841796875	5.6680224220595066e-05	0.00017960062494597353	0.00017904661510137815	0.0007293693652005746	0.0002136739533166671	3.606634383297224e-05	0.005126162024897437	2.7185375749898465e-05	3.6731735228648726e-05	0.00010104735872164615	6.748302394127566e-05	0.0001415421324611242	0.00037342493358254343	6.948474011419157e-05	0.00013170878856245944	9.451994346900329e-05	4.310840801511117e-05	0.00029894500782907425	0.00027273316082344575	0.0003055152451815012	0.0001362006734077968	4.142467598875113e-05	9.848308478257857e-05	7.226627507605144e-05
182	6.6650390625	7.26831202740673e-05	0.0001342258069029208	0.00012766296257250316	0.001155768802243279	0.0001802673593742017	3.597100761838463e-05	0.005856738638585997	3.6223705142323664e-05	2.6016195911747372e-05	9.183924740495778e-05	5.160491136898762e-05	0.0001921390423208958	0.0002381783317641852	7.679795446876852e-05	0.00011375129540562459	0.00010462261432484408	4.4628539880082826e-05	0.000174461661350818	0.00015294038582601448	0.0004149146730631878	0.0001650370985835977	4.7726657625962926e-05	0.0001028662852201829	7.35983644282217e-05
183	6.70166015625	8.429464345511145e-05	0.0001577140279658456	0.00011066745801488245	0.0005593474131739808	0.00015452711575769196	2.2356046336539864e-05	0.0059433759262891616	3.566077581426774e-05	2.2430808130503695e-05	0.00010388860963329619	5.607480154426151e-05	0.0002104233748961983	0.00014937020426583977	7.006315773808759e-05	0.000101595850742824	0.0001156240852847455	4.363511030467128e-05	0.0002128595646623829	0.0001462396660840789	0.0005494815109466219	0.00015607828748177382	5.901900235421038e-05	0.00013172618802165126	7.826688349128142e-05
184	6.73828125	8.340118418872613e-05	0.0002067157304675585	0.0001723030892640747	0.0008719768434094034	0.00015922031861960868	1.8596168883935438e-05	0.004041955410504805	2.3735883139169615e-05	2.2671306209635888e-05	7.25023352049303e-05	6.008991983417699e-05	0.00016989889580333129	0.0002101542413832177	6.118074584049244e-05	0.00011780826994762859	0.00011857786122901623	5.0852777104877186e-05	0.0002973022918115749	0.00012323971241622115	0.0006924447038238437	0.00013065613265166127	4.448128877521553e-05	0.0001035051320660134	6.979954403952364e-05
185	6.77490234375	5.971430098202136e-05	0.00018999122952260023	0.00017357666597859496	0.0008270479626729485	0.0001388895283471837	4.165590266927152e-05	0.0022980697909238184	2.2408305946204544e-05	2.4888089003755927e-05	5.156002529636799e-05	4.455077962144669e-05	0.0001785583457606492	0.0001929425805181028	8.553851878963116e-05	0.00010759607489466299	0.00011238019031830622	5.7585128787770946e-05	0.0002132382072773874	0.00017238529089578283	0.0006051511222352726	0.0001245294706141863	4.558972361226528e-05	9.137080184048301e-05	6.165646482730038e-05
186	6.8115234375	5.208853218177218e-05	0.00023288177618254223	0.00019796458426007312	0.0006810985986277816	0.00015190534129767648	4.052598307920073e-05	0.0035004852786459603	1.8394849996570457e-05	2.553614113993766e-05	7.226704961359808e-05	5.9796201450828093e-05	0.0001896845590058167	0.00019372663555284578	0.00011751338178788993	0.00011431239714016345	9.236536927890914e-05	5.391452079315921e-05	0.00023135933063815847	0.0002389250253536558	0.0003989130246749432	0.00012118823728196918	4.31695524352395e-05	0.00011604597624804598	6.146033876478524e-05
187	6.84814453125	5.784948043925796e-05	0.00020800376130752232	0.0001843845827255097	0.0007896387692453751	0.00018236165614923694	3.9402921485509805e-05	0.006437563732040509	1.849841574179494e-05	3.2911941049562674e-05	8.579183337412771e-05	5.65280310134898e-05	0.00020289779667468106	0.00024227920433720113	0.00011377533808507301	0.0001343694706005337	7.52611473684273e-05	5.092244540504337e-05	0.0001431782058682685	0.00025359075058176063	0.0003520457153474074	0.00011664136347612055	3.317059359918686e-05	7.656250733542816e-05	4.7956814185977786e-05
188	6.884765625	6.571976646340406e-05	0.0001860895433730913	0.00022833350245335553	0.0008305863748965218	0.0001768322639060432	3.603711397520899e-05	0.003923981611577366	1.4259598595969984e-05	4.475570209881455e-05	7.542857409267769e-05	6.961136192305921e-05	0.00016798152393959217	0.0003023996961562639	6.548728216614825e-05	8.034702850722545e-05	7.524058677554434e-05	5.360257911607347e-05	0.00023167396829044308	0.00022957439065912562	0.00044264491108002714	0.00011166508428132418	5.184528257913182e-05	9.483050787703224e-05	6.141135827231871e-05
189	6.92138671875	4.6211672375442285e-05	0.00020855793911441072	0.0002825575407048798	0.0007274053011740966	0.00015674525683127252	3.890636229453641e-05	0.0028878673532339886	1.2389748351625457e-05	3.449543868063306e-05	8.105890898889045e-05	9.918376379145191e-05	0.00016518777287673027	0.0001953948619442791	4.368471458550463e-05	0.00011512144858098008	7.77595135099149e-05	4.8657461121647165e-05	0.00022278228533637924	0.00021222859903499046	0.0004981726274777972	0.00011926541931168806	4.577592597887908e-05	0.00011837473190269446	3.704164160962147e-05
190	6.9580078125	6.569970996950522e-05	0.00022739438346811732	0.00018813696610953432	0.0008103914519943854	0.00013522686714939632	4.62660543372482e-05	0.004092141772393614	2.6968884066009587e-05	2.5724926526765114e-05	8.798951155084057e-05	7.490647624000489e-05	0.00025198661903201	0.00022462887536811132	5.756490164355355e-05	0.00010827715764710245	5.0923492007595466e-05	4.596844239186555e-05	0.0001778558037546342	0.00012180942707008973	0.00043902755032783694	0.0001408741559703097	3.0554357979100945e-05	8.601918884358455e-05	3.762496576217163e-05
191	6.99462890625	8.284653019289122e-05	0.00019528629669378182	9.339132911553818e-05	0.0008005932487542593	0.00012942139729031762	3.936334193264828e-05	0.006203669778492169	2.4898691854166165e-05	2.0538863337593868e-05	0.00010364879733322304	5.625334940615983e-05	0.00020512830159635843	0.00028862377689068503	7.075843523826244e-05	0.00011834823346990678	3.298569618785655e-05	4.1821338026147774e-05	0.00023207520738818414	0.00021730859882435316	0.00032920762449313785	0.00014463015138699775	2.540214927891172e-05	9.931281804618865e-05	5.489913997784082e-05
192	7.03125	7.24436376245549e-05	0.0001846845293235984	0.0001793414609309769	0.0011843336803270192	0.00013588223963708173	3.908249230942141e-05	0.007230474244133601	1.4791471107276702e-05	2.3303749201063086e-05	0.00010219064393702589	5.385056696579246e-05	0.00017512688044276487	0.00021299081332265104	0.00011123847854139699	0.00010819365094648468	6.601735926402503e-05	4.4990571482898955e-05	0.00022634382154646643	0.00027189529844420747	0.0003665349568683224	0.00012268683675028988	2.1382190313172837e-05	0.0001295396102024118	4.5955706976421486e-05
193	7.06787109375	8.374524586587102e-05	0.00020034407057642288	0.00020568538209925522	0.0008310556681855469	0.00010797182040767792	4.069245773458657e-05	0.005715746888441283	1.392080135272609e-05	2.235209174682921e-05	0.00010247419790789154	5.235248475713232e-05	0.00013228002824558038	0.0002619887963203307	9.376289169559478e-05	0.00010769008129845822	0.0001144437600026952	4.930738045196714e-05	0.0002251698187282461	0.0002551556093237109	0.00035537202148413073	0.00010881429783446409	2.852663177386642e-05	0.000141033751656457	5.269379538277581e-05
194	7.1044921875	8.148415253115797e-05	0.00015622037850187155	0.00017714957807720653	0.0007284516477644778	0.0001432948267098725	4.418206798433956e-05	0.008134967832945423	2.1674691848637858e-05	2.744637213316989e-05	7.276070171095028e-05	9.673335163213783e-05	7.826951295214206e-05	0.00027812983131404685	8.643123601847821e-05	0.0001419582150441056	9.918435016730894e-05	4.532282085389245e-05	0.0003466203732094525	0.00022414167194866486	0.0004490122919039468	0.00011030295295048286	2.6524415620231128e-05	0.00010027852965309855	6.152218129090544e-05
195	7.14111328125	8.064559276858325e-05	0.0001323132590388115	0.00014939963574377252	0.0006272660701558039	0.00013347162847813677	4.160932704599386e-05	0.007169174339543319	2.6826435146443344e-05	4.782817083512175e-05	7.492297406195021e-05	4.361062399857652e-05	0.00015258299844543702	0.00030324950166119187	7.794538655588612e-05	0.00010472659819351762	8.815939945750088e-05	4.9680804225839975e-05	0.00027062995410305404	0.00016069280440761537	0.00047728924074330614	0.00011287750606339437	3.0462202272875855e-05	5.953936677031498e-05	6.53956473625833e-05
196	7.177734375	5.622585096865371e-05	0.0001202853403849353	0.00017590045599002262	0.0007166712490527326	0.00013204234984102737	2.849238807393562e-05	0.006219881711318044	3.512278849435794e-05	3.691229192708415e-05	8.205359252995857e-05	5.6927008428961284e-05	0.00022283782256399585	0.00022490028607749014	5.928729319288131e-05	9.465443247096002e-05	8.985882849785277e-05	4.2709829063843714e-05	0.00011493777763936348	0.00018063822933695134	0.000465625242768858	0.00010778613604396022	3.798241355874787e-05	5.754627431967036e-05	5.481276652526846e-05
197	7.21435546875	6.526542334694629e-05	0.0001420233123894138	0.0002123967547621084	0.0005871479782068049	0.00012275364188317402	2.3527915486298955e-05	0.005798244765650477	2.8224530358047616e-05	2.4883429198817883e-05	6.831735148495556e-05	9.048263891057575e-05	0.00020349742356571906	0.00032484897419990085	2.9273540367861116e-05	9.36002131190469e-05	7.709290255723613e-05	3.8055010488005444e-05	0.0001113796508185288	0.00028750514943389003	0.0003896819068024904	0.00011607310701526079	3.372460259091529e-05	0.00010659603445922316	4.3508889956240976e-05
198	7.2509765625	5.9284639114554015e-05	0.00020706896498787135	0.00010698599675852451	0.000488996094144163	0.00011388970997738975	2.794751107050056e-05	0.004508481909822111	1.7513942695146e-05	3.4485082813702354e-05	5.769574943164086e-05	8.874959269511495e-05	0.0002138205431149101	0.00035283772925131623	4.824131852644338e-05	9.408029049254115e-05	5.395454139363129e-05	4.96055532990087e-05	0.00010754558473195376	0.00019481633152002915	0.00044640246053834237	0.00017619870729601526	2.9052293138175855e-05	0.00012469526515725365	2.814909557263859e-05
199	7.28759765625	5.888592532084961e-05	0.0002353125973456873	0.00021789448699129177	0.000677921197774105	8.536952356581793e-05	2.588613527891584e-05	0.003269200697251031	2.269902636705447e-05	4.6436028861998736e-05	5.366750423169829e-05	7.158246427657702e-05	0.0002744931252431009	0.00020559582568970908	7.054514586630628e-05	0.00011820929090077944	6.69203639128183e-05	4.718771315869333e-05	0.00012336348998359136	0.0003533274387694814	0.0005018587737465578	0.00017361769334421246	3.036894752982145e-05	0.00015987898157530592	3.8469636870324524e-05
200	7.32421875	5.7050003223173563e-05	0.00019691435431607777	0.00017379589133151215	0.0004750173571078745	7.562619829255962e-05	2.342162771942725e-05	0.004518727869444376	2.086589670300849e-05	5.325857712251533e-05	6.657882066723615e-05	4.102296573026513e-05	0.00018719261489581965	0.00019819472360993793	9.115690075431024e-05	0.00011736458829567137	8.21215635605529e-05	5.011403566635481e-05	0.00014886088184175048	0.0002687059557563538	0.0005150156385276992	0.0001822997494922523	3.5263606862820065e-05	0.00013743571140172194	5.176910153053757e-05
201	7.36083984375	5.441242182692077e-05	0.00025846254212613976	0.0001248210663050236	0.0007643891461153031	8.438814232103336e-05	2.8252916491023203e-05	0.003710314879687953	2.2763253073289113e-05	4.735936789243134e-05	6.021548051774922e-05	7.621712808560658e-05	0.00023003682084990392	0.0002315543455643398	0.00010935195265631872	0.00012160770401263114	0.00010632489434441727	4.95809345013111e-05	0.00014461213028010245	0.00018279249148449084	0.0005450151525807717	0.0001344772770228467	4.02441278884048e-05	9.068611356339836e-05	4.765934908103175e-05
202	7.3974609375	7.264464068739893e-05	0.0002303178520851414	0.00016597136330604925	0.0005824046544534234	0.00010835559230505723	4.792439101166828e-05	0.0032652501548434904	2.4225403911603748e-05	5.070972786034056e-05	5.358824860080835e-05	9.216345216512941e-05	0.0002784982565479094	0.00020854860051743073	9.887075556773642e-05	9.742125638127517e-05	9.033664495604641e-05	4.868918577938021e-05	9.909059586248833e-05	0.00012261985857070224	0.000508881485950746	0.00010032948925194733	4.290114925740131e-05	0.00013111053043638263	2.9627888812331934e-05
203	7.43408203125	5.49126540124325e-05	0.0002169055841704318	0.00012538404004265778	0.0007341306920441794	0.00010092407541321675	3.601613244217611e-05	0.002731020028544306	2.024649560588509e-05	3.2908064528275956e-05	4.9123828723454156e-05	7.670339623385368e-05	0.0002349112076739387	0.00020369301207578283	6.3569878339434e-05	0.00012310809574983617	9.278119419583566e-05	5.495205694045609e-05	0.00014150990630546373	0.00019722102277167417	0.0004423984600626433	8.69669726897273e-05	3.985300616760614e-05	0.0001765160893447939	4.745163411240103e-05
204	7.470703125	7.59634505013684e-05	0.0002555745254380952	0.00013436259558925978	0.0005528514638080408	7.611596731539234e-05	2.707124903175184e-05	0.003193059965497652	3.4063700371608245e-05	2.7442491638037365e-05	5.900946050014023e-05	7.184329363953064e-05	0.0001735920807692705	0.00021373808693860903	2.8787684684783585e-05	0.00011232104116782598	7.953665583679856e-05	5.670679103017216e-05	0.00018440151040290744	0.00017436313391780626	0.00041060583266684555	9.877180817665593e-05	3.436856923493788e-05	0.0001447047164753986	5.81135183896984e-05
205	7.50732421875	5.76946903497347e-05	0.0003435552214247174	0.00018487032619790453	0.0006837120539947418	8.891423728434706e-05	1.6421999561942735e-05	0.003360524999817485	3.0945481539051454e-05	3.521405471273833e-05	5.324484997203897e-05	7.196775227751391e-05	0.00016183830808832615	0.00025715125460986054	4.1245634929730065e-05	0.0001126169332564589	8.389469247531333e-05	4.8318416406867165e-05	0.0001353045704617117	0.00019077698827055093	0.000459879288477057	9.402167926022738e-05	3.8584197251967366e-05	8.847082497760847e-05	7.956649061615503e-05
206	7.5439453125	5.825007930867737e-05	0.00026412866421631246	0.00017404595510587062	0.0006086596792771245	8.839298860098573e-05	2.516363761571438e-05	0.0033531774936333266	2.552230091732457e-05	3.9051686262932883e-05	5.195618068108332e-05	3.59600821602679e-05	0.00021489605230840458	0.00024623148424924386	4.565146312346029e-05	9.497129823063819e-05	8.778819031916587e-05	4.538456067089851e-05	0.00017915802655016932	0.0002998089470147424	0.00038364332612716377	8.736827434433769e-05	3.8917513461695186e-05	6.0829148658961494e-05	6.834374497960961e-05
207	7.58056640625	4.768097132175322e-05	0.0003671090261186486	0.00014962608032974726	0.0006456016485200352	7.231201256750947e-05	4.0568993758280135e-05	0.004238891423780363	2.5907521131500293e-05	3.376673757033781e-05	5.25802986506381e-05	2.6094295461078653e-05	0.00020311784915723937	0.00019022538681005155	4.8445454831534714e-05	0.00010437001135749297	8.974456897275181e-05	4.831804593037499e-05	0.0001969374749029583	0.00022447348249527685	0.0002763201702287479	6.903246380052045e-05	2.9787896268947105e-05	7.388735545604542e-05	5.658906058118421e-05
208	7.6171875	4.709215837952995e-05	0.0002779441981227391	0.00013087386737951266	0.000582130189728085	7.044497263920582e-05	2.8179669268304045e-05	0.005363456782022593	2.9939689725253205e-05	1.7848340232956814e-05	4.333360743729785e-05	3.997132776488585e-05	0.00021867844713753518	0.00022235999001582425	7.725323306148587e-05	9.906581199103706e-05	5.859707117449904e-05	4.677229198053033e-05	0.0001907353186703558	0.00014704432235267676	0.0002862083627220841	7.966192355841225e-05	1.4955122200100651e-05	9.191116055765195e-05	5.570814365950839e-05
209	7.65380859375	3.0021795321324047e-05	0.00018274182856567247	0.0001936919057527662	0.0006069967854194338	7.576753676120435e-05	2.007295290283785e-05	0.003995891168738855	3.0158056347225617e-05	1.7059428291504008e-05	4.797361677890072e-05	6.109701580584089e-05	0.000257457929254194	0.00022556891589229673	0.00010145693914445121	8.516515400356706e-05	6.422147486470852e-05	4.886601873805961e-05	0.0002119055336066167	0.00012218663201822027	0.00027218310262869683	9.584679743516937e-05	2.428057777388023e-05	8.017035697119834e-05	6.442958118834738e-05
210	7.6904296875	2.452585776740232e-05	0.00021327576191210103	0.00019789022984708764	0.0008958628064069607	8.845447071291968e-05	1.977433492051719e-05	0.004379846345932762	2.303640584226364e-05	1.8786569680543122e-05	4.080853946195083e-05	6.003562370937713e-05	0.0003004230234788459	0.0002564071237512666	9.684125243561533e-05	0.00010222825421584748	7.914328699158455e-05	4.49645788277282e-05	0.00017309372740960665	0.00017051348509221944	0.00035253022204052517	0.00012783345731318222	3.114936707105761e-05	4.478649816560993e-05	5.0447327841772095e-05
211	7.72705078125	5.327856833307322e-05	0.000253772311150939	0.00018932929987908631	0.0006129803629990655	0.00010057253573733198	2.565318496815696e-05	0.007051807091559846	2.005470543529373e-05	1.7750970479788567e-05	4.465469390043396e-05	2.8208730730257335e-05	0.000306299056577893	0.000259139763155061	6.704928752270298e-05	0.00010486908173820814	9.146252099804118e-05	5.1835660213400843e-05	8.447365663660726e-05	0.00016219660071653593	0.00047954738666517935	0.00019058305153346836	3.115910138635966e-05	6.778505654369056e-05	5.973779399061292e-05
212	7.763671875	6.045554599189058e-05	0.0002906837850482809	0.00015780779373277698	0.0004847412668989806	7.545358963934242e-05	2.0633983059261894e-05	0.008367662201913512	1.614529404371112e-05	2.3945330041699796e-05	5.915873135774433e-05	6.291545447141442e-05	0.00023553107397226912	0.0002900404331181575	4.600092745427035e-05	8.414103884456142e-05	7.647093699719463e-05	5.0214975346151545e-05	6.92492288197642e-05	0.00011883192365506506	0.0004035861913175052	0.00015592498838054507	3.108173977944967e-05	7.817161239251367e-05	5.635483880802197e-05
213	7.80029296875	6.072382186416125e-05	0.00021790651059805795	0.00020559837085726203	0.000568065412308382	7.926956792204869e-05	2.2080612027721257e-05	0.007106131017813192	1.9549649727480224e-05	2.6260890167766094e-05	5.054144972528574e-05	6.885645020402953e-05	0.00014889630918872077	0.0002697070970424892	3.3282028414405456e-05	0.00010276872873070779	5.213958475172997e-05	3.84243440044034e-05	0.00012040719682915869	0.0001892432420765693	0.0003863530517513103	8.950675537156793e-05	4.0636007757457534e-05	7.554738728482503e-05	7.461423694504224e-05
214	7.8369140625	6.180603355413526e-05	0.00027350703662042065	0.00015288538820221713	0.0005041823356951877	5.496033760805465e-05	2.742883362503871e-05	0.005360995995966692	1.9102959226753245e-05	2.6345120381003752e-05	3.36873719903717e-05	5.29881279588126e-05	0.00016928889511258892	0.00018687005536380732	4.800834242106504e-05	8.758666069295716e-05	8.059278594840662e-05	4.1775352424285703e-05	0.00016767962288850012	0.00015932705425121874	0.00039310103925525213	0.00011101770035025457	2.257692776689005e-05	5.643294791942662e-05	5.687552158715277e-05
215	7.87353515625	4.1363213675491245e-05	0.0002911020278690626	0.00013515744739835746	0.00042636580050289764	4.532046608774004e-05	2.1166662425603154e-05	0.005910554754552014	2.679413557343338e-05	3.147382019966873e-05	3.240885868304557e-05	3.539260843578231e-05	0.00022978906096923264	0.0001819803643868304	8.302347823949761e-05	8.699355609164059e-05	0.00010145559935184398	4.126485891189833e-05	0.00011848115706287633	0.00018210770462071538	0.00041042976000834816	0.00010848468352914949	4.2019906803250225e-05	6.356566196715324e-05	5.710215722599728e-05
216	7.91015625	4.1672623237618906e-05	0.00020906865300764082	0.00011361349466604707	0.0005198153430514276	4.736787764052622e-05	3.133951595192082e-05	0.005389318018330911	2.6204702535507818e-05	3.167369775497075e-05	4.3410747405721846e-05	3.567596408047561e-05	0.00027931172762756836	0.00019632068992943465	8.282003688500863e-05	9.282703720735144e-05	0.00010048080253907399	4.642314831305851e-05	0.00010240697000420219	0.00020083368610835972	0.00043950938581995404	9.784539899223629e-05	3.551037921677954e-05	0.00010300059213207023	4.304330216812055e-05
217	7.94677734375	4.2256226347101005e-05	0.00022391352279125054	0.00014848551537515663	0.0004734180756380413	4.36616505343794e-05	3.275928892040334e-05	0.004385069114734558	2.3925332069145407e-05	4.4146819099997885e-05	2.9586733870286593e-05	7.053524573022806e-05	0.00019611614803228235	0.0001627549593450824	7.892135485857973e-05	0.00010936016157606974	8.308051222665924e-05	5.0479322888008095e-05	0.0001371220386382918	0.00019909987730984229	0.0004947131080030168	9.282624309679539e-05	2.9755576183256633e-05	0.00012036698682024702	5.9988276986691886e-05
218	7.9833984375	5.5324156058957174e-05	0.0001756342918340052	0.00015466297107103914	0.0005879817189906854	5.002324680789985e-05	2.835874593236131e-05	0.0033161558859798727	1.9375669306838885e-05	3.116408146176343e-05	3.2519556492108937e-05	5.6199634430657235e-05	0.00022883897452746164	0.00019115848163252333	9.430557141337549e-05	0.00010731584139908182	7.148848104206255e-05	4.755529107189291e-05	0.00012608585225212847	0.0001723863861747003	0.00047631499396811076	8.655829423338885e-05	3.266100378411094e-05	6.62281522346645e-05	5.995781691905221e-05
219	8.02001953125	5.46906919178196e-05	0.00017250712884154469	0.0001293803505265023	0.0005039811133404559	5.603652942634466e-05	2.305967397123405e-05	0.0035458528818436293	2.638629662726033e-05	2.4703330561348555e-05	2.5420495927905056e-05	3.297276075152771e-05	0.00023775252208156533	0.00017710392796818462	6.564009950035932e-05	0.00012750616870183304	7.859453810139635e-05	4.359114423440745e-05	9.513296887854609e-05	0.00017606989053024714	0.00043875750977147125	9.010796844136765e-05	2.4933517600180063e-05	4.460942383432975e-05	4.034201712890192e-05
220	8.056640625	3.43983241127058e-05	0.0001950011660706148	0.00018408492397060328	0.0004979284436155338	4.8469853133504325e-05	2.4195911576316084e-05	0.0026875287147961305	2.7982549011396414e-05	2.432909841945534e-05	3.931987505720897e-05	2.514306020986347e-05	0.00016424453024089722	0.0001359001685492692	3.5361648019146063e-05	8.042604376280594e-05	7.704162380235169e-05	3.628815289798925e-05	0.00012063065796395311	0.00010409392413777987	0.00034276326132252286	9.842355992841635e-05	2.8197008571851865e-05	8.279501110076875e-05	5.488356079611925e-05
221	8.09326171875	4.046154804759489e-05	0.00017494780935560804	0.00012754940595253406	0.0005769780762765646	4.4629611702153756e-05	2.50884107247066e-05	0.002791701450573239	2.6290562394068084e-05	3.0404432364366283e-05	4.382928634640664e-05	5.246981486366621e-05	0.0001560460405914113	0.00019089496447549688	3.5009437086665604e-05	0.00010936654270946207	6.516970736699107e-05	4.5764444603087315e-05	9.479893719365003e-05	0.00013278831393739925	0.0003267360315836171	9.998469081666004e-05	3.767937457392408e-05	7.974469529088672e-05	6.018021379200669e-05
222	8.1298828125	5.484477589642935e-05	0.0002189157536734413	0.00013349423335114286	0.0007309086404597328	4.437457478870193e-05	3.428177036868137e-05	0.004450132283181338	3.2118805314956125e-05	2.705878965289528e-05	3.808585488862271e-05	9.217295181571939e-05	0.0001892684386993988	0.00026066885362682545	6.464688515497576e-05	0.00012900972915565426	6.700107128717074e-05	4.718048901681157e-05	0.00013447975692820513	0.00015545164963450372	0.0003326986350698152	8.171013284965776e-05	4.310431874824132e-05	8.387451580800319e-05	8.691264747690752e-05
223	8.16650390625	5.273462852299075e-05	0.0002975628396238134	0.0001244974572842602	0.0005084514095208199	4.401302912944877e-05	3.120484557248597e-05	0.0034690567604668274	3.451425634678713e-05	3.45429398576592e-05	4.231396052761118e-05	5.320466736402251e-05	0.00021504962677273715	0.0001909949034318424	6.697953440674718e-05	9.533225427138701e-05	6.212047378360699e-05	4.567420419637219e-05	0.00011347503696967543	0.00017558709045972318	0.00032636954127601996	8.935848063753447e-05	4.281577188316711e-05	7.675971827797562e-05	0.00010718314436094532
224	8.203125	4.548334582094037e-05	0.00033846976963389144	0.00017194554306176993	0.000335312607467196	3.137647634239399e-05	2.4853148590377166e-05	0.003202596872486864	2.542648861021646e-05	3.085722784138641e-05	4.3558236512311355e-05	2.694081514671084e-05	0.00019960357215236972	0.00017767851719302863	6.315076035864476e-05	8.496816600008224e-05	4.284771737451512e-05	4.57065898154171e-05	0.00012648669465486497	0.00010999228336656418	0.00030319680378984354	8.201528324170726e-05	3.653004717931489e-05	3.891879607442062e-05	9.105858709183701e-05
225	8.23974609375	4.1519035937389613e-05	0.00026528885624334546	0.00018667663699068084	0.00045524920498097535	1.9803167109357026e-05	3.262768853485984e-05	0.0032326834985828925	3.357964598736527e-05	3.126021702204373e-05	4.521597649457354e-05	3.311766470835981e-05	0.0001746373874230961	0.0001742601841922503	7.035159319375673e-05	9.222613362837194e-05	3.823126171151672e-05	4.346626881460921e-05	9.909406794325799e-05	0.00013004295656953834	0.000308507462784891	0.00010544000160318772	3.433083539188041e-05	5.0644072606423625e-05	8.048335592249594e-05
226	8.2763671875	3.393026132761606e-05	0.0001901794997412706	0.0002098464342027326	0.00035099135385090896	2.694640741815049e-05	3.368278236564765e-05	0.004210538204430648	2.7022856092528227e-05	2.1181136245004962e-05	4.528889110735406e-05	2.2340820207113968e-05	0.00013804824672738927	0.00020382592437612136	7.961543278060109e-05	6.0015216351990956e-05	7.880439210285248e-05	4.359871026453329e-05	7.815533983218575e-05	0.0001599665152504108	0.0003588730108780992	0.00011532866166760853	2.7934434372051766e-05	8.89130313749484e-05	9.534324908058401e-05
227	8.31298828125	3.2379424224640886e-05	0.00017441735143194762	0.00016884349708292228	0.00037247615233730624	4.3839925175571826e-05	3.85128956401695e-05	0.005488161029236062	2.756801991827132e-05	1.8361064409134655e-05	3.0135729266251247e-05	2.1245418416009018e-05	0.00013018654816193703	0.00024329158089472007	5.3292179512902146e-05	9.118118965833383e-05	0.00011004633232051821	4.0236697549169975e-05	9.198170184559629e-05	0.00015862492999638814	0.00035015744121384945	0.0001216270306652992	2.333129384069958e-05	8.427741467431028e-05	8.852089507133569e-05
228	8.349609375	5.210149055154567e-05	0.0001439519890898909	0.00018519841182084796	0.000383658236396922	4.3041838257022535e-05	4.172699842069363e-05	0.003909667930020434	2.901709250834831e-05	2.409740749140143e-05	3.1109049895347426e-05	2.5273982197661528e-05	0.0001864268437282987	0.00025343440085469094	3.439260871737225e-05	5.667153655842317e-05	0.00010659156085242587	3.318989896599711e-05	7.430732109849196e-05	0.00014469321386648314	0.00027617372706006694	0.00011766791380197804	2.766094942221403e-05	7.390128295409454e-05	6.215243595069805e-05
229	8.38623046875	5.364489536986349e-05	0.00015553973962830072	0.0002175017274641308	0.0005227819838245339	2.585685905060369e-05	3.4540990132007265e-05	0.0033557882430340887	1.9736968813722367e-05	1.8102202571991073e-05	3.755103220820015e-05	2.328901797036482e-05	0.00021954049051624674	0.00017716533250198408	4.390967753190844e-05	9.13302350396378e-05	8.092847338147605e-05	2.679099431928629e-05	0.00013980103519987795	0.00012291228181718824	0.0003099299624453667	0.00011523198782137896	2.7335938668322867e-05	5.93908382292784e-05	4.825801462364181e-05
230	8.4228515625	4.076957568163494e-05	0.0001871558196410292	0.00028351302627526516	0.00036064284958693677	2.4077744028520685e-05	2.3304557070391883e-05	0.003498244823721644	2.5497686124461314e-05	1.1170406026305376e-05	3.8517351343386944e-05	1.7772197310417627e-05	0.0002224391329270148	0.00023117823786784376	6.148223572276152e-05	0.00011966769244973903	7.330728159576357e-05	3.311534358116677e-05	0.00022428167708075675	0.00013704615206065233	0.00039123675187425626	9.246403688030368e-05	3.534747731868687e-05	6.201630046484561e-05	3.8208833565968316e-05
231	8.45947265625	3.4623795556740857e-05	0.0001521821154602527	0.00037540873491482044	0.0006780465712412103	2.0406243179491725e-05	3.678556863682271e-05	0.0045010477675693885	3.397944516427655e-05	1.4503981245600496e-05	3.898912340079068e-05	2.012401424245215e-05	0.0002286062013777538	0.00021129756708474374	7.228850680987981e-05	8.35157687411864e-05	6.0985254127159975e-05	3.5651975568144105e-05	0.00016672800217292736	0.00017623338411564706	0.00041182304742452954	6.498236114253624e-05	2.7345991803011335e-05	6.342874522961939e-05	3.113408999657873e-05
232	8.49609375	4.3503575259902464e-05	0.0001477323797611031	0.00038996637494444686	0.0004847209620188186	2.027398325447187e-05	3.7499491836864484e-05	0.006591357166611739	2.0637529962776838e-05	1.8676034198637414e-05	4.722358553980352e-05	4.785048825709769e-05	0.00019987107298548748	0.00014403679178301223	6.541904505007735e-05	7.175894788883548e-05	5.042619058143078e-05	3.164082292606478e-05	0.00014566795648760888	0.00025238871286919514	0.00036042136389271835	7.174500784493896e-05	3.294485016378005e-05	9.48482492182306e-05	4.8051718324408396e-05
233	8.53271484375	4.9933015315874936e-05	0.00019799208339276274	0.000400766991311905	0.0006094788778034284	2.6484069986818362e-05	3.0555401249200446e-05	0.007231994792359561	1.3305144747820564e-05	2.0631737301115936e-05	4.274625815853979e-05	4.172119921793854e-05	0.0001952508783272011	0.00011504198324319983	7.060838104051923e-05	8.62546548364175e-05	5.678505613033605e-05	3.396564194654179e-05	0.00010834209551446853	0.00031375460507606566	0.00036780101241252024	0.00010900146369663204	3.8826513486250214e-05	9.564050102919789e-05	4.339790921620074e-05
234	8.5693359375	2.9438358328615283e-05	0.00017738963661230312	0.00028111823395543485	0.0004715774899696101	2.048354529906692e-05	2.946023930441057e-05	0.0035825945306373107	1.674894992062996e-05	2.3774187575243955e-05	3.814165364243573e-05	4.6519019061591674e-05	0.00020167806280018785	0.00011416672369564171	6.118144701183415e-05	7.623986434912403e-05	6.699453223079556e-05	3.463491179413282e-05	9.375532212177542e-05	0.00035529241619211224	0.00032042421316321183	7.158894244572368e-05	2.9692802703656195e-05	6.771670650509308e-05	3.270610000472966e-05
235	8.60595703125	2.9769407497759686e-05	0.00015516396253057891	0.00019290933208012453	0.0004677188340006202	2.4288987189527595e-05	2.6440539000406486e-05	0.004081579501365091	2.9239675109958536e-05	2.5197103599427705e-05	4.04792829352219e-05	4.831552751608114e-05	0.0002105959716615583	0.00016066060814787643	4.812132021757831e-05	7.939553745954057e-05	7.838575904556633e-05	3.374513938173687e-05	0.00019707905425658893	0.00023529805741444532	0.0003012100536485078	9.142273145033576e-05	4.179899804969319e-05	7.384028604889739e-05	3.485823263236756e-05
236	8.642578125	3.347829854948959e-05	0.00024056797424433515	0.00013946819023623127	0.0004533257017459008	2.9525972093409792e-05	2.0815311070726405e-05	0.004662704389447088	3.4327347151182196e-05	2.436773712832307e-05	3.558761053650344e-05	5.05317753896776e-05	0.00018388979708126846	0.0001242900848627283	3.8810771657505204e-05	8.905989121245013e-05	6.110261441615386e-05	3.6740524978204995e-05	0.0002817990172375639	0.00014018005600015875	0.00031846559173610703	8.062595693597231e-05	3.561280408742838e-05	6.460389024252406e-05	4.223254195797703e-05
237	8.67919921875	3.242046326664188e-05	0.0002512983753018321	0.00014843842345894584	0.0004953073114407339	3.3517018401075095e-05	2.014070753779852e-05	0.004594965974186702	2.383877329874053e-05	2.354838108207731e-05	3.0532575135397246e-05	5.5468629194283655e-05	0.00020003440438008595	0.00012232480571848901	3.534145964955177e-05	0.00011252261049039792	5.2176145093310206e-05	4.085409619386682e-05	0.00012296403038510753	0.0002125237830681128	0.00036657651096741976	9.393133761183755e-05	2.9370803130120095e-05	5.726873150415677e-05	5.895037973926386e-05
238	8.7158203125	4.4214059226162976e-05	0.00022017234825713098	0.00016623843126366917	0.0005641204977688064	2.6618240818962226e-05	2.248153064843026e-05	0.003900135681191475	2.2267477633936636e-05	1.9548516450588617e-05	5.0012450778351124e-05	4.1804378098637064e-05	0.00013912733540835223	0.00016768320177552607	3.763223874058347e-05	8.436583849655569e-05	6.421456759220194e-05	3.891567411722309e-05	7.370779110763557e-05	0.00015806016881288323	0.00044279242228630023	9.295311033736174e-05	3.3226464553446746e-05	8.710662951192696e-05	5.1380573147641976e-05
239	8.75244140625	3.547466702213443e-05	0.0001592782287729567	0.00015976558953585912	0.00048446814283325423	3.17745544356029e-05	2.4736285540767526e-05	0.0034891442401003073	2.3240974023864515e-05	2.604290977220741e-05	4.7898590822118505e-05	2.552500455747796e-05	0.00016423597790823872	0.000176699689673925	5.732298095407366e-05	7.464880971559412e-05	8.594926582016785e-05	3.196025237652724e-05	0.00011669340383275184	0.00016349013081680744	0.00046941907613604365	6.37150163565198e-05	2.6357102431955318e-05	0.00011444566441514936	4.67770406961339e-05
240	8.7890625	3.874217237976355e-05	0.00014628071096662042	0.00013530659585317672	0.0004638105300285399	2.705455416101301e-05	2.0732128563394818e-05	0.00482315885975801	2.2609556232882233e-05	2.0513149915286597e-05	3.748193853582244e-05	3.045182638889686e-05	0.00017536428804117594	0.00014757913733714952	7.522223498649172e-05	7.487990522794942e-05	6.849406167769957e-05	2.8792585208507424e-05	0.00010559945877733664	0.00018117350313193414	0.00038902587760611775	7.763089432055454e-05	2.4505753084068074e-05	0.00011369512702159802	4.555888104437814e-05
241	8.82568359375	4.363770823594987e-05	0.00012326195821108163	9.219411721260794e-05	0.0005353582270281932	2.941978220598426e-05	1.5396420780157672e-05	0.003475045702453558	2.2348636625658647e-05	1.8534761727260128e-05	3.65574716565074e-05	3.488660028544647e-05	0.0001139927626737125	0.0001692180967828281	6.877574905736573e-05	0.00010131338597724653	6.770856635083966e-05	3.0353602434924597e-05	6.789646782060169e-05	0.00013681825089110247	0.0003072860958691736	0.00011215406494316017	2.8110881678757852e-05	0.0001051647332406403	6.521343122810783e-05
242	8.8623046875	2.9377555761438572e-05	0.00017080176606504776	9.728491895670544e-05	0.00048552322518652407	2.0939618631749123e-05	2.1711980202708967e-05	0.002109864681485948	2.5676508756183435e-05	2.9080182820881026e-05	2.76704964230334e-05	2.7327130052324688e-05	0.00014396846974513587	0.00014981683465521922	7.234805340715753e-05	9.859458129160616e-05	6.820580198052625e-05	3.125298202246892e-05	5.039258964299979e-05	0.00014417285951168803	0.0003993919703690845	0.00010696139907119294	2.6272438582363767e-05	7.598239220485135e-05	7.217601562540233e-05
243	8.89892578125	2.7149560879956697e-05	0.00013821612251004516	0.00010756207913608299	0.000508550201198519	2.5347636795328653e-05	2.6944964240205197e-05	0.002876980394352387	2.8262241335825437e-05	2.9936067505455218e-05	3.158188895815396e-05	3.3401293645253e-05	0.00017745167748048446	0.00012570194800125446	6.864232569639014e-05	9.947925475902295e-05	5.940450757115791e-05	2.786990407204776e-05	6.019059303250008e-05	0.00016797589193762237	0.00039000431915456763	8.549468806049929e-05	2.051731881976424e-05	6.745175578246985e-05	3.6950229623272616e-05
244	8.935546875	4.649736936580228e-05	0.0001327064851130985	0.0001374118716491849	0.0004490716240036454	2.3682709325303943e-05	2.4600122852882457e-05	0.002562511471505004	1.8456365251372453e-05	2.8015853082137363e-05	3.789851883705117e-05	2.6976461161286893e-05	0.00013749052876738934	0.0001368901368471441	4.570493705192306e-05	7.485485651627845e-05	7.04581511194149e-05	2.6985836246659454e-05	8.535310942714558e-05	0.00023768427432199708	0.00037696911013429985	9.522249048390279e-05	3.0963474855815335e-05	7.881529056298118e-05	3.388591602273792e-05
245	8.97216796875	5.4371913395009325e-05	0.00021016791462705599	0.0002186369903801424	0.0005571459921370414	2.3242086300971834e-05	2.036619902648692e-05	0.0027810774535608216	3.089087570943423e-05	1.5665640789565757e-05	4.278425900273676e-05	3.442180881168518e-05	0.0001310998331653962	0.00020796262404274043	3.0835065733574276e-05	9.075131762589969e-05	7.740314718689858e-05	3.283982941834424e-05	0.00011956040012178073	0.00023059185840045354	0.00035333714325464546	0.00011175963035278517	3.839212907842292e-05	7.356731764412987e-05	6.281403725567179e-05
246	9.0087890625	6.0555754645210706e-05	0.00017416874561289992	0.00021980946489623147	0.00042432681407697764	1.7393602908402762e-05	1.3475414940119267e-05	0.002278420026000228	3.099192742612514e-05	1.44182202269211e-05	3.48237243585567e-05	2.4285810313585537e-05	0.00017989334660825477	0.00016067348798099666	3.861104461521065e-05	9.540914682520799e-05	5.5130490761634275e-05	3.549357497889723e-05	0.00011944048982717647	0.00019359871611401676	0.0003414775007290719	8.666358747293988e-05	3.2250264575776385e-05	7.20117952403329e-05	5.692185744673948e-05
247	9.04541015625	4.4666830060482096e-05	9.907713023128446e-05	0.00017548054005846103	0.0006214390383284829	1.786840106018912e-05	1.2987896916872186e-05	0.0026892963549077537	2.7828430530961673e-05	2.6242398785414833e-05	2.871073278931124e-05	3.064180182913842e-05	0.000206314134548606	0.00012414736855537734	5.475102739484148e-05	7.502799108642881e-05	5.3205978732462076e-05	2.936447084258579e-05	5.763040929006565e-05	0.0001818649129891593	0.0003189219025446352	0.00010808099106936032	3.481303647163438e-05	8.162298895305898e-05	3.890158215901825e-05
248	9.08203125	3.627934762131032e-05	0.0001408691246828819	0.00017230082239179912	0.00041651816268518276	1.9801727506908606e-05	1.8796984186931e-05	0.003218168228031438	2.631438769604867e-05	3.9062136428088403e-05	3.360316845231906e-05	2.539296502552926e-05	0.00026509727186758297	0.0001304760258195259	6.1226873407309e-05	6.954110025154906e-05	5.5139516729043765e-05	2.455320587565255e-05	9.552795278878515e-05	0.00022741313190025367	0.0003509968145037654	0.00013139258651135172	2.9516879996117473e-05	6.458425827506177e-05	7.243592422707533e-05
249	9.11865234375	3.516684003911895e-05	0.00020252430561227855	0.0002159143149400521	0.0003499950347577657	1.850558014453626e-05	2.952716498511164e-05	0.0028436099112493373	2.6089456816392477e-05	2.6034430008209516e-05	3.9111452162848964e-05	1.576391879878917e-05	0.0002502234875041051	0.00014897963067274085	6.139909233544283e-05	6.708496823333923e-05	4.832389000427583e-05	2.810771041977957e-05	0.00013945361751105287	0.0002070893641742534	0.0003896674604862629	0.00010101799924620742	2.5923683433038087e-05	5.925668548979901e-05	6.388390339386298e-05
250	9.1552734375	3.5396279554518665e-05	0.0002435309952987874	0.00022816047964915068	0.0003625557464620368	2.0647815931652023e-05	3.029031529055774e-05	0.003369646504472048	2.130705523952456e-05	1.9650949774789408e-05	3.54080434129468e-05	3.041501028223137e-05	0.00017264897225680004	0.0002217783130035943	5.799577535155496e-05	9.51946102842287e-05	8.088515210824036e-05	2.7828698638994274e-05	9.507331118882058e-05	0.00018708947560148762	0.0004928725624447647	8.85063362145922e-05	2.911446901573352e-05	7.598110979193161e-05	6.06264845279113e-05
251	9.19189453125	3.793003909690173e-05	0.00021248872231973169	0.00016403146906452222	0.00034317012761101665	2.5669108581697908e-05	2.7428584343787447e-05	0.004943496243656313	3.2222971084116274e-05	2.431243995925368e-05	2.8935678031734595e-05	2.314810522122602e-05	0.00013673987203347422	0.00023234189390075062	5.6790997203574615e-05	9.070367935921987e-05	6.423311406884822e-05	2.4836949627103177e-05	8.117741113142593e-05	0.00020199665917113675	0.0004263287467513504	7.74708964295504e-05	3.250367262949732e-05	7.338016257431933e-05	6.383917372909357e-05
252	9.228515625	3.231271585995749e-05	0.000181052903810571	0.00022771642663411084	0.0004237186762711359	2.3080346968581243e-05	2.6244514829021233e-05	0.00596865427320903	2.158833458926745e-05	1.7767103185837216e-05	2.860461771492611e-05	2.6484610621534496e-05	0.0001493742192981309	0.0001541779310413186	5.785471391443856e-05	8.948721415076596e-05	3.5299868306762634e-05	2.6187156708178323e-05	0.0001460068481704998	0.00016003006336477645	0.00038908641179294807	5.154438337296302e-05	2.9301479540167723e-05	7.879768513942967e-05	5.686989160991685e-05
253	9.26513671875	3.635838585314213e-05	0.0002464689399196918	0.00015538196201656155	0.0004809157551645796	2.2292355853915338e-05	2.6520022964356738e-05	0.005608112507494288	2.2584698354740965e-05	1.8227077429066505e-05	2.5626016333516145e-05	1.8323515803595952e-05	0.0001445439543806621	0.0001728115207699817	5.0979606701577216e-05	8.21882658123726e-05	3.812577748517761e-05	2.8961641914688304e-05	0.0001220478158675501	0.00011749611107749662	0.0003966027411708904	8.757507881483663e-05	2.9929506027881446e-05	6.618725340056547e-05	3.6182833485967155e-05
254	9.3017578125	4.011475656968124e-05	0.00018525467749364865	0.00014105648283825638	0.0004880004430120286	2.0631497664314655e-05	3.133888412907652e-05	0.005470933179631541	1.683613738320073e-05	2.1672064718055654e-05	2.7530953634692693e-05	1.586504912344845e-05	0.00019023593489107368	0.00019196424188124304	4.447906804198831e-05	6.065594875657609e-05	3.57552335110527e-05	2.443445331875022e-05	5.075103366163567e-05	0.00016959932409933552	0.0003388873610551802	8.472333401623475e-05	3.229828514908046e-05	4.7584953410997975e-05	3.593225688309987e-05
255	9.33837890625	3.9432687733800394e-05	0.00011699472099610722	0.0001328906621109026	0.0004561005913062805	1.654239710035646e-05	3.041005717543514e-05	0.004335266413200857	1.6950406353296645e-05	1.539654262642911e-05	2.5111535486164505e-05	3.1784737842429074e-05	0.00019502126961908859	0.0002512308675289021	5.941156814912846e-05	7.213219015646331e-05	4.2283885792511126e-05	2.3342336595342162e-05	6.736466848545929e-05	0.00024866713159217384	0.0002921924892762118	0.00010952363061927624	2.2478475253969314e-05	4.218132884498833e-05	3.969343658354392e-05
256	9.375	4.05353620122159e-05	0.0001866579374628033	0.00015481087679958033	0.0003509780796584137	9.208105799642577e-06	2.6090636215328293e-05	0.0037012702545708978	2.094712057795985e-05	2.2768766882175756e-05	3.0034233571256206e-05	2.55179504223421e-05	0.00016702556675201775	0.00023009323876898923	6.941289303548201e-05	8.327008690719765e-05	5.303720503792594e-05	2.4477310328127138e-05	4.8788457317402725e-05	0.00016682218892782072	0.00032438898637620765	0.00013699905029782627	2.5816519556876798e-05	7.419665716092577e-05	5.2960589226661164e-05
257	9.41162109375	2.9103258850755215e-05	0.00014054970430682213	0.0001644808857237662	0.0004193023783228622	1.2476023010029717e-05	2.6082425907043715e-05	0.003870423884285626	2.6198688485809287e-05	3.321892483814222e-05	4.434707169832251e-05	1.8758499702260397e-05	0.00017455420735459324	0.00015154313714210816	6.885991036788505e-05	8.757654271483319e-05	5.836952136983206e-05	2.3042494951816376e-05	3.5737800992623385e-05	0.00019629547691666082	0.0003402862370376402	0.00011266238646539624	3.382562616804784e-05	9.858269905811199e-05	5.637817149881814e-05
258	9.4482421875	3.8741542215279126e-05	0.0001858982144633545	0.00014098296213053583	0.0003658438825835856	1.6477499798169175e-05	2.6748834327377462e-05	0.0037836025208383564	3.1270726342668605e-05	2.633966055542526e-05	4.254840379085301e-05	2.4816862007676174e-05	0.00017927037450967477	0.00014445822669751808	6.605145130070851e-05	7.399759844021571e-05	6.964960319635614e-05	2.541110385348966e-05	7.024059636427921e-05	0.00012367626370138443	0.00038392282063005266	8.15074238541957e-05	2.5663315010447873e-05	8.230268192410296e-05	4.3249351178403827e-05
259	9.48486328125	4.981277614481151e-05	0.00012976180512244971	0.00011797369013056523	0.0006582070738238357	2.3173847305608458e-05	2.5057108974351584e-05	0.002571038855510739	3.165683949578909e-05	2.469859794753228e-05	4.037803897308824e-05	2.6532336251992395e-05	0.0001474697101835764	0.00014703194134859206	5.4898314531406e-05	8.473389606013636e-05	6.157722244955294e-05	2.566898661446319e-05	0.00010896045016386682	0.00011470497366786991	0.00033001772089314276	0.0001089635277014565	2.1354165123232554e-05	6.218580168350768e-05	4.4563230636264996e-05
260	9.521484375	4.8939315778368975e-05	0.0001871156325881321	0.00012207415368999878	0.0006127361818054221	1.9462081975165216e-05	2.1094789376569618e-05	0.002587435288700159	2.3376161603054626e-05	2.9904934618557674e-05	2.6660200684626878e-05	2.236763591346847e-05	0.00014096627687589956	0.0002029606627258533	4.246679204222087e-05	6.757651459362873e-05	5.2199326867466815e-05	2.73821260823666e-05	9.197263224295095e-05	0.00017507796088345848	0.0002791077095353514	0.00010352146694331756	2.4320423332804193e-05	5.236556600705871e-05	4.378790065819307e-05
261	9.55810546875	3.941370845276503e-05	0.00022134239668759474	0.00013993343959223177	0.0005361385212286328	1.5119798383356353e-05	2.369201059641512e-05	0.002753291163596608	1.8043666925942437e-05	2.4009545539132098e-05	2.15485761419227e-05	2.701077325618167e-05	0.00015596422979232498	0.00018733911134003245	3.6747815585278626e-05	6.987139556876104e-05	5.251002568651893e-05	2.570561696808621e-05	0.00012137517249218061	0.00015400588700443017	0.00036606375112454274	8.714715924919425e-05	1.8339904236443245e-05	7.514890694295743e-05	4.7577627014776094e-05
262	9.5947265625	4.8258270662468266e-05	0.0001787959230393918	0.00010793205318098628	0.0004253999898975429	1.1778766239697944e-05	2.928478722171302e-05	0.0023942506060960467	2.3026842085698365e-05	2.1368501206424535e-05	3.04730810190784e-05	2.9802313433730996e-05	0.00017318893189016064	0.00014850667389463307	2.9439248347667417e-05	6.507824066183572e-05	5.6291206531799164e-05	2.0266112491376883e-05	0.00010774547748858012	0.00019333074037648312	0.0004156312708638157	6.218289946790398e-05	2.2934728804920616e-05	6.425569268203169e-05	5.691581524277985e-05
263	9.63134765625	4.427558855018686e-05	0.0002374813646440042	0.00012117834050149711	0.0002957010503984873	2.1543457921954113e-05	2.6656080730564117e-05	0.0024392668467384223	2.049681719610388e-05	2.1242110999941647e-05	3.6428280571731204e-05	3.0506346933796086e-05	0.00012316443041185415	0.00014252106772024315	4.213972047778797e-05	6.295869449060676e-05	4.520719176584643e-05	2.4042515468535617e-05	0.00011066311852005008	0.00020917297118611694	0.00040292446181546996	9.06490226960309e-05	2.5172653615884705e-05	7.031135667047722e-05	4.2843844028817225e-05
264	9.66796875	3.814393070407976e-05	0.00025638160543574806	9.984458560961098e-05	0.00041214460988789304	2.7541722087243256e-05	2.4120678583217317e-05	0.0020609723496641036	1.6663720177091556e-05	1.894439759589864e-05	4.446829985349665e-05	3.218080601365426e-05	0.0001042444586897413	0.0001636156616105149	6.352689903065605e-05	4.5759705366337395e-05	6.37374870012946e-05	2.3415914678841307e-05	0.00011025587650237805	0.00018874669955646186	0.0003540508447740211	0.00011383500104458296	2.3037474000872196e-05	7.468818358322765e-05	4.204059799646861e-05
265	9.70458984375	2.7956067324592e-05	0.00023996282532312395	0.00014195359979456672	0.0002948521242559646	2.2088824257512812e-05	2.4215943264571602e-05	0.0023067047451622016	2.222618596185633e-05	2.2789628386024186e-05	4.9128206625011075e-05	2.4980824990851578e-05	0.0001548739930684906	0.0001650899368433041	8.322913163024932e-05	6.626510975273932e-05	6.522695160823216e-05	2.3325271820553646e-05	7.525854146707818e-05	0.00032411439588068904	0.0003070897374238287	0.00010349877432637802	2.5322785710419618e-05	6.657959670346416e-05	5.317900104912733e-05
266	9.7412109375	3.033643078738965e-05	0.00015248855193169942	0.0001604377865657433	0.00043819055003840944	2.0593627512252085e-05	2.9609046563899926e-05	0.0022005824381502097	2.7003797730567458e-05	2.1904379282143435e-05	4.415601340777797e-05	2.930857519703784e-05	0.0001671978153213101	0.00014349794716099642	7.08477753275347e-05	7.840527637307462e-05	6.352864050366209e-05	2.5441437920660193e-05	0.0001820060473053232	0.00021145088256678627	0.000380821017632272	8.034065055954195e-05	2.9421836358601226e-05	9.448665961309176e-05	3.6206242540492266e-05
267	9.77783203125	4.5028469479277675e-05	0.00014192925516154695	0.00015251054909494783	0.00037154189200551933	1.7858702300629643e-05	2.6510326094207486e-05	0.0031129026995133317	2.523448315894201e-05	1.980065857410152e-05	3.4802982741082776e-05	2.534166668280616e-05	0.00017261121411569133	0.00023500305879659648	4.5290802492382484e-05	8.965038779736435e-05	5.932783151729981e-05	2.744556363063982e-05	0.00015224761766867106	0.00017680890808330729	0.00040214616098890025	8.989110239545024e-05	2.3004154829392334e-05	8.172011998659567e-05	3.8968071449643386e-05
268	9.814453125	3.8427858047887404e-05	0.00021312354183427372	0.00013904914672500877	0.00035577855561593597	2.2618856220875395e-05	2.5638248397436213e-05	0.0050858703190177655	2.5422540278785555e-05	1.5341945546186542e-05	2.348496201850422e-05	3.414581310248946e-05	0.0001807006014689358	0.0002106302470374417	3.8536290218241046e-05	8.081359740497434e-05	4.887314376007915e-05	2.9249061368864316e-05	0.00013872916994196643	0.00013625046479432716	0.00028258051086657864	8.320013717882582e-05	2.389223920746824e-05	9.215700163742593e-05	3.9652439862212415e-05
269	9.85107421875	4.1115630294238435e-05	0.00013911758606832025	0.00011615153980586377	0.00032473113524548905	2.848297525746202e-05	1.947384568396818e-05	0.003621610245047837	2.3278027335668976e-05	1.4767836025676543e-05	3.407478706578182e-05	4.358830512007156e-05	0.00015573066413960505	0.00013674918275239566	3.691226051473983e-05	7.111962590212083e-05	5.390302536431435e-05	2.6579749957137008e-05	0.00011678246343671636	0.00018619667251104123	0.0002510945576082677	0.00011073585252417445	2.552324250709888e-05	6.117029863742353e-05	3.4683909888141245e-05
270	9.8876953125	2.797231282331547e-05	0.0001624831637736726	0.00014616861712862323	0.0003000983604784233	1.9238000482166933e-05	1.5759062561053793e-05	0.0032987739711883533	2.9009304798569284e-05	1.6770932378727496e-05	4.6727185035643534e-05	3.430024972700766e-05	0.0002890007776160853	0.00015635853845961308	3.571996632873043e-05	8.240032547755114e-05	4.60153325954047e-05	2.3867370915519592e-05	9.879843199950953e-05	0.00015436377376329847	0.0003485741881395296	0.00011025836580243573	3.174083342853925e-05	4.4728888469667875e-05	5.920906522809621e-05
271	9.92431640625	3.586681499824779e-05	0.000195726145316357	0.0001488597735420546	0.00028414481435438217	1.3173612796173401e-05	2.5582358109881958e-05	0.0035782111648059315	2.1103832900796033e-05	1.4856804535418302e-05	4.404835716303138e-05	2.9168504383378277e-05	0.0002505275560487529	0.00015398287575732724	2.8708267672673052e-05	9.462004143989967e-05	3.274457748756312e-05	2.5365214911751744e-05	9.098054314487889e-05	0.00013701085882926686	0.00035553056723922153	9.043828413155603e-05	2.7251034486617074e-05	4.332990995937635e-05	7.706177266389e-05
272	9.9609375	4.040693707225699e-05	0.0002512191770269351	0.00019872561975596044	0.0002631000723130278	1.945266001485977e-05	2.363224206418987e-05	0.004648397661680159	2.613655090637136e-05	2.553410620699173e-05	4.1524111625954036e-05	2.129715694793285e-05	0.00014105905046350536	0.00013510482682302973	5.1678138123775874e-05	8.418694707704484e-05	3.424700952605311e-05	2.2741815657542777e-05	7.826576107716796e-05	9.642740103287347e-05	0.0003511382892774739	8.540492114926651e-05	3.869203736478288e-05	5.05001962310025e-05	6.442912603717596e-05
273	9.99755859375	4.551094186298729e-05	0.00025177687613466514	0.00013761658191672503	0.00035189110652439836	1.6730892001952944e-05	2.7982574809206236e-05	0.005087181174942575	2.4024682410827884e-05	3.077175752184616e-05	4.18026419461191e-05	2.5866987334016607e-05	0.00012455452451148476	0.00011136985990854496	6.786875380304213e-05	6.303374779366598e-05	4.020630199466721e-05	2.3114406635998734e-05	5.6417571173325676e-05	7.524563359143511e-05	0.00035325541584692235	9.041078589855905e-05	2.9262553295811008e-05	8.706466342068069e-05	5.087483804357068e-05
274	10.0341796875	4.6046517992016975e-05	0.0001902058487598829	0.00013047288777380257	0.00027562502339142215	1.8518682175342525e-05	2.4063296741074434e-05	0.0025018736350348606	2.660536316170895e-05	2.7212810610207203e-05	2.9801200969282477e-05	3.2260920643848564e-05	0.00010802919473729765	0.0001389860435491675	5.405077677021593e-05	4.7082058576596076e-05	6.220860326181466e-05	2.151902299654968e-05	0.00023853129461635738	0.000128532205414272	0.00033605828015563066	7.533440586522696e-05	3.50282493621032e-05	5.7920198369251677e-05	2.806526422833227e-05
275	10.07080078125	5.3578208676675604e-05	0.0002195957510520007	9.54043650459283e-05	0.0003017922418303249	2.24498263064763e-05	2.389803018181783e-05	0.0021470027109080905	1.3839594935808965e-05	2.5739995846192024e-05	2.2720873704513712e-05	2.7384635812624935e-05	0.0001647546756242026	0.0001394125232731642	4.6798900987515154e-05	7.587326202368949e-05	4.2031048060033314e-05	2.184718698720331e-05	0.00016580835848804706	0.00013107025892695724	0.00024061632365323656	9.826980950235979e-05	2.9809735484870623e-05	3.339031045591268e-05	3.950140981370024e-05
276	10.107421875	5.086536445126891e-05	0.0002672493325872415	0.00012836050108172396	0.00028207983789613385	1.89516977295585e-05	2.1707843055508434e-05	0.0028905902650164686	1.4622978156830292e-05	2.4242346315857145e-05	2.469704248282877e-05	1.9586867918137857e-05	0.00020083703689375768	0.00011578846601028349	4.017849862353896e-05	6.7722157015984e-05	4.445795414765581e-05	3.0348262911661715e-05	5.8403055504635376e-05	0.00010731487754013567	0.00031753721408729553	0.00012045450988617868	1.99785215639132e-05	4.842077283682979e-05	5.8525241975874565e-05
277	10.14404296875	4.772616666451174e-05	0.00021441751019536328	8.85653328372061e-05	0.0003603108883680002	2.145287406329112e-05	1.6792959960180917e-05	0.003543413692877998	2.1944377226316073e-05	2.4491767522262834e-05	2.495039754694385e-05	1.1042915337700559e-05	0.00020195219266861986	0.00012406986019659186	2.789488625127958e-05	5.2734210865232834e-05	5.503279124363539e-05	3.4265491662510195e-05	7.928677143662847e-05	0.0001518208971354096	0.0004232617357774874	0.00010422698453987863	2.0236780053161696e-05	7.008510053463649e-05	3.661067560615859e-05
278	10.1806640625	4.4119713636100316e-05	0.00018161690489673375	8.258639293966672e-05	0.00026550817343030106	1.8504389920798968e-05	1.926127094472848e-05	0.003393678607368891	1.7597589116274865e-05	2.3185986114342966e-05	2.7042409503212318e-05	1.452984526906761e-05	0.00023491701226552902	0.00012766130176944976	2.621447329043108e-05	8.680030442483997e-05	4.486489787787018e-05	2.3165586487099116e-05	0.0001333155907623883	0.00012142480623640851	0.00034620271116862935	6.864769784303411e-05	3.351329874818925e-05	5.232765517931345e-05	3.209444300046544e-05
279	10.21728515625	2.8471238432322062e-05	0.00023995382630637835	0.0001303363499209474	0.00023132740254547447	1.7440680399647735e-05	2.7307484326983248e-05	0.0024315986862622576	1.8321124733256153e-05	2.5620019248659665e-05	2.8745053329006013e-05	2.590238908521428e-05	0.00019804031494388363	0.00011876741981591921	2.5212550249367624e-05	6.754423015197383e-05	3.2082133457723126e-05	1.8819108408640938e-05	0.0001266233298620343	0.00018082201661653708	0.00032374341333399066	6.562339177189783e-05	3.46776306930806e-05	5.253138803427186e-05	4.767119799021813e-05
280	10.25390625	4.187227812668086e-05	0.00020040220525335692	7.136910426459204e-05	0.00038583429591410484	1.8074148662037328e-05	2.5502590869871213e-05	0.0015513577261174485	1.6166165240110136e-05	2.9832259171306495e-05	2.3646331256676037e-05	3.0260015929859897e-05	0.00013739297615666173	0.00013525217338284176	3.4920621814956416e-05	6.731962347946883e-05	3.853155686061065e-05	1.8628895432243156e-05	0.00013651578910411102	0.0002959529369983176	0.0003175691203530475	7.337864780365127e-05	1.757067317815455e-05	5.982415885604857e-05	4.1405702152276765e-05
281	10.29052734375	4.8115139845489175e-05	0.0001387456669509133	0.00011221937842500543	0.0002766870626718862	1.238558032018933e-05	2.107896400313403e-05	0.0028929313506413875	2.2398300895731116e-05	2.0246653487674214e-05	2.6371770421399567e-05	3.426707419728645e-05	0.0001549646986841863	0.00010932456864537219	4.9927719645808356e-05	8.43162650797434e-05	5.443264139843785e-05	2.1484171751904365e-05	8.775728691798494e-05	0.0002276765288937317	0.0003847869466336977	7.089692887982322e-05	2.8482041102523233e-05	8.830320589808142e-05	3.333009849308133e-05
282	10.3271484375	3.611043679160579e-05	0.00017020809199323462	0.0001382111963321178	0.00024069281625929334	1.6170779014515465e-05	2.629585998706938e-05	0.002984058859140877	2.462269720390522e-05	1.5926185287687377e-05	2.824596275362061e-05	3.241892468417045e-05	0.00017915109697020073	0.00010068846734545	4.66190859408286e-05	8.47485807070785e-05	6.71528169755883e-05	2.841462598011005e-05	3.9041467166340464e-05	0.0001937710360126554	0.000316102348049442	0.00010245958109582631	2.8718191592807776e-05	0.00010556803455379531	3.952643871402234e-05
283	10.36376953125	2.7840141385070736e-05	0.00019360443375312806	0.0001155114350428566	0.00021987272493851576	1.743562650578992e-05	3.6341940133303255e-05	0.0029611282303486377	1.7669778392718902e-05	1.732742091969556e-05	2.555548742985454e-05	3.7191797905229644e-05	0.00018392227328140582	0.00013731984393609451	3.889259709229662e-05	9.556553360135577e-05	5.901663951873172e-05	2.5901019747979732e-05	6.28891060052197e-05	0.00018954633396227322	0.0002503828865579378	0.00010488146117355933	3.6278809784922895e-05	7.7462152044768e-05	5.032132743961304e-05
284	10.400390625	2.4615012352372547e-05	0.00021059441449914644	8.170011611883828e-05	0.00025589032622585714	1.4587779871486718e-05	2.4323595661136515e-05	0.0022936522660198105	2.0239884754440427e-05	1.1586893676336245e-05	2.317247911964007e-05	3.948503876303849e-05	0.00021173110502806106	0.00012252162372536061	3.2748230812193575e-05	8.48515668302836e-05	3.509304696503059e-05	1.9879181200812842e-05	4.56644744349975e-05	0.00017939118245074084	0.0002924421541886178	3.0503256877291647e-05	3.695862419242147e-05	6.316571870142735e-05	4.0550465537887634e-05
285	10.43701171875	2.201967618981143e-05	0.00021999306681782008	0.00012162888118891155	0.0002976356263781211	1.856191582832653e-05	2.4300132221421286e-05	0.0025072321389794407	3.050690927026553e-05	1.1900992883722467e-05	2.7398826482617632e-05	3.700007207719181e-05	0.0001800011361397749	0.00013175815399224451	3.276358305571341e-05	6.17242951671766e-05	3.494834982102496e-05	2.0485701587646534e-05	5.723290399926226e-05	0.00022579277111985587	0.000330405759741653	3.9366508905450436e-05	3.6409329251289695e-05	6.386736540554259e-05	3.204379712818987e-05
286	10.4736328125	2.5001035491869138e-05	0.00024198831283539415	9.81552860657855e-05	0.0003224315841869073	1.6229889727393787e-05	2.135362672331786e-05	0.002656803657165506	2.2932375550652916e-05	1.843390261947551e-05	3.127921568995833e-05	2.5334683607266736e-05	0.00010881608591102986	0.00013509875473306841	2.231938751201855e-05	5.345562184562272e-05	4.7236915708799755e-05	2.132286098812512e-05	4.5751532707844114e-05	0.00013197540216616186	0.0002816694390370159	5.09438681683019e-05	3.0557519160155396e-05	9.407081529254776e-05	3.9014656434654825e-05
287	10.51025390625	2.445386624516932e-05	0.000187713686378274	0.00011165866175990113	0.00037401356418168095	1.3810992913401875e-05	1.610873589345285e-05	0.002063426470768157	2.307793369046338e-05	1.8774681103602287e-05	2.6535889523779795e-05	2.6755239766556358e-05	0.00013460076739633538	0.00010950251773571347	1.9022137289072355e-05	5.416411291606656e-05	5.4741073708713513e-05	1.907612128605662e-05	8.947748483256515e-05	0.00010740518989901775	0.0003182246602470523	5.799136273047122e-05	2.9716298154256528e-05	7.595982156899805e-05	5.506643759437797e-05
288	10.546875	3.288863344464681e-05	0.0002206200937817991	9.493491329334301e-05	0.0003923006380597855	1.6449700587624865e-05	2.2013300074847732e-05	0.0016262855363985199	3.851345443861303e-05	1.7747980717375478e-05	2.2131411993825823e-05	2.734768837968328e-05	0.00014045656776455898	9.047043849199312e-05	2.5374763114284808e-05	6.627239253660594e-05	6.931069484751497e-05	2.1357891022076626e-05	0.00013358915040160565	0.0001472125394655698	0.0003332663912019496	8.17912133198681e-05	2.7123111441062786e-05	4.275643304581245e-05	4.480065934171208e-05
289	10.58349609375	4.726808394926259e-05	0.00019656387473125674	9.485990430071083e-05	0.00035553058394522286	1.3883186853871969e-05	2.5591148918339695e-05	0.0029882955017524063	2.6581580226032553e-05	1.7664602359889113e-05	2.827919504728989e-05	1.9428745266713113e-05	0.00012432053916723191	0.00012563475099694728	2.753361395659158e-05	6.279862223746804e-05	6.501670998719664e-05	2.7713350725428284e-05	0.00012658149829102087	0.00010728458165331716	0.0003631106723382104	9.284707560333619e-05	2.9030663087235142e-05	4.2079704751006205e-05	4.563268295611409e-05
290	10.6201171875	2.8602426942991887e-05	0.0001542759493717957	0.00012121183562928669	0.00032927993117341374	9.211038917292095e-06	2.1966883484345475e-05	0.0031812059952561226	1.5792634748130353e-05	1.870240580464494e-05	2.7293673015793043e-05	2.1407455325686145e-05	0.0001506299635281382	0.00016679120681421068	2.7353321987522725e-05	7.577881451982879e-05	5.29540845962972e-05	2.8004004185354667e-05	7.68975243659966e-05	0.00011025856837413636	0.00030186317512409164	9.43018664520927e-05	2.1842614359904562e-05	4.529330196263251e-05	5.225352638857407e-05
291	10.65673828125	1.7099740749229747e-05	0.00016129701067124348	0.00012852829460153017	0.00030532124363281536	1.141575824018671e-05	2.5094113785925026e-05	0.004002213605157598	2.9968749384844707e-05	2.0944771579362683e-05	2.2007296683884164e-05	2.4278595570846292e-05	0.00018113351673313752	0.00017296891842072604	4.119403118349258e-05	8.009250551646441e-05	4.2240909007730465e-05	2.330745114345413e-05	8.653503065245949e-05	0.0002383098560472785	0.00027464165575661183	9.682668987768758e-05	2.0929913556389678e-05	4.851107487697608e-05	5.635351576843637e-05
292	10.693359375	2.7151590595279846e-05	9.741904304149082e-05	0.00011520518203772016	0.00029689865773372705	1.6179696522973638e-05	2.696526261103146e-05	0.00312146578456486	3.2646499949639066e-05	2.1594375046123037e-05	2.293071759956389e-05	3.854700247108861e-05	0.0001785651565445177	0.00016360539889000627	3.3457793967740195e-05	5.764443303423527e-05	2.8067992960371947e-05	2.0916551001413266e-05	8.144511052157437e-05	0.00013201330618407972	0.0002508226252503829	5.5698032636433006e-05	2.609932910358096e-05	6.893185682384283e-05	6.802171540245444e-05
293	10.72998046875	3.2124254913135616e-05	0.00010456232703494328	9.669600823006959e-05	0.00021928201202193461	1.4540483807525212e-05	2.5440292994321622e-05	0.00316359743707986	3.255393704051831e-05	3.0554164677869274e-05	3.418124007141493e-05	4.561223396175772e-05	0.0001187827403723037	0.00016569330034699197	3.3811256184398956e-05	4.5437309563257426e-05	4.764755554090918e-05	2.321703065121766e-05	4.283328856756717e-05	8.734491249027332e-05	0.00031664370542776397	4.897115043474817e-05	3.234257753981179e-05	6.704358359346366e-05	4.688783561383195e-05
294	10.7666015625	2.7840817852297995e-05	0.0001429143134467009	8.607719349692273e-05	0.0002607763019926391	1.790813130368274e-05	2.1509404588712407e-05	0.0023938792497199745	3.0130020980010228e-05	3.502511176106976e-05	3.709335634379997e-05	2.6949335525855562e-05	0.00010969539173125624	0.00010713497369883541	2.8952872094320963e-05	5.611257016177924e-05	9.676089262403219e-05	2.0645092537874224e-05	3.16230968849936e-05	0.00010394635016134684	0.0003050579611100034	5.641656831020549e-05	2.2265128120904454e-05	7.918808065752742e-05	3.6041128237745986e-05
295	10.80322265625	3.229843054745609e-05	0.00014366878513951705	7.285177534135898e-05	0.00015510950060146632	1.2901941509507478e-05	2.613996540551566e-05	0.0021841999327125686	3.378935828144492e-05	2.7490533030584473e-05	2.3803724452475506e-05	2.4998709123644946e-05	0.00011916180664943779	7.298801304793431e-05	2.0518459520633563e-05	6.735784565120286e-05	8.789026464902012e-05	1.7712864178668027e-05	3.662135571101308e-05	0.00013346299084077625	0.0003509037659666641	6.40117030513548e-05	1.4824232714743162e-05	8.132995740085144e-05	2.45161635120412e-05
296	10.83984375	3.0573865690339766e-05	0.00020372059084833275	6.417225228272423e-05	0.00030549522424937143	1.5101218057676259e-05	3.0073010919478475e-05	0.0033840013723617697	2.243113166758001e-05	2.306841594950141e-05	1.8125821496943005e-05	2.8825300163708047e-05	0.00012584158533145363	0.0001460233011779867	1.833046471200616e-05	8.752178113082454e-05	6.60484064317211e-05	1.9167658303924716e-05	5.3416678110814914e-05	0.00012536914487957742	0.00029691705669474683	6.936815480834554e-05	2.5073738928279237e-05	6.076457323053407e-05	3.0419929855214763e-05
297	10.87646484375	2.88941349929444e-05	0.00022077200344526368	7.7354675817139e-05	0.00041001672627400825	1.2286712104544526e-05	2.5161660507300887e-05	0.0033548516081431377	2.0940562786512525e-05	2.550172795668437e-05	2.1891945978645397e-05	3.270159065121413e-05	0.00015647891079381742	0.00016181772243570972	3.2387300882545306e-05	8.193957922711167e-05	4.274212596951068e-05	2.0087170289608592e-05	4.5879574481837805e-05	8.470667294462899e-05	0.00018828774944238858	8.660779844003743e-05	2.7198554855547927e-05	3.9760117232659824e-05	3.699675742262872e-05
298	10.9130859375	4.1459527532906956e-05	0.000144518838587039	0.00014403285819439778	0.0002851846255381577	1.2958722167980512e-05	3.575126114721043e-05	0.0029632066567845208	2.516777380890523e-05	1.7507184050231077e-05	2.4307814217993395e-05	3.192318277835594e-05	0.00019788320687016197	0.00010608746197835922	3.6265689868191346e-05	6.429280875301153e-05	4.7649457381751855e-05	1.7846525562781183e-05	5.23256903872518e-05	0.0001131696758462384	0.00023046925397184086	7.100031389580303e-05	2.5196764522782427e-05	4.941688010945228e-05	3.633098692049868e-05
299	10.94970703125	3.989196323299136e-05	8.525615112222104e-05	0.00011971571880641324	0.0002635964090081103	1.4182355665934315e-05	2.8873065727425658e-05	0.0017337428740651865	2.000471518329222e-05	2.265232803589353e-05	3.685362346422011e-05	3.3411064546592954e-05	0.00021172366688821496	0.00013283738010768845	3.657066485341315e-05	7.751239487823697e-05	6.219502637143503e-05	2.0129486563973726e-05	7.102553442584366e-05	0.00014319716819051782	0.00034339732479446737	5.750417148531427e-05	2.3155572647771325e-05	4.8182717116848604e-05	4.725540157705885e-05
300	10.986328125	2.356502793706306e-05	0.00012413006722286575	0.00011720034311123203	0.00020675582107817264	1.1838399981904017e-05	2.2044908949431822e-05	0.0027350805898356365	2.305041811562596e-05	2.592999800911046e-05	3.204321676613805e-05	4.6442980340084624e-05	0.00015456396318031486	0.00011231251383866517	3.431082784460187e-05	7.90433898177534e-05	4.52528303768723e-05	2.0429319151099724e-05	7.373310234589243e-05	0.00020511900667964235	0.0003305651009465118	6.132300075614212e-05	1.7820443043384906e-05	4.4270471690148415e-05	4.015152334305181e-05
301	11.02294921875	3.303309449272805e-05	0.00016633443940762424	0.000142260699753648	0.0003156283696346864	1.1477767620125862e-05	2.1488992932864824e-05	0.0022559698741929724	2.5578523468288804e-05	1.9685710582072098e-05	1.9669602909184055e-05	3.775044844902496e-05	0.0001743843234882983	0.00011942774835117903	2.4275938894708447e-05	4.785792330827639e-05	3.992806661128939e-05	2.1288884789885615e-05	6.295059318488307e-05	0.00019192868682044788	0.00030504486895763184	7.450077962043887e-05	1.3882326731598012e-05	5.706293321380397e-05	4.039037604133481e-05
302	11.0595703125	3.556185382232032e-05	0.0001877719932485355	8.56671832153796e-05	0.00029805791944918043	1.1265902670311553e-05	2.5523672157168987e-05	0.0015954131904312575	2.309200174738294e-05	2.0056048540134256e-05	1.711420113324708e-05	2.2866543554963268e-05	0.00016405983761687843	0.00012413968603495763	2.805144968643075e-05	5.824030763439073e-05	3.585461415400944e-05	2.459808158097241e-05	5.890754910958747e-05	0.00015899445041873703	0.00029886666309187867	6.692689309567123e-05	2.3251200787060096e-05	6.65429257110084e-05	4.858023707845646e-05
303	11.09619140625	2.5280579587591854e-05	0.00015449275948411855	0.00012265795027087883	0.00027869310063115575	1.1427022821082461e-05	3.438946379919753e-05	0.0018309545396346875	1.6754017004508525e-05	1.8001286204817305e-05	2.610841314804767e-05	1.9439820434814017e-05	0.00015110935668320193	0.00010722559941684776	2.0240895567796194e-05	5.094286656573626e-05	2.737453119774521e-05	2.1826003362836797e-05	3.601255558808939e-05	0.0001564747612639864	0.00028584336698686747	8.708480151678772e-05	3.51992246386622e-05	5.4002784183739146e-05	4.374961695377689e-05
304	11.1328125	2.3562534993432007e-05	0.00014251037331994033	0.00013529978195100605	0.00020859625688378255	1.4487283382143864e-05	2.296451380031924e-05	0.001653281511143538	1.8557610466474408e-05	2.83009411704084e-05	3.2806057593940804e-05	1.9503552573165758e-05	0.00016694973713148566	0.0001411254844664828	2.090791940589212e-05	5.7430718966102606e-05	3.639556076253812e-05	1.9224448933610834e-05	4.530118641024181e-05	0.0001652789228993882	0.0002814270395508997	7.768237381158434e-05	1.9310937195094493e-05	5.392553082240618e-05	2.683838938790621e-05
305	11.16943359375	2.7715525518238858e-05	0.00016542455899601786	0.00011585336030216936	0.0002381527286328394	1.228898508510718e-05	3.159262958416558e-05	0.0017864726699542452	2.4184359212268672e-05	2.1185569443669533e-05	3.1968250738799694e-05	1.5251604064536156e-05	0.0002036579162582685	0.00011674697660515618	2.902624777193283e-05	6.128156268859895e-05	5.0083696552933566e-05	1.8219448666309617e-05	7.836501300414828e-05	0.00012487170838110917	0.0002403369819645624	9.071905044655458e-05	2.3339889870666705e-05	8.431881869280245e-05	5.2562712919893756e-05
306	11.2060546875	3.192224122460577e-05	0.00014127758082289264	0.00016014197439925034	0.00021548876195176574	2.0211096935802e-05	3.0341652221213893e-05	0.002039435793751374	3.0966825532509154e-05	1.534037554506496e-05	2.8431916600747383e-05	1.3805138530028353e-05	0.0002010293910604867	0.00013172349292580744	3.454120954499165e-05	7.993648070819317e-05	4.882496701003834e-05	1.9890667956541824e-05	7.717085661534506e-05	0.00011009868518338957	0.00028747783676463524	0.00010949361771777093	2.644205235663023e-05	6.12940243544712e-05	5.015712376627492e-05
307	11.24267578125	2.5076449402679683e-05	0.00012868758959800746	0.00011974473122437377	0.00017607701795756275	1.867318823575763e-05	2.8990841151312298e-05	0.0016420846416288163	2.5512015719130593e-05	2.4221829698500992e-05	2.9854142426560355e-05	2.001594460168532e-05	0.00013634257111150235	0.0001388409742113341	2.5293125295744462e-05	6.183493809407595e-05	5.865221208105815e-05	1.9682992979318737e-05	5.7178527414763745e-05	0.00013214237878333865	0.0003060495672403827	9.726877065933953e-05	2.3115244281336412e-05	5.512781907185966e-05	3.521740698733654e-05
308	11.279296875	2.3758168909459365e-05	0.0001452456094333189	0.00012950480874060328	0.00022639335186605447	1.62731024182522e-05	3.165852991930758e-05	0.00226929832102772	2.1085737627016104e-05	2.4372762731502394e-05	2.5453656959766117e-05	1.7625478988137587e-05	0.00016285402418822926	0.00012505927969455347	1.828756708015529e-05	5.755023716052881e-05	5.486412664066727e-05	1.628113410575141e-05	7.575273804423558e-05	0.00014508579199826272	0.00033634242713842077	9.801844093583912e-05	3.419331968719213e-05	6.707632295255666e-05	4.5522557228442996e-05
309	11.31591796875	3.2583358193375523e-05	0.0001065486707090007	0.00012910405303437697	0.00018530052662231396	1.748210061492723e-05	2.3789281696149607e-05	0.0028662536946713274	2.0393703511670522e-05	2.180157947992498e-05	2.422678926936559e-05	2.318839617878455e-05	0.0001261638224851189	0.00011673390365418528	1.640541632784679e-05	6.126446005914199e-05	3.3358865412363544e-05	1.9887546178696997e-05	4.8268053327975776e-05	0.0001288090874648427	0.0003210066950725369	7.387147043781542e-05	2.7170913015360526e-05	6.55397555585038e-05	5.1523761583355687e-05
310	11.3525390625	3.9399362615122696e-05	0.00015769112124369293	0.00018746389885200847	0.00022731605324792097	1.7575778344039892e-05	1.9498421898180226e-05	0.0024775976755066907	1.3686553181346175e-05	1.5435433837828774e-05	2.264294159575854e-05	1.9450260099690367e-05	0.0001222155824499263	9.370112025727407e-05	1.6463178816741977e-05	6.367076601202766e-05	3.2092830227934134e-05	2.2827194427620593e-05	5.1329036784136436e-05	0.00027386546951776514	0.00034031537326714814	7.919849270764825e-05	1.3460906346115746e-05	6.870096932962938e-05	3.5323907716165024e-05
311	11.38916015625	3.2129807654486154e-05	0.00020210050852518467	0.00017571131684930048	0.0002856889630826265	1.5888266600572836e-05	2.0367313838276747e-05	0.0026820930436581404	1.973505259560525e-05	2.148955439580611e-05	2.3039803148708964e-05	2.0408570167072625e-05	0.00017038321662009211	9.339677991275676e-05	1.8411663926476483e-05	6.436661285661259e-05	4.672494766951936e-05	2.024262477935109e-05	3.916253578303488e-05	0.00018064251356200952	0.0003181859638500935	8.342820605850956e-05	2.639517741482177e-05	8.068905048548503e-05	3.683190168698689e-05
312	11.42578125	3.2331307238479435e-05	0.000140733308650051	0.00020605318276533573	0.00020374923484524918	1.5359168740129908e-05	3.069535993798748e-05	0.0027218857389168134	1.8889259558671924e-05	2.312157883344354e-05	2.2142153363697175e-05	1.6293012951832638e-05	0.00023802696353051093	7.35976507939512e-05	1.874352076372656e-05	4.4585797865049644e-05	6.0509128830306476e-05	1.9990114613113322e-05	4.473999321393493e-05	0.00014608285683402164	0.0002655574434375303	5.6613230921704564e-05	3.302845027876934e-05	7.21187503160541e-05	4.1549534258358214e-05
313	11.46240234375	3.3115122773343355e-05	0.00019068779024573936	0.00013862999248725975	0.00020950524317748972	1.829039747516757e-05	2.3454969423978988e-05	0.002935988925498379	2.365584003457069e-05	1.3152537516245591e-05	2.0644540421357144e-05	1.578493477707019e-05	0.00021541914754656484	0.00011336083713826984	2.0655512676434947e-05	5.3547092700551175e-05	4.952124171589925e-05	2.10892563451859e-05	6.645917890558113e-05	0.00012190488328709828	0.00025673946465792257	6.932305722066633e-05	2.4313228183292844e-05	4.443069849203298e-05	3.896385546145009e-05
314	11.4990234375	3.2658911134413554e-05	0.00026674770193671027	0.00010514204913886082	0.00015563476220656786	1.7582061533721568e-05	3.3309985109404785e-05	0.002878065824023605	1.4691028043729279e-05	2.3961015537163468e-05	2.490819122819141e-05	2.1035920500701918e-05	0.00017063320313918058	0.00011442561779730189	2.4739384674615442e-05	5.1838379624952324e-05	3.2237167178201576e-05	1.82085503012435e-05	6.458543130578368e-05	0.00023935093065678023	0.0003373861141347409	9.373713852762612e-05	2.5728092971183637e-05	5.457731926001112e-05	3.3259456670599415e-05
315	11.53564453125	3.74456565326368e-05	0.00020437277604389579	0.00011754655438603811	0.00017192592735650907	1.979436719378191e-05	3.412631720772763e-05	0.001502134367937438	1.2546459493663467e-05	2.3539211370122786e-05	1.8167561474685753e-05	1.7640951152686242e-05	0.00019544326257806927	7.289926531717572e-05	2.3738562041971505e-05	4.999779362938542e-05	3.259252528002858e-05	1.615119790310436e-05	6.346246042636897e-05	0.0002341859141783963	0.0003040398128711831	7.82576553925794e-05	2.4426314493797262e-05	8.697108959281921e-05	5.215139324859152e-05
316	11.572265625	4.3108686071187344e-05	0.00016626903167375973	0.00011564370873459298	0.0002627943391494829	2.0820973987707165e-05	1.6509185549696773e-05	0.001495483413330833	1.7590997579027447e-05	2.3800523862684676e-05	1.0546551633854493e-05	2.698171579185407e-05	0.0001826699308013862	7.78401153855291e-05	1.909605909179732e-05	5.245779335669563e-05	3.329004397938712e-05	2.0059720720613637e-05	6.564949572986396e-05	0.00021230113826407947	0.0003074889858925877	6.522993818738433e-05	2.5067171826089506e-05	6.671684135824263e-05	3.516799829785128e-05
317	11.60888671875	4.183905562389774e-05	0.00016516844784422014	0.00011542326263862456	0.0003495592406662617	1.5445407794122677e-05	1.42186192827825e-05	0.00206765847560902	1.4856081163156274e-05	1.536125002424982e-05	1.199869958857511e-05	3.033265523610703e-05	0.00010899951079137269	9.566585238028479e-05	1.8280708960486825e-05	6.045834893927413e-05	5.375501416124334e-05	2.143070271865087e-05	6.105298616419765e-05	0.00022482420611634677	0.0002523770079096389	7.241006082888264e-05	2.6087276015838525e-05	4.820308871020824e-05	3.638674296686018e-05
318	11.6455078125	2.5481752738236467e-05	0.00021509680178670177	9.717960545388756e-05	0.00021124295156360273	1.2135217038155587e-05	1.2328156833527542e-05	0.00292007694323094	1.8604848136328045e-05	2.238272771808067e-05	2.0540234540376165e-05	2.1366042745154277e-05	8.242493545712183e-05	9.795925615080394e-05	1.4806799469311153e-05	5.477648735047661e-05	5.057139008758444e-05	1.8549463627414913e-05	2.9477902181582312e-05	0.000162458068806613	0.00023402118669272153	7.467061972127033e-05	1.4624565955892292e-05	4.6816585405588e-05	4.4757205681548526e-05
319	11.68212890625	2.4043772349132146e-05	0.00015967350725265575	7.385827558603024e-05	0.00029374892497342525	2.1210656504716253e-05	1.444387756004158e-05	0.0024142488619690802	1.6223364273121924e-05	2.800129594923106e-05	2.1359701372167416e-05	1.918495472792876e-05	0.00011585984632270822	9.808494146055366e-05	1.6176961926369185e-05	4.859910408486191e-05	5.910490782490293e-05	1.677039209414659e-05	3.966971438105404e-05	0.00011753040910195151	0.00024508695613141356	7.18392762877917e-05	2.213127854603135e-05	6.17897375424903e-05	4.233138432669877e-05
320	11.71875	3.157085250137642e-05	0.00012218393094633564	6.695051570670106e-05	0.00023254741698452145	2.3846812429723487e-05	2.2979271642144215e-05	0.0008930803709470853	1.2918516623090252e-05	2.269809574320205e-05	1.840245848921537e-05	1.3028247784459339e-05	0.0001549523722688436	9.842551268814e-05	1.714694588488247e-05	4.857604724029021e-05	5.240302104623789e-05	2.5347494464760298e-05	4.08866247578784e-05	0.00012811591269758926	0.00028149694402228645	5.9659379868151704e-05	2.281777568016103e-05	7.124582366884157e-05	4.2909275695463365e-05
321	11.75537109375	2.8454396535284537e-05	0.00016875215126740847	8.690010448632874e-05	0.0002211046456664037	1.695414487538629e-05	3.693298729330276e-05	0.0019597486750160954	1.8165821419483803e-05	1.8451361554008863e-05	2.2586451800338932e-05	1.3094669864465014e-05	9.98973458539101e-05	9.90938968118202e-05	1.7416812519926897e-05	4.4877467651106605e-05	5.464993830596348e-05	2.3878121706306184e-05	4.0545185183642704e-05	0.00016761257854881273	0.0002596920464334231	5.693970479687085e-05	3.359414126584443e-05	5.312862611777805e-05	4.639934779337541e-05
322	11.7919921875	3.085106255676667e-05	0.00016274455784354562	0.0001012414488781505	0.0002621249576988913	1.786893010240303e-05	3.689378185923576e-05	0.002111306198047197	2.1067786813059042e-05	2.390594566111572e-05	2.2690295096675785e-05	1.8799686251510673e-05	0.0001222201480993026	7.607763028300824e-05	2.1824726078781805e-05	5.024947229589899e-05	5.2017788850558524e-05	1.6239647621342795e-05	7.147669241071934e-05	0.0001590568922914808	0.0003313718698394563	8.071807601885196e-05	3.200306633879761e-05	4.707003364730525e-05	3.4834098277937016e-05
323	11.82861328125	2.9881205880014474e-05	0.00011135915000954822	8.675974932161198e-05	0.00020527367145144648	1.5284793114910625e-05	3.5436914322819914e-05	0.0019370702540493167	1.3765281394146104e-05	1.747181291111262e-05	2.2510163849252193e-05	1.2080815085618055e-05	0.00020849959190891412	6.752379241874618e-05	2.1290075630960724e-05	4.409504537945078e-05	4.0198346410462487e-05	1.5051855360828334e-05	9.0971308861666e-05	0.00013261755491877824	0.00035229406842087976	9.84320381362149e-05	2.9614222672734236e-05	5.652177353399124e-05	1.8129658258663844e-05
324	11.865234375	2.3757222627731977e-05	0.00010796075458581616	0.00011005529592525082	0.00023270542594091239	1.669569456311068e-05	2.1781609402209868e-05	0.002026261603367286	2.0026935660400525e-05	1.7654200826095558e-05	1.882134341609127e-05	1.897904894956622e-05	0.0002213822873225328	0.00010605758134428009	1.9223069684640364e-05	5.07798772793727e-05	4.6184500929396606e-05	2.3671426618829813e-05	6.056604575739131e-05	0.00015103962523436686	0.000321807322038525	8.747958043331981e-05	2.6216735265297805e-05	5.158729342736585e-05	2.2273758048674764e-05
325	11.90185546875	2.95688347790138e-05	0.00014343917218427468	0.00015809685397165932	0.0003294298695637828	1.909965029281536e-05	1.8319658843010607e-05	0.0020273118626117676	3.1982950507929045e-05	2.203666971064953e-05	2.2091609085872463e-05	2.3260362087543675e-05	0.00022001403378121292	0.0001452338996207622	1.6933944839369838e-05	5.918579224927359e-05	3.139622083219538e-05	2.4396293831748126e-05	3.645449584489125e-05	0.00021310325414579845	0.0002924346664692845	7.786451377855766e-05	2.078263745849827e-05	4.1205156807244296e-05	2.7732776463929494e-05
326	11.9384765625	3.1584376906480765e-05	0.00018025337046367217	0.00019574669917282226	0.00025304182384948713	1.198501573718149e-05	2.2692411860703107e-05	0.0014983537431984416	3.011203876681843e-05	2.138797895525016e-05	1.600568686664228e-05	1.9401608448573334e-05	0.00018748142186618102	0.00012259576788987544	1.68691160370392e-05	7.562744284743242e-05	3.623912064900226e-05	1.8058723439307668e-05	4.9864338720360566e-05	0.00020062115309215948	0.0002247895007850608	0.00010072380785596212	2.6699500448781573e-05	3.965422699625393e-05	3.370423494404473e-05
327	11.97509765625	2.2898933081260765e-05	0.0001714592968217088	0.00011125624315618031	0.00021057645011127185	1.3556506444002634e-05	2.2061813481179348e-05	0.002117070562944412	2.7201801899859997e-05	2.0062793344723542e-05	2.3161965309107358e-05	2.0989590455160777e-05	0.000138378212984893	0.00010414325424822205	2.5755088212585558e-05	5.112954271046799e-05	5.060041885235977e-05	1.745041888919052e-05	7.18980344645707e-05	0.00011820888491965463	0.00020870245965562946	8.893289646009776e-05	3.0984802788513596e-05	6.449993812337795e-05	3.0088652211193375e-05
328	12.01171875	2.8413217361352225e-05	0.00013626390496521184	9.739086532394032e-05	0.0003050093303702458	1.726751961048888e-05	2.2836300428226594e-05	0.0023490896025163423	2.3667496944826813e-05	2.0939754510664932e-05	3.4459243921694756e-05	1.942072826647188e-05	0.0001420010041269562	0.00012276948337340538	2.409947238399094e-05	5.196444510581329e-05	4.3854642354931206e-05	1.8315349239026746e-05	5.170841496515638e-05	0.0001120037801287209	0.000262525874606648	5.3843934151759845e-05	2.028460216076483e-05	5.587401055624485e-05	2.634527283888962e-05
329	12.04833984375	2.993882711122546e-05	0.0001284298182953416	8.876759814195914e-05	0.000304985645305537	1.847947059160234e-05	2.931572350985097e-05	0.0023337106583081477	1.2718980075228923e-05	2.106354949505105e-05	3.333820680009334e-05	1.4946633471126865e-05	0.00013715058212930415	0.00011622318472279316	2.7047600585255594e-05	4.425684214116011e-05	4.5027009254301706e-05	1.7900966750710194e-05	5.1337679378555223e-05	0.00017773562218937393	0.0002828779396075579	5.489861359359889e-05	1.6758215687832406e-05	3.2527639665955027e-05	2.7403154480544803e-05
330	12.0849609375	3.0384265017761956e-05	0.00012534149751503932	0.00012378276984679622	0.00019146368576971638	1.4728011320017278e-05	2.9971324078994843e-05	0.0019121423653615493	2.238372087530766e-05	1.7240637441417394e-05	3.0458551971143812e-05	1.765943007050893e-05	0.00014447974846161808	0.0001243664280263754	1.9923609121783204e-05	6.402727985900674e-05	4.20877751341017e-05	1.5956229983035126e-05	4.709107306656033e-05	0.00017015724582247977	0.0002703866267857341	7.155855953950511e-05	2.518522927671281e-05	4.194683963764558e-05	3.277864214315677e-05
331	12.12158203125	3.74844467152285e-05	0.00012724710862809871	0.00010152087605240097	0.00022171859958594465	9.527207276928269e-06	2.5106254970809392e-05	0.001730812921283172	2.266672405029201e-05	3.0261433706827336e-05	2.853642478826392e-05	1.6220209673344066e-05	0.00019675385489801604	0.00012457595945593279	1.564715013686258e-05	6.015762554924772e-05	2.5804783253563305e-05	1.6252925232581085e-05	4.29543624549301e-05	8.148612100233998e-05	0.00026121198518558455	6.378169578365609e-05	2.7993942519825154e-05	5.117868440098087e-05	3.518183056802798e-05
332	12.158203125	2.691565409633347e-05	0.00023395544986970252	7.247067164366925e-05	0.00023394609393381102	1.1661702626939375e-05	2.4149046606321608e-05	0.0014588954098813773	2.404560599779153e-05	1.724709131845566e-05	2.2612465550581894e-05	1.1026383320721568e-05	0.00013197381593396305	0.0001103865591768923	1.7295273687358268e-05	7.040395405794592e-05	2.500964838195503e-05	1.765323407055185e-05	3.523307503721145e-05	0.00016984100446485373	0.00022208395143702577	6.517635921764085e-05	3.165895370244073e-05	4.0846093369433775e-05	3.7905760313978454e-05
333	12.19482421875	2.1341856381177596e-05	0.0002275249704323576	5.440060142546616e-05	0.00018728983815185493	1.3132465691851833e-05	2.057535459169385e-05	0.0019514651930397542	2.459731770945495e-05	2.108429769293991e-05	2.327868335323035e-05	1.0556145772895601e-05	0.00010849189770704322	0.00010438835746685946	1.784566037672673e-05	5.1327508599565104e-05	4.4093527025177425e-05	1.743798382530079e-05	5.8160921604583635e-05	0.00018333794162623784	0.0002614822399613363	0.0001034451911997233	3.1195525220643854e-05	4.1920811430556155e-05	4.591988036455026e-05
334	12.2314453125	2.151874863808667e-05	0.0001852520458808812	7.841562794628242e-05	0.0001949727942360401	1.7161633754055152e-05	2.327343112724706e-05	0.0017776342110019043	1.6077936142387915e-05	2.5922606195005173e-05	2.1332968019799832e-05	1.6007058964847403e-05	0.00016910651022021377	0.00011405682317093478	1.305805468759983e-05	5.828864265102222e-05	4.062753512035933e-05	1.884896629263364e-05	6.644686316448675e-05	0.00013739189866819075	0.00030951816313615617	5.5698200865959995e-05	2.3220577009472867e-05	4.7258717641432256e-05	4.64674660487221e-05
335	12.26806640625	1.8888932937866066e-05	0.00017846348806873329	8.9247979905017e-05	0.00025959237069054315	1.41750168013448e-05	2.7766392585482133e-05	0.0022619705558331155	1.0854587232723372e-05	2.3260284889132095e-05	2.0539890877239788e-05	2.5041376138595212e-05	0.00013698328170337436	0.00011517024714276342	1.9488417657758212e-05	6.485433405298334e-05	3.139518764765322e-05	1.6746400443757247e-05	8.447449077572758e-05	0.0001638373440361998	0.00028088885077331516	8.290154923111244e-05	2.2096553498201553e-05	7.616380735265772e-05	4.148886760673341e-05
336	12.3046875	2.342697519698921e-05	0.00018960752109378247	9.426703077087204e-05	0.00014636487075834586	1.4678731510083343e-05	2.4900272236297716e-05	0.001843320986969546	1.4210550102498561e-05	2.097125569012791e-05	2.7066710400569396e-05	4.284565586000942e-05	9.555469524094712e-05	0.00011909194987536798	1.7177572403007827e-05	6.050821167109302e-05	4.689131429013388e-05	1.4558550906818492e-05	5.808240124013562e-05	0.00023578914662913483	0.00020623304552441668	7.49212686365963e-05	2.5147618048808406e-05	8.060189139705469e-05	6.12884999839582e-05
337	12.34130859375	2.367652424888526e-05	0.0002446824714712866	8.886866077127808e-05	0.00011003616991213918	1.23375201103285e-05	1.916140813097906e-05	0.002063692706518361	2.7752574743246683e-05	1.5919413826135493e-05	2.778081036285843e-05	2.900815674999462e-05	7.706783403511307e-05	0.0001024983492334895	1.9403809811309736e-05	4.541384080289216e-05	5.7621850292931926e-05	1.700910918807338e-05	3.7388627477361474e-05	0.00016620997636026367	0.00022376736644833315	5.575630984519498e-05	4.390174520831839e-05	4.7570155196717016e-05	5.436476702709409e-05
338	12.3779296875	1.6452637535785226e-05	0.00021071557140585332	7.641935087088344e-05	0.00017918805658821729	1.4077514318020426e-05	1.8384818867647005e-05	0.001837588441630865	2.5315810210410157e-05	2.0231394965716196e-05	3.4308096539920295e-05	2.475129636017471e-05	0.00016168640182258716	0.00010008738489372135	1.8531988795703112e-05	6.729817736337134e-05	4.476220840625936e-05	1.7672336157863653e-05	3.665696369935421e-05	0.0001352058414265072	0.0002250256544139277	5.958858010514554e-05	2.7379066903303447e-05	4.1480877100305826e-05	4.203318423347529e-05
339	12.41455078125	1.8779992014135314e-05	0.00016680971662951026	9.947374955670474e-05	0.00014842475160357932	2.0469063389272377e-05	2.6734972181193867e-05	0.0015370910604476844	1.4012870069088045e-05	2.77638530585451e-05	4.0250781716969235e-05	2.357550971526453e-05	0.0001976002944839669	8.485525928047033e-05	1.041446510670342e-05	5.608713395507103e-05	3.6148434785142155e-05	1.7230289201329333e-05	6.732978475064913e-05	9.599803174267413e-05	0.000256929745096951	6.123056511664512e-05	2.5577334502147226e-05	5.6689581451849775e-05	4.777132354983919e-05
340	12.451171875	2.4320171054957943e-05	0.00017055821887036063	0.00012357319129562835	0.00020169857981170727	1.8355652152976068e-05	2.756628663588128e-05	0.001436798265698511	1.7447223756294415e-05	2.996502405008714e-05	3.11667708351449e-05	2.04156559785843e-05	0.00018010218207310577	0.00010512551025470084	1.4222640236713258e-05	5.6369897103555553e-05	4.936230670780665e-05	2.134008275567981e-05	9.0552589776135e-05	8.081186607195232e-05	0.00031685548486331546	0.00010424247718691904	4.267644203719507e-05	5.178716868746779e-05	5.6132403687500024e-05
341	12.48779296875	2.3189595218808612e-05	0.00020267907635743805	0.00011834275287150781	0.0002507650164873791	1.9534070169596695e-05	2.6664744414855876e-05	0.001650627231448453	2.4098430376737563e-05	2.0154576778489848e-05	3.1127843212329836e-05	1.846188360720877e-05	0.00018233427874168507	0.00012330668873163222	1.56816443121302e-05	5.6910945121927e-05	3.822754795676187e-05	2.120250499173029e-05	9.780210975297286e-05	8.781565788015057e-05	0.0003310643500642493	0.00010132809299573502	2.985353477411151e-05	5.5215558962315906e-05	5.015242086059505e-05
342	12.5244140625	2.3527976778815584e-05	0.00014360917285526688	9.210218309279836e-05	0.00026032505174461906	1.5272497050680605e-05	2.441467025451383e-05	0.0022670524925053905	3.054803229503776e-05	1.4504072557149815e-05	3.085429459366947e-05	2.125102240343863e-05	0.0002008466727111352	0.00015795750761471086	1.7181035008203666e-05	4.3426445362294855e-05	3.6554505824453276e-05	1.622063283173634e-05	8.382535889514452e-05	9.976883039784106e-05	0.00023280977754098646	6.415719612535878e-05	2.511884657308307e-05	3.922982874086429e-05	4.017704323281445e-05
343	12.56103515625	1.5587151543160092e-05	0.0001290458886203948	0.00010382428665273329	0.00017058406637646513	1.3254850605928377e-05	2.6352764328947343e-05	0.0018215068424777292	1.9667464074848235e-05	2.0780444986538642e-05	2.2856928781555943e-05	2.7436047831221104e-05	0.0002450306734274021	0.0001151368514993954	1.9336688824666047e-05	3.921545614575277e-05	3.905648495837861e-05	1.9863861070749905e-05	4.983427721509706e-05	0.00012576227435171473	0.00022044507956779313	7.707014426057947e-05	2.7928935951136307e-05	4.953241715939863e-05	4.2894783253835555e-05
344	12.59765625	2.091893604067076e-05	0.00021570091606370594	0.00013760855029339232	0.00014042435046601862	2.0526381428716218e-05	1.917406881549254e-05	0.0013359780965570428	1.635155103953239e-05	2.415627397017944e-05	2.200719843816832e-05	2.6649634091553812e-05	0.00026593188396673137	6.335776291689193e-05	1.7607006262984115e-05	5.450294727943893e-05	5.0955847554385096e-05	2.1359743701438896e-05	6.98520377629874e-05	0.00019523164765457456	0.0003026848534231042	8.698575294166318e-05	2.9469774876554552e-05	6.0923981651148605e-05	4.304735562243312e-05
345	12.63427734375	2.043490935762159e-05	0.00010987131722950973	0.00012065521898433388	0.00015244748678529745	1.9044170460662268e-05	2.368362967323755e-05	0.00100954743314853	1.9082363912715515e-05	2.4162694621926642e-05	2.3969919385470817e-05	2.5955730984452843e-05	0.00020122145158712736	9.52142213482558e-05	2.1150408657706957e-05	5.5496420468358887e-05	4.826801409568838e-05	1.680458018460456e-05	0.00013040477715996554	0.00016110503163489485	0.0002775228046975098	8.120091123928923e-05	2.1603927924304824e-05	5.040221745773884e-05	5.7865932994439874e-05
346	12.6708984375	2.1475808786304358e-05	0.0002237169993534533	0.0001403608999179172	0.00015677197153876366	1.4170985224800612e-05	2.4346027368960048e-05	0.0017028208418102062	2.3625197240809272e-05	4.027165274565331e-05	1.8008531970964486e-05	3.277260504653997e-05	0.0002813875666946335	9.650315987833581e-05	2.1369675514625978e-05	5.0854038611711204e-05	3.5620904968911557e-05	1.5295301597140696e-05	0.00012277468898862714	0.00010891836217496184	0.00026179087076917023	6.787223131362348e-05	2.4111457843313575e-05	4.323208717848746e-05	4.2918781914090616e-05
347	12.70751953125	2.2285695232977648e-05	0.00023655249698220805	0.00022634302223745862	0.00015482211962466482	1.3702345763883823e-05	1.8703985118837233e-05	0.001384228901378	2.6499180106791905e-05	3.2005672596555304e-05	1.2591049257686509e-05	3.3888219314312775e-05	0.00028225268935036616	0.00011488258370727284	1.0764337390255e-05	4.313378241785112e-05	3.5734196850382844e-05	1.6034856785877945e-05	7.803136784430687e-05	0.00014023458316061017	0.0002845761688558559	6.581145453865876e-05	2.471895937584006e-05	5.1896694171951494e-05	3.303089283374001e-05
348	12.744140625	2.2482863253342127e-05	0.00018523068911998573	0.00027236019504709943	0.0001301678318909921	1.539244847661782e-05	2.1382235058642103e-05	0.001716239333079926	1.9947254321136827e-05	2.1729149274765446e-05	1.605088772736737e-05	1.943087972516775e-05	0.00018321287485633633	0.0001246740824785919	9.399742399836632e-06	5.811445454225891e-05	3.954376941350499e-05	1.387299716814546e-05	5.0663153949145294e-05	0.00021390278548296423	0.00020889998842803605	6.661297336051761e-05	1.787026464440193e-05	6.707416236375845e-05	5.148694822015026e-05
349	12.78076171875	1.687672784799024e-05	0.00016235807478032232	0.00021580911070758182	0.00015012219438966738	1.4104170602094567e-05	2.707840973268685e-05	0.0023535821028669753	1.627227873344634e-05	2.108510345685163e-05	2.298194229393899e-05	2.535234527418435e-05	0.0001268475253506744	0.00011337389828803906	1.2023246925732336e-05	4.144838757570985e-05	6.0989830772806256e-05	1.2070856626438786e-05	4.270851345769159e-05	0.00019458787136980834	0.00021897095173749028	5.6637488901587475e-05	2.1995542748483603e-05	5.332102193230581e-05	4.006930906074339e-05
350	12.8173828125	1.9152713247917215e-05	0.00013646676296623077	0.00015267150698483498	0.00021594138110523874	1.2337018539684903e-05	3.132373913542688e-05	0.0019574401224484463	2.8810969324397194e-05	1.439000491385581e-05	1.644659593933235e-05	3.3870220991004494e-05	0.00011787354144496922	0.00013108871756802953	1.463841707649068e-05	5.374277264144516e-05	5.7556810097462245e-05	1.2494130609005979e-05	3.938554666245334e-05	0.00011445921459073717	0.0002427444568844513	2.7087525155170747e-05	2.6508236532185498e-05	5.4212293171326634e-05	4.232666385309531e-05
351	12.85400390625	2.2599670552138933e-05	0.00018768818569222436	0.00015985453188053952	0.00018589960940633266	1.340661988148476e-05	2.5986462506346167e-05	0.0014886177402985508	2.2769210237054235e-05	1.1787824506019205e-05	2.899584107915605e-05	2.700316245591706e-05	0.00010230365556885648	0.00011197578736716844	2.3337724860905776e-05	4.2905793080017074e-05	4.97006160738694e-05	1.7113418378764203e-05	4.1207209866962296e-05	0.00010967333345333546	0.00024147045539372368	3.750184091918068e-05	2.83466789104918e-05	5.932643473149551e-05	3.9275017704687216e-05
352	12.890625	2.554922544004862e-05	0.00020269756055691146	0.00016356413140117444	0.0001881967902222708	1.5117600337154557e-05	2.8165669905654294e-05	0.0011513299176221206	1.993250924402613e-05	1.7717264442267278e-05	3.0375781377983583e-05	2.8738438407329494e-05	0.00013971253374188037	8.28499590956689e-05	2.384545553925937e-05	3.663061467221054e-05	5.014506188934897e-05	1.6515355470252165e-05	4.9260494452922765e-05	0.00010787712968103231	0.00019252315002241634	6.311978809703036e-05	3.147109224330482e-05	7.998828845120764e-05	3.006014387032235e-05
353	12.92724609375	2.872337295163378e-05	0.00019599597474794753	0.00021721354536295739	0.0001250873296615909	1.2869977181572916e-05	3.1209451471966825e-05	0.0014374514257449538	1.0612129057271305e-05	1.736947794628535e-05	2.864310737203461e-05	2.295591243715569e-05	0.00014172376653373296	8.742989481219982e-05	1.4869290292325605e-05	5.3731219904520365e-05	4.63715548147586e-05	1.3176350769477789e-05	4.7280894518271454e-05	0.00012125435231218839	0.0002585572917877407	9.680430790715868e-05	2.713285167825492e-05	6.615089734345132e-05	3.597931696577159e-05
354	12.9638671875	2.4523458917627704e-05	0.00013396586263431898	0.00017144880930424473	0.00013445927581011706	1.9504115087330655e-05	3.0100389178021227e-05	0.0021254923888711906	2.6518047692680953e-05	2.078015780543359e-05	3.7382675738669734e-05	1.9667808643245162e-05	0.00013784105631686847	9.087628210906914e-05	1.7053956207112914e-05	4.990565659008542e-05	5.7794847750801574e-05	1.473924989615539e-05	4.430284575411691e-05	0.00016657209612699992	0.0002582796081968044	8.197617021996544e-05	1.8693503040478503e-05	5.884560111449633e-05	5.0154121613584106e-05
355	13.00048828125	2.5406052458028342e-05	7.513756395604078e-05	0.00012382770072902658	0.00013490347787948503	2.375839225535567e-05	2.9784404623769404e-05	0.0014336637017957129	2.5673849068093177e-05	2.0496303007428435e-05	3.837120643727183e-05	1.9258809836449603e-05	0.00015536384110518723	8.062263533690937e-05	2.0941709866718543e-05	3.831686616236071e-05	4.3789846257026704e-05	1.6941129089611206e-05	3.241871854161388e-05	0.00011957869203754268	0.0002313848835852398	4.486291659011114e-05	2.3183903321757383e-05	5.0027780589777096e-05	4.406399161465455e-05
356	13.037109375	1.9119139751712018e-05	0.00012356105302117204	8.504743381010446e-05	0.0001591904924417019	1.8929940712808497e-05	2.300387666895789e-05	0.0011686239245843153	2.3011393229113446e-05	2.4355856531412514e-05	4.4198379583510314e-05	2.6095645513636535e-05	0.00013460580474500072	0.00011659085354273848	1.6694152076472742e-05	4.919098591695251e-05	3.799402899515044e-05	1.887427691869174e-05	3.052877049887407e-05	0.00022403695471680122	0.0002536612710813905	5.2469679933324916e-05	2.4302300458076142e-05	4.263952353418786e-05	4.251383806903636e-05
357	13.07373046875	2.7701262819687476e-05	0.00017027472223766395	0.0001399073156880607	0.00014701548960142176	1.694034525697092e-05	2.5399229364424438e-05	0.001418138562702676	1.897141941011792e-05	2.528472640124832e-05	3.570144831679193e-05	3.157266271828457e-05	0.0001099201180401316	0.00010142809527094237	2.1138643623850972e-05	5.4144397123369164e-05	4.6822448492208114e-05	1.9400842139188862e-05	5.480860256989883e-05	0.00021089910326552858	0.0002466207590498247	8.323821577919339e-05	2.3153131699962398e-05	5.2478431040169515e-05	4.7748055887436664e-05
358	13.1103515625	2.1335111826054464e-05	0.00013785273863972176	0.00016680820292449075	0.00014578012637779175	1.676053835890348e-05	2.355841551039722e-05	0.0013981557813067076	1.669183953928774e-05	1.803116312966456e-05	3.030369951196475e-05	2.6508335700180383e-05	0.0001505661231569384	6.0124491322299064e-05	2.1407137719296738e-05	3.622406894929557e-05	4.066064860014757e-05	1.5988550941647982e-05	5.7236986290732996e-05	0.00014871838935486144	0.00019455700718909813	8.982711438774654e-05	2.2635462066857273e-05	3.6448092151455284e-05	4.8400511921145025e-05
359	13.14697265625	3.265868591342695e-05	0.00020309685354756238	0.00013437832445125186	0.00013943714432999315	1.775851734796414e-05	1.5485524579692634e-05	0.001588625831105232	1.594121905115223e-05	9.254408766342972e-06	2.5046417304290736e-05	3.0230909138761764e-05	0.0001669022082800294	9.000707081398984e-05	2.1344439029486303e-05	4.3757782602948254e-05	4.2729884913740805e-05	1.4247474995304737e-05	7.010903286228539e-05	0.0001689901728757101	0.00019106282810732006	5.73858203874421e-05	3.4656188596826905e-05	3.790538909665657e-05	5.154302168626955e-05
360	13.18359375	2.6963812485309892e-05	0.00027186400645843765	0.00010407934338221175	0.00020707823974124595	2.2652192930408146e-05	1.85886125161269e-05	0.0013944296746701093	1.7867808371451114e-05	9.038418430123343e-06	1.52841617117558e-05	3.623807625293513e-05	0.00021407737213646272	8.65546640326173e-05	1.8295865617016532e-05	5.2701140547019426e-05	3.576256924357891e-05	1.7188383725311622e-05	7.05327657953834e-05	0.0001496171199665595	0.0002047827751390831	4.8879646360106e-05	2.3234149766419503e-05	3.9481541119977545e-05	3.683251382657129e-05
361	13.22021484375	1.939634269105121e-05	0.00020115637350786474	0.00011362266250484843	0.00018531086595498597	1.8851078091577766e-05	2.6143457612053784e-05	0.0010042154591843131	1.4205583685144595e-05	1.48760317666749e-05	1.3280138436773668e-05	3.9428861367565215e-05	0.00018771197356309127	0.00010107630899916632	1.7890316569530162e-05	5.431178871149747e-05	3.403154481255616e-05	2.2454203247663154e-05	4.377102278102749e-05	0.00013725665510418936	0.0002446677368330125	4.660429351528456e-05	5.693320618908637e-05	3.544272947523867e-05	3.102307225271036e-05
362	13.2568359375	1.8276365814060805e-05	0.0001998936984615079	0.0001248350925009008	0.00017678843924345182	1.4947670332996387e-05	3.167906341937439e-05	0.001392660301164364	1.9205588912638846e-05	1.7320755950798155e-05	2.1401522102112524e-05	2.671888606954328e-05	0.00016161551977013298	9.696248126707214e-05	2.0618045554461087e-05	6.134814887998094e-05	4.995037875911626e-05	1.680899895387156e-05	3.017198981093781e-05	0.00018583287296569613	0.00029973175848996877	4.756749464211924e-05	4.4709547164934084e-05	3.8579608059570615e-05	2.771185221871213e-05
363	13.29345703125	2.6311372614585582e-05	0.0001266844937892944	0.0001280141916028997	0.00018121984566787916	1.3881581182566958e-05	2.649241518969677e-05	0.002128883531531192	2.6934631817802355e-05	1.8566102009055064e-05	2.673123377526812e-05	2.2818391299985673e-05	0.0001480395367823707	9.311312284701593e-05	1.7273039237070443e-05	4.124080832463066e-05	5.253346472531307e-05	1.3644514428732367e-05	4.322539249843253e-05	0.00017603478590050368	0.0002898396612996402	6.53601785122041e-05	2.2050332400790274e-05	4.921465327492532e-05	3.467965243930753e-05
364	13.330078125	2.2366789215261064e-05	0.0001379959916539152	0.00012513930364109956	0.0001532724892589232	1.4105642764331367e-05	2.5013643390030942e-05	0.0018146751291851725	3.732703321135744e-05	1.799334090852708e-05	2.4653262120451283e-05	2.558801277395948e-05	9.469197042957508e-05	0.0001353192844500126	1.4825308495322798e-05	3.476893450916347e-05	5.328665318292459e-05	1.486912020754365e-05	5.054060118896885e-05	0.0001814683402803036	0.00021040408720131109	4.136867990118901e-05	2.834012048187805e-05	4.331332245010816e-05	4.232260926092134e-05
365	13.36669921875	2.4555725979621858e-05	0.00013497544950849286	9.60941037140888e-05	0.00017257768408153945	1.67682353069687e-05	3.0319774535855034e-05	0.0013392739812208897	3.4359404543808596e-05	2.723525875497232e-05	1.67309139452943e-05	3.242610416723634e-05	0.0001134883919796933	0.00010023383948451264	1.7310339444569087e-05	4.8953910509689235e-05	4.762727882120402e-05	1.4278220223035994e-05	6.535325583347797e-05	0.0001831217814421496	0.00017434668042704682	4.0556885327870384e-05	2.9747180263905472e-05	5.033986520850448e-05	3.720775195807099e-05
366	13.4033203125	2.433016599347622e-05	0.00010414177644713103	9.551345229638889e-05	0.00020684926052111076	1.5211348912018912e-05	2.4298470772333887e-05	0.0010309857595511228	2.396674667799918e-05	2.8490303156664977e-05	2.0959905828019222e-05	2.0247609491008347e-05	0.0001443719428710242	7.256915965653691e-05	1.449961026610557e-05	5.3840958168977686e-05	5.0796897983290516e-05	1.3032232706147507e-05	7.727488182659783e-05	0.0001248894756102151	0.00019381006421028877	4.752291883679315e-05	2.9169336559017585e-05	5.5405607331193436e-05	3.0493150015851725e-05
367	13.43994140625	2.556921609718971e-05	0.00011704735053499532	9.504849535162886e-05	0.00014722164893570417	1.7352941207644655e-05	1.9984060487376667e-05	0.0017067452499253508	1.5805129281328964e-05	2.1290933112223456e-05	2.452522175545974e-05	1.4011941518411326e-05	0.00015379420355129953	6.63103688407507e-05	1.5693719600574936e-05	4.154720660609618e-05	4.218561058118574e-05	9.561212155531895e-06	6.165789797944517e-05	0.00019262128711800857	0.00020702174615376927	5.115522544513032e-05	2.756386565653361e-05	3.631177423715617e-05	3.446041390846819e-05
368	13.4765625	2.679049634176211e-05	0.0002060992886764598	8.305545312532563e-05	9.755239898392259e-05	1.693612026532886e-05	2.0459101950408194e-05	0.001408611865249881	1.2231213219075088e-05	1.8139607642061e-05	2.336328712117755e-05	2.4287648978993968e-05	0.00012810231722624947	8.988879902046256e-05	1.8545769460453483e-05	3.97216038959133e-05	3.8973013275142536e-05	1.1791337512387822e-05	3.9499523092869756e-05	0.00010663338139065603	0.00014664518355578363	5.106619312614606e-05	4.2651960087719804e-05	4.941630852381806e-05	3.421258413244235e-05
369	13.51318359375	2.0741903741263493e-05	0.00017667766795076282	8.278144241611235e-05	0.0001974714608765243	1.8085721781321693e-05	2.0612618679573066e-05	0.0012568899416718923	2.7461396151116468e-05	2.7746898169715744e-05	1.9534690546530825e-05	1.696497728165867e-05	0.00012458973330896293	7.395989373215382e-05	2.0312435048402283e-05	3.812831056572736e-05	3.2367715860451846e-05	1.5373247924906614e-05	4.889976302980039e-05	0.00012020038501261658	0.00013136833263261647	4.3656880181113206e-05	4.132460851117666e-05	6.705832552439582e-05	3.720757141840564e-05
370	13.5498046875	1.6162509119995967e-05	0.00014329091403917217	0.00010451810378378943	0.00011866103746833328	2.083688495474977e-05	1.802963870524085e-05	0.0013963535859408912	1.8740236176194375e-05	1.8836559054096413e-05	2.0555125091227824e-05	1.6251369854720903e-05	0.00010610336016927331	9.551567270534124e-05	2.23034054086846e-05	4.1898925488845985e-05	4.495034521870959e-05	1.450441435813881e-05	9.835640505586299e-05	0.00010561825249221287	0.00016707431932696108	4.572292219986113e-05	2.6779816724015128e-05	7.157099782502025e-05	4.736941526153596e-05
371	13.58642578125	1.5334108086762487e-05	0.00010194376285955123	9.928676621732125e-05	0.00016340883941396686	2.1498901377498232e-05	2.0580421836937803e-05	0.0012018320277717325	2.2882055151073716e-05	1.6195144727661262e-05	2.218370413616287e-05	1.970631959401874e-05	9.238323064001482e-05	0.00014508045262966404	2.7680981264710162e-05	4.6331560075692314e-05	4.938850192932308e-05	1.1239146748761255e-05	0.00010152260660720177	0.00016005084666995096	0.0001852960881694544	4.790425527778523e-05	2.446960305303748e-05	3.663814078480926e-05	3.9017315891442266e-05
372	13.623046875	1.8473402562548388e-05	0.00012243012817619926	5.815579305038335e-05	0.00021679508790786592	1.5872152883465907e-05	1.9599670105135596e-05	0.0009582835229573573	2.6668438424127328e-05	1.1221813542185183e-05	2.0949768993252555e-05	2.0462554379034674e-05	0.00011507310944858689	0.00010131285664200154	2.7845659060526885e-05	3.020646638642866e-05	5.3841736957949725e-05	1.0766659363987153e-05	4.5278579044654025e-05	0.00018935981221626365	0.0002040705788993029	5.735575226747645e-05	2.0610499226749405e-05	3.276566590226157e-05	4.446432362499449e-05
373	13.65966796875	2.2621690189440853e-05	0.00010567349378108773	7.17980386665124e-05	0.00014924089272481657	1.4441026623589805e-05	1.4839816057883704e-05	0.0011050228564499216	1.9994791510457795e-05	1.4618343621976713e-05	2.2520189366046682e-05	1.866705216978854e-05	0.0001191285188010535	8.832369795180658e-05	1.913098588869709e-05	2.3567410009373458e-05	3.603147783449279e-05	1.0906089915332789e-05	3.63963943246665e-05	0.0002135475993809856	0.0002099354899959914	7.454704164931285e-05	2.47033884244527e-05	5.405393415033116e-05	5.209132643876031e-05
374	13.6962890625	1.859488823117095e-05	9.559573902783323e-05	9.636076495368416e-05	0.00010364500324925721	1.914874576667203e-05	2.205754354656299e-05	0.0013387074032638955	1.586627933892289e-05	2.769971025186823e-05	2.6551902998948514e-05	1.9285586791834984e-05	0.00012898040297660863	9.343582548304393e-05	1.8641271997633296e-05	3.4187340323745906e-05	3.694047001405688e-05	1.3169114550895535e-05	6.070963504860643e-05	0.00018940149995108648	0.00017433914584035962	7.066457890289853e-05	2.4584246992365563e-05	7.406406577003334e-05	5.459411414141554e-05
375	13.73291015625	1.6177804908106846e-05	0.00014567138041927046	0.00015705137712336735	0.00011181200888791786	1.789409375468037e-05	2.2880396914639005e-05	0.0012465436500746611	1.596481597951529e-05	1.6037802051947558e-05	2.9804561290398466e-05	2.1841043989505784e-05	0.00010599513750742801	0.000106879604832422	1.737168600155212e-05	4.329300199494893e-05	4.463449204835068e-05	1.4462044273235128e-05	6.497411933207418e-05	0.00024225521207348893	0.00013316604776083095	5.484171708911844e-05	2.2519326415307495e-05	7.826290045532097e-05	5.5092727413916435e-05
376	13.76953125	1.7958318586691336e-05	0.00014000487057957102	0.00011122916283900267	0.00013167473747437603	1.827917225815929e-05	1.614938180255399e-05	0.0012031394568217213	1.4357429858719554e-05	2.125478825657873e-05	2.5956306158799064e-05	1.2894561886216014e-05	9.514715996341528e-05	9.886646232559405e-05	2.282956589973426e-05	3.896908185271492e-05	5.3005092590539414e-05	1.4770615910016447e-05	4.438931173822286e-05	0.0001496077055955824	0.0002454156608849897	4.586388774083164e-05	1.6112363554525715e-05	5.9925165306248155e-05	3.8551421963410045e-05
377	13.80615234375	2.2877929763596088e-05	0.00010254335581044675	0.00011021964884557758	0.0001370633813374745	1.8700815819810335e-05	2.0687443895755887e-05	0.0010524000852492443	1.2981563782020736e-05	2.5446858514660238e-05	2.2174480075926174e-05	1.1005611307901843e-05	8.04228260869639e-05	0.00010232893405263697	2.533533797682061e-05	4.483176546817097e-05	4.462571774119572e-05	1.5326172242909377e-05	5.800277320306201e-05	0.00012446483170918063	0.0002397755672055079	3.554597296095548e-05	2.3411431482380085e-05	5.319081942472799e-05	3.367490358852352e-05
378	13.8427734375	1.74521485637898e-05	0.0001532758701404119	0.0001632866731658015	0.00021540072982487602	1.7198187169586254e-05	1.3562874186593597e-05	0.0012480331699322054	1.155456713766361e-05	2.3440269228740368e-05	2.3403427206268014e-05	1.729541361488567e-05	8.32937816908524e-05	0.00010583486197440417	1.8497893633677964e-05	4.301555528508308e-05	3.701857289400584e-05	1.4481074985293952e-05	6.789791496292083e-05	0.0001828681145978759	0.0002541909407190441	3.5462862178015316e-05	2.369872015098955e-05	4.532933477339378e-05	3.710878929289272e-05
379	13.87939453125	2.6168312721851704e-05	0.00017755243959161624	0.0001523726900059265	0.00024541777142558086	2.0015382085390956e-05	1.198664150228772e-05	0.001583281889137609	1.588701241294924e-05	1.9445560487386122e-05	2.8160878369195434e-05	1.9608294434492588e-05	0.00018420620261999025	0.00010420007537766632	2.237847159705423e-05	3.689431629829824e-05	3.475303475147433e-05	1.0097983847175719e-05	4.722811964494335e-05	0.00012066611538041189	0.00019335410513764847	4.3197950900856584e-05	1.7492250762382485e-05	4.009951850733897e-05	3.404708463045283e-05
380	13.916015625	2.5549443580346437e-05	0.00014287328924736565	0.00010830674956175446	0.0002877206908563232	1.662274521488145e-05	2.3831408026289747e-05	0.0009763563804956899	1.4540323007490331e-05	1.6704367937143723e-05	2.5718058931388852e-05	2.713403131174418e-05	0.00016069566575279236	9.14443717987848e-05	2.336949273525226e-05	4.414456891706041e-05	4.7849973701014534e-05	7.3145377784169685e-06	4.247101178427003e-05	0.00011808703808694797	0.00015751035353424992	5.282931099958167e-05	2.0032728421864006e-05	4.138637900833146e-05	4.660139037016281e-05
381	13.95263671875	1.9052752170277357e-05	0.00012186316259569117	0.00011756197782367364	0.00018994660068823963	1.750174254789388e-05	2.48791486413748e-05	0.001481451997446242	1.7820610808955873e-05	1.5405950436246865e-05	1.910414787689451e-05	5.211745502556481e-05	8.471906740249538e-05	9.290065117389563e-05	1.7196859370405037e-05	3.708800184256807e-05	4.355993537377078e-05	9.41383065090941e-06	6.085854003547108e-05	0.0001251626158408308	0.00017396579454336214	4.415109687561504e-05	2.7568164577290148e-05	3.917983570352871e-05	5.5757485290842825e-05
382	13.9892578125	2.0706215193307517e-05	0.000128797578102696	0.00013419985406563052	0.00017398241048278423	1.979062505566456e-05	2.3993582674812966e-05	0.0013646269837269689	1.575391431273161e-05	2.0921020597877016e-05	1.9999084217852543e-05	3.519724798326286e-05	9.383134968193044e-05	6.715082227895908e-05	1.8355575745959375e-05	3.898768107772057e-05	4.790861299723357e-05	1.1531144061750319e-05	9.03868765897828e-05	0.00012618859382993944	0.00019994489104533403	5.3010225871373995e-05	2.651010081110413e-05	3.6064369593019627e-05	5.906038404472328e-05
383	14.02587890625	2.142823475663612e-05	0.0001388638753341156	0.00014895715909978528	0.00018214940141795115	1.7728813034671513e-05	2.5724999085574823e-05	0.0010835705691339412	1.7189260110924042e-05	2.190433499199824e-05	2.1389369155558035e-05	2.251614564636018e-05	0.0001118923507177668	9.665929563518498e-05	1.631232979414716e-05	5.044970694118086e-05	4.196157778112854e-05	8.648177079914652e-06	0.00010574271199664371	0.00015405995008932404	0.00018816544596605677	5.411719296046363e-05	2.0480535637633125e-05	3.984271149602176e-05	4.0414088774910196e-05
384	14.0625	1.5267870248486197e-05	0.00011634356361200763	0.00010207407383462529	0.00024772495245625444	1.6978788266853767e-05	1.2345567853341092e-05	0.0009597611828720138	2.5542452517966323e-05	2.115608770411835e-05	2.364048134569678e-05	3.4380688672861596e-05	0.00010900048442987141	9.35227232663706e-05	1.2960398991459607e-05	4.2172853489162546e-05	2.5751552368391666e-05	1.290809915838444e-05	8.077222075526283e-05	0.00011963425473884735	0.0002387456825970931	4.246193272390313e-05	2.512577616840595e-05	5.199477039118252e-05	3.775273103891179e-05
385	14.09912109375	1.816949334183105e-05	9.970127684968294e-05	0.00011403006863511982	0.00019746266121334902	2.5500833552055104e-05	2.252128536103709e-05	0.00088138415086216	2.6224328961291155e-05	2.4931570858437407e-05	2.5247050535096948e-05	3.239855921163381e-05	0.0001535477613970372	7.128476777824569e-05	1.589334841079712e-05	4.3654260699556505e-05	2.8883753280265043e-05	1.4907665781995176e-05	5.272755262539397e-05	0.00011057814995984823	0.00018737216499868878	3.608917939737273e-05	2.3707921647240384e-05	6.205585272698408e-05	4.880837662183247e-05
386	14.1357421875	2.2006912707285234e-05	9.041238985434159e-05	0.00012114265045253779	0.0001558184652879974	2.504684057337111e-05	3.110096250445481e-05	0.0009401882305367264	1.3602790302721243e-05	2.89523861825891e-05	3.0084948927958592e-05	2.9860028651835457e-05	0.0001478088075482336	6.169302045938624e-05	1.5368509815873527e-05	4.4580684770813956e-05	3.185349765291212e-05	1.6050662528433574e-05	4.5762394711661474e-05	0.00014541840010532113	0.00017165346228213888	5.4797234352112495e-05	2.017694908956247e-05	5.8956131407873694e-05	3.5934209613853366e-05
387	14.17236328125	2.866495124487855e-05	0.00013203592425453214	0.00010966186878863856	0.00016510622325865753	2.229029175277928e-05	2.6052026155232176e-05	0.0011237388247753157	2.0687614168693533e-05	1.9651545422598845e-05	3.137094820110791e-05	2.239058660428641e-05	0.00011872680767381619	7.601090582902272e-05	1.2949047913582653e-05	3.7285664759989e-05	3.265658831239086e-05	1.6863372818942894e-05	5.143800677695899e-05	0.00019511624397888644	0.000165224909626894	5.432780170893691e-05	1.7322882604508692e-05	5.3957658147731394e-05	2.776715768328302e-05
388	14.208984375	3.903389346895994e-05	0.00020289475348584234	0.00010231226914033313	0.00018593545619189825	9.5285264092279e-06	1.532179670037908e-05	0.0010582840576966374	2.5977561510700142e-05	1.6295870725291577e-05	2.8330024270397014e-05	2.452462073352985e-05	0.00016069600952077934	7.895067760184906e-05	9.397392858213203e-06	3.8367996047383645e-05	4.9172569089308226e-05	1.6992244277132033e-05	4.6541375243843085e-05	0.00019484119937466325	0.00023543149698556336	4.670258543438161e-05	1.8380325872691302e-05	4.5654573620915816e-05	2.964999832989095e-05
389	14.24560546875	2.962311897003412e-05	0.0001677246441707758	0.00011951252354973681	0.0002201249705805345	9.543587818628938e-06	2.185104129780528e-05	0.0010417477739384981	1.7361586267041524e-05	1.2776184238080132e-05	1.6843683573259884e-05	2.1029518385779897e-05	0.0001900258849252136	0.00010607739558073383	1.1463927120035764e-05	4.223181741239285e-05	3.455864699971987e-05	1.377819134942035e-05	3.528131707676273e-05	0.00020493027610462788	0.0002003175980275421	6.771698899885814e-05	9.214480878945013e-06	3.9095793404671156e-05	3.1250514280276534e-05
390	14.2822265625	1.4767705038371537e-05	0.00015382827540350036	0.00010050367963725	0.00020709255068733978	1.4842893924043798e-05	2.033091768011922e-05	0.0008914113783136014	1.659915701061527e-05	1.354517155937283e-05	3.164796553040557e-05	1.3771054413665316e-05	0.00014918214256137108	0.00010202076845929598	1.8117690370126053e-05	3.6481564113392803e-05	4.088087113463181e-05	1.3610778327859732e-05	4.8971158056037675e-05	0.00022934441985069152	0.00016914390907378843	7.020226926740062e-05	1.4209498095961099e-05	4.773514369871607e-05	2.9965711917485926e-05
391	14.31884765625	2.3236566943473036e-05	0.00016899169548689768	0.000132971226242125	0.0001993599227010909	1.6868300765835897e-05	1.6054022230246126e-05	0.0009823865734863348	1.5670197459739475e-05	2.5769733587814162e-05	3.2150596473930695e-05	1.9943982263848047e-05	0.00011748845852561662	0.00011807038071375298	2.313289471990256e-05	3.71286201167937e-05	4.500215196439038e-05	1.406989002180602e-05	4.781070477513225e-05	0.00016755524536368407	0.00016393111734319666	4.428147418115061e-05	1.6909080034554576e-05	4.3059164292922944e-05	3.302496720557056e-05
392	14.35546875	2.7056323875200977e-05	0.00018526845975538403	9.459080431907182e-05	0.00017419371558062585	2.031493203961261e-05	1.4957406051447917e-05	0.0011205703471041154	1.155681500728135e-05	2.8725173647112603e-05	2.70858652388755e-05	3.0127270523340028e-05	0.0001078371901588575	0.00011831787672472384	2.265470079272756e-05	4.6599774166271086e-05	3.8798596594108103e-05	1.3175775846485102e-05	3.599789671128455e-05	0.00013707359149650952	0.00016335749819566933	4.530853362552362e-05	1.3827355600163276e-05	4.1259513713311553e-05	3.1578210650905276e-05
393	14.39208984375	2.642760131881705e-05	0.00013029326299015672	0.00011362932661615545	0.0001588923456931997	1.7298303395630765e-05	1.9347151074759537e-05	0.0008521288539008684	1.8068843373044633e-05	2.1934754040805487e-05	2.7193984253600035e-05	2.3936441292962244e-05	9.997212373395318e-05	9.892108176981704e-05	2.1114306596610684e-05	4.473766384498985e-05	4.186206399502192e-05	1.4307844052005527e-05	2.4962360970725803e-05	0.0001966891772507696	0.0001343368310154231	5.447282421111732e-05	1.904754638476975e-05	5.069736662064911e-05	3.36754046179427e-05
394	14.4287109375	2.512931964684107e-05	9.841932967506002e-05	9.930390090547549e-05	0.00010442769914477028	1.6529855208157872e-05	2.4697664119227152e-05	0.00120379752671267	1.5706731577915633e-05	2.3494892213976127e-05	2.4652781041056995e-05	1.7139199334873172e-05	0.00012179658285387844	5.090725258676633e-05	1.635507905706665e-05	3.43054377012694e-05	3.813309342344171e-05	1.495400570867859e-05	3.6940469234169256e-05	0.00019294501687336455	0.00014339281022462142	4.938557911417773e-05	1.9173978899479885e-05	4.9949650500447865e-05	3.040513203255701e-05
395	14.46533203125	2.3420872787862893e-05	0.00010896453431216218	8.498352595441822e-05	0.0001255833995323193	2.123685844208762e-05	2.9399982590060834e-05	0.001434208921600014	1.5342129871815948e-05	2.3253519843540934e-05	2.6093085669107793e-05	2.224896533696114e-05	0.00014070388117149476	5.258743435736427e-05	1.7785820635655526e-05	1.8798992708801167e-05	4.125286647773965e-05	1.771933386300906e-05	6.207307992380314e-05	0.00020985631978462225	0.0001347608126433054	4.438827931329383e-05	1.4111744640951201e-05	4.316630288968125e-05	3.6985363930684795e-05
396	14.501953125	2.477046306179954e-05	0.00017230249058063896	6.589718218036552e-05	0.00011415353962511775	2.3382938067059046e-05	2.794276688558652e-05	0.0007378297372122158	1.8574164566880938e-05	2.272361477549683e-05	4.4477364029787984e-05	3.7086360222107694e-05	0.000163602239946652	7.044850832315669e-05	1.704871552360628e-05	2.9136698827571206e-05	3.899628581016073e-05	1.6358087812518655e-05	6.751760852452215e-05	0.00016693401790062747	0.0001691385597640855	3.385641772576535e-05	2.3553338496788734e-05	5.28086675124261e-05	4.441976468254812e-05
397	14.53857421875	2.3080362502484525e-05	0.00019061545088278845	6.720672480339034e-05	0.00012281323422355688	1.927605756678974e-05	2.5679852052507193e-05	0.0005957549028914943	2.5753129811087158e-05	1.410598275043967e-05	3.242324412036259e-05	4.288474011098998e-05	0.0001331981351476704	7.369680960491813e-05	1.3978747501300335e-05	3.2303249142411236e-05	4.8547324122922086e-05	1.1555702005996211e-05	3.2100448372546415e-05	0.00013961384898992303	0.00017871723727111793	4.425231364614997e-05	2.5798688225556893e-05	4.185860402781027e-05	2.8935804344780142e-05
398	14.5751953125	2.3162953362958835e-05	0.00016395073680783976	6.808847361352319e-05	0.00014474796713930102	1.5336814993196194e-05	1.9961305504494682e-05	0.0009460469496838503	2.861587593517101e-05	1.476204388780676e-05	2.8244806129398663e-05	2.2090173079354976e-05	0.0001396218784089108	9.083359211311624e-05	1.5018837248513919e-05	3.447861945817688e-05	2.9605984042910693e-05	9.967893266274477e-06	2.6457229985751368e-05	0.00015194777641356374	0.0001948700528724526	5.758539767674659e-05	3.141890866938557e-05	3.056917285207723e-05	4.306927802430264e-05
399	14.61181640625	2.3915691860505444e-05	9.088627126295896e-05	0.0001014711311442062	0.0001660426078539862	1.0192052321506648e-05	1.6055618959028462e-05	0.001295661140417967	2.530642772287068e-05	1.7590693962620474e-05	2.3584225513759085e-05	1.4817788372967715e-05	0.00018024467684858684	8.428991083657404e-05	1.5931803779963083e-05	4.0844444968507784e-05	3.790083882256071e-05	1.1498014016272413e-05	5.652140239368001e-05	0.0001865287816405085	0.0001825525818352336	6.568478478137922e-05	2.308493339187836e-05	4.77595857963324e-05	4.239259140988623e-05
400	14.6484375	1.79862545461313e-05	0.0001316506220971806	9.384008701871675e-05	0.00018086914307941293	1.6881472363983896e-05	1.355396926703511e-05	0.0013011457067112282	1.968589958406868e-05	1.5339737602326345e-05	1.8139676763918723e-05	1.6222805426393753e-05	0.0002080038560962135	9.458461173055342e-05	1.8945710982224492e-05	2.315265662482424e-05	4.342326185791833e-05	1.132544684920081e-05	6.217612862796041e-05	0.0001653690289821034	0.00015470923001043813	6.600338185645306e-05	2.9510083256398473e-05	6.442214528984882e-05	3.705866987588797e-05
401	14.68505859375	1.6295175013657747e-05	0.00017185441305873217	9.323043749021967e-05	0.00017362131227860027	2.495020667547974e-05	2.6542814878117834e-05	0.0005152068367659431	1.5179163727988449e-05	1.9617030134968623e-05	2.0840101176479118e-05	1.6978621899584916e-05	0.00022218563370557674	7.98165606878642e-05	2.2561362328777543e-05	3.414393784216754e-05	3.30950585156628e-05	1.0399951735166065e-05	4.960125883274447e-05	0.00015142978271569585	0.0001629531609581629	6.331419909126786e-05	1.678607632970652e-05	5.533406055200677e-05	3.0640381952264994e-05
402	14.7216796875	1.8864117520157167e-05	0.00017177516508670205	0.0001295937609827014	0.00016573447758273425	2.0736067726944894e-05	3.342953058163262e-05	0.0008314989215602416	1.0104567415689242e-05	2.026053633980947e-05	1.5210013308775052e-05	1.800401171253464e-05	0.0001371609056949447	6.492091275694156e-05	2.8597722579780323e-05	4.844202691219706e-05	4.2968088779438905e-05	9.543190516327307e-06	4.840761704056203e-05	0.00012145218887132058	0.00019510735715718368	6.897268484484581e-05	1.870026538466067e-05	4.3283242615986104e-05	3.204992922689589e-05
403	14.75830078125	1.894597437643792e-05	0.00015603033747273575	0.00010923414755938522	0.00011302353929692444	1.7454087721101124e-05	3.360237836653317e-05	0.0011895584628836813	2.0740981374910875e-05	2.3503936462372086e-05	1.5827799519639993e-05	4.2987089185024085e-05	0.0001740780374886969	6.281335782809572e-05	2.5563535127157893e-05	3.752068212213803e-05	4.276016050967157e-05	1.3145639326225051e-05	5.4954986447121906e-05	0.00015912711959625286	0.00021713351310315835	6.730412056208396e-05	2.3161537079415193e-05	4.152849134610278e-05	3.4568106139551885e-05
404	14.794921875	2.3805807980065385e-05	0.00010104133577164341	8.36817428983885e-05	0.00010535070263312124	1.8312526503715656e-05	2.3617119580611344e-05	0.0012244195456552688	1.8114486445561295e-05	1.6781074260625814e-05	2.62303933617853e-05	5.4399705354699784e-05	0.0001857622502571923	7.646964341173921e-05	1.265493153729964e-05	4.516101102016145e-05	3.172532409556767e-05	1.3671242708702726e-05	5.232176936441713e-05	0.0001511845479869664	0.00019551365693199	6.397364234571485e-05	1.634156226671143e-05	3.737726561405898e-05	3.809961805667851e-05
405	14.83154296875	2.816747746140278e-05	0.00014744510007428443	8.25006372850754e-05	0.0001473390475281684	1.4518255409229093e-05	1.3984182407442854e-05	0.0010423840955848755	1.4659438157377649e-05	1.2922605581364364e-05	1.4112816686330076e-05	3.538110182296164e-05	0.00017091182279524648	9.074847923215214e-05	1.2672438252696701e-05	4.1508156542798245e-05	4.3490181877573005e-05	1.0571055463515915e-05	5.967203686052935e-05	0.00010455900739534203	0.00023786366851247503	3.841801427180411e-05	1.5612454145531425e-05	4.279728563097298e-05	3.7389625715431634e-05
406	14.8681640625	3.133786807309231e-05	0.00013446140515075095	7.727460479501675e-05	0.0001811320774168077	1.000786105941516e-05	1.657168995160329e-05	0.0008001620351404263	1.3644687715075996e-05	1.514458044972147e-05	1.5093762944928913e-05	2.6653936425455126e-05	0.0001597795964587857	7.801026474161278e-05	1.743030848825829e-05	3.3889515789941066e-05	3.6997620875161666e-05	1.0162464960980562e-05	5.0894096614942105e-05	0.0001613802807340212	0.00023797253074977397	4.187804856332737e-05	1.5220014449002467e-05	5.053951655311726e-05	2.989073768100477e-05
407	14.90478515625	2.2625376736363752e-05	0.00012579356199697323	7.052485379249751e-05	0.00015108522498168256	1.955999949636258e-05	2.1623188918791075e-05	0.0009216181741517265	1.253016653289476e-05	1.9462746518083696e-05	1.733405004526786e-05	1.428598722536813e-05	0.00011110554747506874	6.46874979598584e-05	2.1679196752442227e-05	3.9124223387922784e-05	4.499614451348947e-05	1.2482863737105971e-05	4.1905331353931346e-05	0.00017208133254274167	0.00010961455835329784	4.2092045443557604e-05	1.1873730535554909e-05	3.244374698248502e-05	2.9325675342905203e-05
408	14.94140625	2.710166673415104e-05	0.0001383505119721639	9.005743532618835e-05	0.00016681787997057014	2.4982443148315063e-05	1.9750672326778146e-05	0.001042224925547011	1.4542069502666862e-05	2.8302075671054435e-05	1.9375063110757373e-05	2.356317853951123e-05	0.00011355139509922219	8.189539377053753e-05	2.17377507977959e-05	2.9400362391951344e-05	4.217414635635353e-05	1.1208743200954837e-05	4.4584614270642156e-05	0.00014507752100536973	0.00010495232711285882	3.958457423055052e-05	2.0229825601084465e-05	2.366716184870722e-05	3.0154201557145045e-05
409	14.97802734375	2.2666833677596395e-05	0.00014473565319571163	0.0001297668686762734	0.00016712218361926266	1.6128498590431595e-05	1.9047901546589297e-05	0.0010308991141081394	2.5310667231534892e-05	2.9447377093774552e-05	2.8392256726771557e-05	1.759950080518462e-05	0.0001426193883092452	7.646646436968146e-05	1.9035684546136478e-05	2.7646195224891214e-05	4.4269204054565785e-05	1.2186419700319784e-05	4.854263078565318e-05	0.00012467165258694753	0.00011872662265288077	4.8532267237007766e-05	2.2040589316630006e-05	3.8070791366655935e-05	3.525798027056388e-05
410	15.0146484375	1.61500512966291e-05	0.0001439915356650932	0.00011550646730789881	0.00015190310151982683	1.661957227604913e-05	1.956753533630445e-05	0.0006027209039904949	1.900281897523077e-05	2.3224285761735408e-05	2.8215975883204575e-05	1.1894317245965775e-05	0.00012116394631973425	6.222706120614618e-05	2.4671772115640008e-05	3.857868147743628e-05	6.0049710666167e-05	1.4852143555082258e-05	5.754473465866551e-05	0.00016578119060476715	0.00010984022286255712	4.6328328766317834e-05	1.6055259427598505e-05	4.551367790730574e-05	3.967300689933555e-05
411	15.05126953125	1.3329861998078482e-05	0.00012992137895491909	0.0001130375715340034	0.00015083321238641248	1.892739972825201e-05	1.6300826386203645e-05	0.0004069904735358811	2.025347056852313e-05	2.1366469940793763e-05	2.1329623623442053e-05	9.419434996646033e-06	0.00015279995938365993	5.3987221357160036e-05	2.3183548970354118e-05	4.2057239916083284e-05	6.476359699338187e-05	1.177358595669246e-05	6.375420110678204e-05	0.0001835028353640761	0.0001203803701253848	4.1760753718643806e-05	2.1425567044864164e-05	4.0001592522693906e-05	5.249069466559389e-05
412	15.087890625	1.699398474210843e-05	0.0001401466666545704	8.672937386766517e-05	0.00016417308874866666	1.6629895575610914e-05	2.4016177221503733e-05	0.0005264424424271775	1.4085128891385759e-05	2.7880287488632175e-05	2.3426000372803482e-05	1.1799964653635214e-05	0.00014932372498076334	4.6002091835669485e-05	1.3234177178110405e-05	4.3221854523309424e-05	4.034607093245648e-05	1.1010037904110841e-05	3.556399134580457e-05	0.00010631373778723208	0.0001576234856541168	3.337720584751074e-05	2.326722879406642e-05	4.936366409653464e-05	5.2934145790916176e-05
413	15.12451171875	1.9943547490069396e-05	0.0001679759356007342	7.476322664901908e-05	0.00016513517611313754	1.8480250020362296e-05	2.005741794532367e-05	0.0008642254623737932	1.2766010144120191e-05	2.9825380980815218e-05	2.0469068302334353e-05	1.6172030016972496e-05	0.00010992765824240905	5.359084328496452e-05	1.3115460528683573e-05	3.885104227781421e-05	3.371759569907336e-05	1.2591531916395543e-05	2.5924363226539833e-05	0.0001295481184154913	0.00025441231628376917	6.0451469232420905e-05	2.323290111888541e-05	3.952034690109367e-05	6.143220557379288e-05
414	15.1611328125	2.516176712901438e-05	0.0001940402052498143	8.330685058034005e-05	0.0001426545830489507	1.2850359413966453e-05	2.061364844944214e-05	0.0010270308917678108	1.6846579097143957e-05	2.2682605908963665e-05	1.7449077677733293e-05	1.1431292900264922e-05	0.0001511359567387073	6.410332778923906e-05	1.2347764310533605e-05	4.3558187069268935e-05	3.252658645190947e-05	1.4264728979403374e-05	5.372383783743901e-05	0.00015961565126341567	0.00021248064381065675	6.141522351704498e-05	2.278195672641229e-05	4.674990156805924e-05	5.3851718046869315e-05
415	15.19775390625	2.236435060029482e-05	0.00020054812175195023	9.282802394399358e-05	0.00012297917129201085	1.185896743869673e-05	2.16258191232962e-05	0.0007198177884943441	2.4336182658780705e-05	1.8403842060887903e-05	1.5408400375595564e-05	2.2890811796876526e-05	0.00021135833006575506	7.33085695450128e-05	1.3986978790909003e-05	3.721657018946156e-05	3.892202059906278e-05	1.088121562666285e-05	3.696565025102559e-05	9.99147141816988e-05	0.00019852523817635832	5.544765730107849e-05	2.1657133318831533e-05	5.389050903936632e-05	4.2726633021120864e-05
416	15.234375	2.680960862372091e-05	0.00019588713719365146	0.00011172272215358151	0.00018536597518687713	1.851826657144189e-05	1.864189282189084e-05	0.0005772198450674823	1.7960683845805467e-05	1.3840446961037768e-05	1.6651601992012724e-05	1.977263991308299e-05	0.0002054872792387653	9.936173551305263e-05	1.9844528771525824e-05	4.320369604020045e-05	3.752515895866185e-05	1.1953128455579816e-05	3.571147254031674e-05	0.00011577757372755726	0.00014913044506492348	6.95209162182533e-05	2.3781172573544066e-05	4.235345385841516e-05	4.3439404933048974e-05
417	15.27099609375	2.909675222820156e-05	0.00015854614031700454	0.0001153617519359237	0.00018971322257770094	1.495473450549712e-05	1.7964857026548246e-05	0.0006532527331595508	2.1907320274835707e-05	1.5638193225668913e-05	1.7029689068930325e-05	1.3547879548546292e-05	0.0001534862932682126	0.00012469797482042387	2.615558064230226e-05	4.461310158019058e-05	5.325457655240371e-05	1.2565838133122742e-05	4.590801289386314e-05	0.00012152855964160741	9.427820359336148e-05	5.838641860238934e-05	2.3060631250258363e-05	4.912565857256801e-05	5.18687585200857e-05
418	15.3076171875	1.921693422058898e-05	0.00014092690129390858	0.00010452535694629753	0.000258653615641346	1.2244496926383563e-05	2.5435066471462228e-05	0.0012081048570320232	1.9404375878137303e-05	1.8758290054486613e-05	1.88794054103139e-05	1.4745135642568231e-05	0.00017234657991243852	0.00010601764692994718	3.1957610890777186e-05	3.971958406775393e-05	2.992819070549665e-05	9.622625870920154e-06	2.1796039838728026e-05	0.00014229799270205844	0.00013652267583965427	5.670438676369196e-05	1.766299461937957e-05	5.035186664859554e-05	4.491879040622337e-05
419	15.34423828125	1.977833549550718e-05	9.6671842144594e-05	0.00010237205133493113	0.00022633610303227693	1.4117666837111165e-05	1.851002594944671e-05	0.0013363457984871265	2.0595441745396334e-05	2.154347250450195e-05	1.574692923686243e-05	1.3979476665666397e-05	0.00016768699267597165	6.982255693493134e-05	2.5194921491690214e-05	3.681174408249281e-05	2.87237470192045e-05	9.56041718712017e-06	3.122428669269135e-05	0.00012432761608207403	0.0001562753739618205	7.425887448893975e-05	2.7523326006325614e-05	3.890771177112286e-05	4.639238107357651e-05
420	15.380859375	1.881533286766709e-05	0.00014157199079069656	0.00010956696603801853	0.00014450773766820082	1.0798185984652833e-05	1.4268970004682776e-05	0.001176203310831905	1.3179510339613017e-05	2.434734812683094e-05	2.0321469613898977e-05	1.2550400444947792e-05	0.00010156992034634444	8.458655463674935e-05	1.851877433394666e-05	2.9525854006798112e-05	3.6601175452590625e-05	9.230419049996968e-06	3.3900952725365516e-05	8.61550546980621e-05	0.00012147246976195547	7.391326033290116e-05	2.9505447783324383e-05	4.513377291201079e-05	3.770677304875993e-05
421	15.41748046875	1.8070150653858354e-05	0.00014463614328062694	0.00012567895744269237	0.00011350525001013836	1.14181215265132e-05	1.838108039754389e-05	0.0008559044285736209	1.53224322148244e-05	2.43193595742013e-05	2.260136356633601e-05	2.0127333365002123e-05	0.00011129349251691383	0.00010347382559972088	1.5943749124735283e-05	3.071670375459901e-05	4.9600934679423485e-05	1.0094746104260534e-05	2.0907356652642154e-05	0.00010471542060558072	0.00012692497281894508	4.165556381924255e-05	2.8900871311664266e-05	5.0518874139389e-05	3.232853544965476e-05
422	15.4541015625	1.9892677653735516e-05	0.00016871492277847612	0.00021125469176767132	0.00010540314475524889	1.3928391680065046e-05	2.281728862621991e-05	0.0008879557299817766	1.822541712318421e-05	1.7641046055140976e-05	1.9542743625081573e-05	2.4805564846254687e-05	0.00011594773412738478	9.478087422094178e-05	1.6412568019797076e-05	3.462958808334696e-05	5.2556961652890324e-05	9.124959528303552e-06	2.843956838992061e-05	0.00010222863357693447	0.00010882772003829747	4.2379773102653613e-05	3.0459582629275508e-05	4.4535031507256466e-05	2.804496808602222e-05
423	15.49072265625	1.9769226033642127e-05	0.00021233058756967943	0.00017548751573177922	0.0001207190028719903	1.2818922434488492e-05	2.2115085326771897e-05	0.000930504426777941	2.0874333025899467e-05	1.7619293260690243e-05	1.392446718136681e-05	2.195252832696138e-05	0.00012724740335766745	0.00012784029047518763	1.8296940120930474e-05	3.2462698322234845e-05	4.1022286601258135e-05	9.863688391768033e-06	4.4440258225863396e-05	0.00015378625818809197	0.00011199212729113588	4.39376260110306e-05	3.5867042472138186e-05	4.24309547569483e-05	2.3370080429159733e-05
424	15.52734375	1.5357942382343224e-05	0.00013511567336845886	0.0001281624775358855	0.0001023914987738507	1.888812857956209e-05	1.8623858893829205e-05	0.0009068501119896131	1.046374637902841e-05	1.5216102982794518e-05	1.6743310189603223e-05	1.8457776942425438e-05	0.00011888507696676499	0.0001359977240382435	1.1842472201569088e-05	3.33274276112724e-05	4.6767053701346336e-05	1.4626844168369644e-05	5.477720796675049e-05	0.00020218516200089584	0.00011710288468247308	4.120801745113855e-05	2.9652313011781076e-05	4.364572561963605e-05	2.5437078843275415e-05
425	15.56396484375	1.4657524716350973e-05	0.00012479055623042685	0.00010654460199129594	0.0001498124532315831	1.5573973179947748e-05	2.423596197787919e-05	0.0006011411118885825	1.2072145623600075e-05	1.6625194939325615e-05	1.780319496041024e-05	1.4112498886162641e-05	8.485187763574455e-05	9.68849353677604e-05	1.2800321524548906e-05	3.0741355562407556e-05	5.80572250137492e-05	1.6268514817510122e-05	5.2344694137710085e-05	0.0001481951352960917	0.00010900595697507648	6.534069887359647e-05	2.7487338003864863e-05	2.6084599866819533e-05	3.152452787502736e-05
426	15.6005859375	1.8219060441422927e-05	0.00015185341512259233	0.00010882063734377889	0.00022144494960829632	2.2055406191137974e-05	2.2427967418424148e-05	0.0004226490568736508	1.8965354972359146e-05	2.3552934001655003e-05	2.1392987752827794e-05	1.5170775694572469e-05	0.00012442317743098359	8.009911341173785e-05	1.6965133323865305e-05	2.5514434698154e-05	4.669792606107864e-05	1.287291137049776e-05	2.755324142509875e-05	0.00019391828351997172	9.172788740400122e-05	7.386564333451134e-05	2.413248395970113e-05	5.0616937877566534e-05	4.075790774515815e-05
427	15.63720703125	2.178544566986878e-05	0.00011100615928192074	0.00011612857362003905	0.0001739542383232495	1.846320429567446e-05	2.4644105753285303e-05	0.0010617619906517811	1.42358594229121e-05	1.5184560588570755e-05	2.3577497793997552e-05	1.8619079880717647e-05	0.00014686367837366001	6.688894792128782e-05	1.937256505988706e-05	2.614850394535968e-05	3.2580108867844024e-05	1.0135990713319959e-05	4.248295142089409e-05	9.143791397100231e-05	0.00011238573700530484	7.161839479467418e-05	1.742280251337251e-05	6.934475621207089e-05	2.6624962581594793e-05
428	15.673828125	2.673547837596944e-05	0.00014078037250738642	0.00014744737561858093	0.00013958827299050225	1.3306051712909492e-05	3.133733391998487e-05	0.0009085071896096746	1.8198064957313323e-05	8.691402661515566e-06	1.9371663079308117e-05	2.304613334938184e-05	8.280074533423844e-05	5.871858276176253e-05	1.4194992396439156e-05	3.015416702898727e-05	2.7881533127745563e-05	1.25997638011198e-05	5.87867875728002e-05	0.00011041393729432079	0.00012617382472924658	6.281377558343571e-05	1.4850550671748154e-05	6.414995043280547e-05	2.795223573732167e-05
429	15.71044921875	2.6191312781132717e-05	0.00014807150728650715	0.0001626377226921915	0.0002038978675919461	1.5702656896637942e-05	2.533866371169308e-05	0.0005102499695114112	1.679448483959949e-05	1.4770903278058578e-05	1.9375221330662206e-05	1.3215757541665905e-05	0.00014915948356622255	5.5099430843663374e-05	9.697591430598066e-06	3.591277216304277e-05	2.307504263990629e-05	1.213643133259871e-05	4.366918702658159e-05	0.00013701984158063455	0.00011581133066879052	5.7759407296545686e-05	1.5129942054272319e-05	3.720142048840805e-05	3.298814265642355e-05
430	15.7470703125	2.137604245630031e-05	0.00014160658244708783	0.000115777400768734	0.00021210667375972948	1.1951894936333549e-05	2.1619155799719674e-05	0.00043777630192930807	1.099383422401316e-05	2.2901002070912696e-05	1.7346062741360623e-05	9.689873364016895e-06	0.0002046022621450064	5.277290208565438e-05	1.4717688373883006e-05	3.2432546219501545e-05	2.0163677077243582e-05	1.1701031908706212e-05	3.156485745752908e-05	0.00014157212328064488	7.605461992638017e-05	7.008032424391482e-05	2.195870594272217e-05	3.3219426572507685e-05	4.059266395881762e-05
431	15.78369140625	1.8673486320283217e-05	0.00010841016729405228	8.868992325852427e-05	0.0001864236314719204	9.990643675794747e-06	1.890685760841166e-05	0.0003701726985928521	1.2583510468747037e-05	2.2369417583976497e-05	1.846496513330454e-05	1.0983952412036555e-05	0.0001745162866237485	4.6311950917320605e-05	1.147416768347703e-05	3.852650836725238e-05	3.4526703029461436e-05	1.2065880032740965e-05	3.97727591046909e-05	0.00012501165383130812	0.00016742174030322162	5.409725954526125e-05	2.5708683281856146e-05	3.658541819204396e-05	4.7233061112066274e-05
432	15.8203125	1.108579854007728e-05	0.00015308935384130201	7.655443364941131e-05	0.00018122608526810444	1.1293329737815291e-05	1.7848808795937216e-05	0.0006533913005194859	2.1795018805468505e-05	2.661201234874393e-05	1.956031937289635e-05	7.818532368946485e-06	0.00013279655198940586	7.085005891630471e-05	1.2544751811848496e-05	2.797699814732987e-05	4.1042016288417986e-05	1.1054428279642053e-05	5.5330066005785466e-05	0.00014960024424640533	0.0001813193429179899	4.7704154149385316e-05	2.2473043433875372e-05	4.000423881649692e-05	4.823088622621447e-05
433	15.85693359375	1.0403018154702822e-05	0.0001425535142304195	0.00011784246122886492	0.00015598625146740478	1.1574296577769931e-05	1.3483380441495895e-05	0.0007851877769214259	1.4726132422009604e-05	2.8029592807078578e-05	2.4849369856251774e-05	1.0155715265271489e-05	0.0001368029178038292	7.94527698197935e-05	1.4782835958880816e-05	3.1946874290807796e-05	4.086454844400739e-05	9.773369773236264e-06	6.568104432595432e-05	0.00016298580696948753	0.00013466537475079193	6.77946134070888e-05	2.0694676852048065e-05	3.867586684641716e-05	3.815788690696828e-05
434	15.8935546875	1.1851425812518453e-05	0.00011760337907446487	0.00011184206083607602	0.00015197728449021318	1.4162047011933372e-05	1.6380791008360808e-05	0.0006342833026341153	1.575498096567043e-05	1.8428283412492812e-05	1.7168235101444777e-05	1.5396099997287733e-05	0.00016958496065279412	7.599196136883317e-05	1.4409559947912802e-05	2.455384313528056e-05	3.311448515109092e-05	9.55933637650871e-06	6.616511221557932e-05	0.00013312158724935837	0.000154169979390588	7.677364611682412e-05	1.4579803806470026e-05	5.7100698839982585e-05	2.185183981006009e-05
435	15.93017578125	1.3824206794361588e-05	0.00013187754809770632	0.00011931217886157464	7.153501119619119e-05	1.3381046344323588e-05	1.262648813651805e-05	0.0007757558083641535	1.605390463653179e-05	1.9843575817981204e-05	2.3713379676179603e-05	1.6164223151697102e-05	0.00017118784687414264	6.41175810956526e-05	1.5278622920394084e-05	2.5741481531173974e-05	3.8876352212109025e-05	8.138951339965175e-06	6.964304030808677e-05	0.00017410148058049182	0.00011000201367179137	5.575537889868853e-05	1.2666013325356586e-05	6.213732992863634e-05	2.187823001805774e-05
436	15.966796875	1.960274219176975e-05	0.00016148231431645368	0.00011015952739782826	7.893267369261509e-05	9.680772363625063e-06	1.4999062285169432e-05	0.0007438093093730248	1.5682783142838536e-05	1.0168991972419884e-05	2.4788123127157305e-05	1.383080678915035e-05	0.0001539216035853249	7.602710523976609e-05	1.7889284546595102e-05	4.1245639650694054e-05	5.062390794315612e-05	6.243360588487519e-06	6.625318714587976e-05	0.00014298953046070503	7.428881630571499e-05	3.654227449226068e-05	2.7160074462635572e-05	5.449729300888191e-05	4.32772501072614e-05
437	16.00341796875	2.6164865877246157e-05	0.00015023990208585934	8.916111787949616e-05	8.382208400846849e-05	1.113920432019712e-05	2.188537519905076e-05	0.0007438059700671771	1.5632054430799815e-05	1.5163424683629341e-05	1.852281879354132e-05	1.858287725018255e-05	0.00012368830530976778	7.72834104319275e-05	1.2149940208800868e-05	4.05475348374109e-05	3.834675267159409e-05	8.316087454986937e-06	5.488963762512247e-05	0.00017031395948116637	0.00012452253966657912	2.971476649636741e-05	2.6920458095072834e-05	4.534933557263659e-05	5.094298066316784e-05
438	16.0400390625	2.571294321126675e-05	0.0001366199128218448	0.00010851436642481596	0.00011678676585524325	8.528766497209583e-06	2.0574123799569967e-05	0.0006032526490414834	2.6382630696966105e-05	2.393184956004565e-05	1.8690890265742774e-05	2.333619240980807e-05	0.00013228041815298476	7.437422045112136e-05	1.0989038996036066e-05	3.169751095424203e-05	2.8320005878754894e-05	1.064551719663128e-05	5.223088494956271e-05	0.00019781509235055386	0.00013425670900831579	4.4500514167457726e-05	2.2975038659883928e-05	3.7222946940507856e-05	6.376928594454626e-05
439	16.07666015625	1.9126518848660694e-05	0.00011392068800587878	0.00012568204915686186	0.00014053539693594525	1.3538138727487304e-05	1.6017528816299512e-05	0.0005343155316335929	2.7311351140244194e-05	2.0589978219236607e-05	2.907689181719681e-05	2.3664033682649784e-05	0.0001365156946304571	9.875165280096083e-05	1.2197163287113152e-05	2.4404989365616707e-05	3.877010016217163e-05	8.694177916302581e-06	6.635205881538749e-05	0.0002046424079775938	0.0001279230482549594	5.893541531982575e-05	2.1971164351931343e-05	4.46039380098689e-05	5.405123986948786e-05
440	16.11328125	1.8049871684619928e-05	0.00011758104221766986	9.494944511064709e-05	0.0001781251470615257	1.453049163592845e-05	2.3802622228209827e-05	0.0005459070930695111	1.8520092023711644e-05	1.3483964733597629e-05	2.6630097537635582e-05	8.767226565006674e-06	0.00023753685667380928	0.00012243815023544547	1.574524224769295e-05	3.078604185005274e-05	4.593099272494875e-05	1.0629352962223115e-05	4.9698227402173e-05	0.00012845674614272762	0.00010927443751964807	5.9262883521771724e-05	1.627316262115631e-05	6.332375220211649e-05	3.488965177435503e-05
441	16.14990234375	2.446862125233627e-05	0.0001288922383292408	7.281317292786053e-05	0.00011691796723442339	1.0707009249498605e-05	1.966079985939336e-05	0.0005248212289356139	1.7016751562255295e-05	1.975413873125726e-05	1.970667457604079e-05	1.8714946198383466e-05	0.0002487859154982872	0.00011610661548539262	2.155618992739525e-05	3.5655956566955796e-05	3.604350211463184e-05	1.0989393889733817e-05	3.517071828216967e-05	8.408410036311706e-05	9.854535312238265e-05	4.919542759541686e-05	2.5537784512035524e-05	4.861175071899387e-05	2.391091660288448e-05
442	16.1865234375	2.0998986308911854e-05	0.00016564522546595406	0.00010002257786683373	9.715201160554832e-05	1.0201104021955703e-05	2.3343230338570286e-05	0.00040624064838032327	1.616530329864298e-05	1.885149273215057e-05	2.0206756790379176e-05	2.1874560061056635e-05	0.000155297441490792	0.00010514350265046707	1.5030141012195867e-05	3.3363858083085366e-05	3.869242472319063e-05	1.1346384326210741e-05	5.1948777739567204e-05	0.00010314987297612994	0.00014051399272576323	5.067074889798023e-05	2.530065098897885e-05	3.510067922546986e-05	2.983443411666556e-05
443	16.22314453125	1.7253896638626274e-05	0.0001702592576360587	9.924154018209905e-05	0.00016873891492107866	1.0374355452606855e-05	2.8459027973139135e-05	0.0005069245933892604	1.699300232604594e-05	1.6002400973470163e-05	1.4130900742218834e-05	1.810462979582942e-05	0.00012933208312412611	9.858410015211921e-05	1.2096015029717372e-05	3.61032047534619e-05	4.476192386532948e-05	8.050534773320295e-06	5.1890071488771506e-05	0.00015516803893344996	0.00017879104499249202	4.7554024627690165e-05	2.2645593778972806e-05	5.445265097077242e-05	2.1015233811963146e-05
444	16.259765625	2.0313828185935033e-05	0.00016074985082790565	7.985614516420757e-05	0.00018272009259918755	8.689456823192077e-06	2.0405494298431893e-05	0.0005978583437827999	1.8348966366398976e-05	1.3673308159694962e-05	2.0031119427103513e-05	1.824356738355846e-05	0.00014925979067998744	4.863115545464625e-05	1.2849139348506443e-05	3.1703807639345394e-05	4.644005098378555e-05	1.1946273800756102e-05	4.4249767358183956e-05	0.0001575720000361149	0.00013142097598429944	3.502273672096652e-05	2.259711957438182e-05	5.755685595933849e-05	4.078278059797552e-05
445	16.29638671875	2.2263558766549066e-05	0.00014282290447556936	0.00011329556282221016	0.00011731014297802842	9.473056843328966e-06	2.0238989597394896e-05	0.0005094627324753124	2.067997193369679e-05	1.6583477619201185e-05	1.2955106882869463e-05	1.4422098368512226e-05	0.00016749311493301282	7.426922208334194e-05	1.2518600599980537e-05	3.199550761349695e-05	4.004285430226867e-05	1.2797686884985217e-05	3.428117526491217e-05	0.00013599748145830118	7.76195670774099e-05	3.7091479329623696e-05	2.354227526515991e-05	3.841193365023532e-05	4.067185578516953e-05
446	16.3330078125	2.4650619292845425e-05	0.00012732216710183478	0.00012768279729004833	0.00016202073979176883	1.3233991321555561e-05	1.7989387769436247e-05	0.00047268123150549194	1.886167845884553e-05	1.9771067616079224e-05	1.4288017942287553e-05	1.9515204372872397e-05	0.00016669309807099697	8.936272017576767e-05	9.127980160210942e-06	2.7012508641676878e-05	3.033647349788006e-05	7.341155195236837e-06	3.038346864672873e-05	8.86745788454337e-05	0.00011002776926007294	4.182950880441434e-05	1.9122530711223683e-05	4.581789117322778e-05	4.043930808470335e-05
447	16.36962890625	2.396810919878312e-05	0.00010787511398195097	0.0001165948801237709	0.0001710972755703316	1.2584726383024883e-05	1.1063378928862059e-05	0.00038014323552203584	1.3720547464038857e-05	1.4965114068419234e-05	1.6288649914995767e-05	2.2520516604843703e-05	0.00013992786889539688	5.780859783745541e-05	1.4148004090351407e-05	3.160113181780919e-05	3.910271976162869e-05	1.0779493956772476e-05	2.901377238751124e-05	0.00010513973877391922	0.000136653416154139	4.5136563516588484e-05	1.7809039827655593e-05	6.811534430825174e-05	3.97385357733394e-05
448	16.40625	1.9894897731362328e-05	0.00019011205045126533	8.680444063269947e-05	0.0001611708971159012	1.1619947090771402e-05	1.2852181530124767e-05	0.0007710297951085321	1.004345821458765e-05	1.302568075795444e-05	1.6936846035469802e-05	1.4702266155423263e-05	0.0001349473111963258	6.977776068937284e-05	2.6505711588960995e-05	2.83066428806168e-05	4.838905347093893e-05	1.1236217228774596e-05	2.6468631062399858e-05	0.00014375033464291906	0.00010789131742431025	3.806860789737387e-05	1.9869566856124932e-05	6.260688678520919e-05	1.891268121688287e-05
449	16.44287109375	1.6112080066376768e-05	0.00018393927165095408	9.42534937435656e-05	0.00011796251163293718	9.252494757677048e-06	1.2545732560200503e-05	0.0008253818516858978	1.188138016654305e-05	2.6805043453675274e-05	1.5909280674062394e-05	1.376304054318174e-05	0.00018691391051632236	8.861238121551093e-05	2.2762286207917904e-05	2.7087274832672465e-05	3.8390394533304196e-05	8.205674287471604e-06	3.1488678515503556e-05	0.00012796794908429514	9.229900831161084e-05	4.337484331279182e-05	2.1473754984897648e-05	3.971398638849786e-05	2.7009758571417075e-05
450	16.4794921875	1.801879635522664e-05	0.00016017370261596522	0.00012992277260239223	0.00015091534815539267	8.502987499701491e-06	1.172148550188254e-05	0.0008298470336911533	1.5453073432910576e-05	2.298705519722227e-05	1.9214515964109365e-05	1.7917964300896788e-05	0.00017582265516690766	7.981215989796716e-05	2.3008977006965592e-05	2.1172344618699656e-05	2.5315480587802936e-05	1.0090157903020823e-05	3.2618546799050596e-05	0.00015982114293057367	0.00010861547148388548	4.369210710399371e-05	2.5571781439889545e-05	2.715007646603548e-05	4.0963917344328145e-05
451	16.51611328125	2.191340668356453e-05	0.00012717490943008167	0.00012604892183565845	0.00013670028599371733	1.0055258397721287e-05	1.57941798297802e-05	0.0006806283885731	2.090383292395405e-05	2.057500800135728e-05	1.1452422094809618e-05	2.099306030048103e-05	0.00014343489598120422	8.459137668941277e-05	1.0611783332429352e-05	2.3420328797076272e-05	4.67828424449808e-05	1.0730444583402652e-05	4.407020075082917e-05	0.00017023968951048355	0.00010568855434322835	5.0374051379382576e-05	1.75515635944724e-05	3.5082933519011076e-05	3.2001148761127285e-05
452	16.552734375	2.461789508864136e-05	0.00016938171276809424	0.00011835870523003128	0.0001047932621162705	1.2080609892874786e-05	1.9773913462769474e-05	0.0005607619014952353	1.7722065511989504e-05	2.2136814467544497e-05	1.9872702960648654e-05	2.0012909019250762e-05	0.00014160724340701107	0.00011437398021923966	1.0643694178646246e-05	2.1608331661272997e-05	6.362132527741085e-05	1.05863434661926e-05	5.5382303596081617e-05	0.0001495451247920373	0.00011998023310644383	5.055425556324349e-05	1.4999413898697655e-05	5.8649192978961485e-05	3.3681547139848014e-05
453	16.58935546875	3.0463322923444972e-05	0.00019999151218633347	0.00011698138678800647	0.00017431434550462866	1.5409786434970024e-05	2.0471668833424897e-05	0.0004293204485126847	1.4380551792544177e-05	2.9100433399978025e-05	1.968943534466013e-05	1.8163879184029366e-05	8.800497033479626e-05	6.870960115881683e-05	1.7771208645268112e-05	2.4722068302925397e-05	4.657491007043496e-05	1.0696706922992848e-05	4.5568874818880736e-05	0.0001530193286588103	0.00011457406419714199	6.12248270305358e-05	1.7986482081524555e-05	5.1791112551152744e-05	3.514983715780395e-05
454	16.6259765625	2.32875450258845e-05	0.0001756582217260137	0.00012590685202380563	0.0001802624058467093	1.1702076508290369e-05	1.9368767290850433e-05	0.0004580510569989522	1.977574135878469e-05	2.70728128255903e-05	2.1538696241125086e-05	2.4261044648300194e-05	0.00011647835955921669	6.259107953306023e-05	1.5809786836226596e-05	2.7293788215147893e-05	3.537410584932552e-05	1.1023808095939942e-05	3.745127702921945e-05	0.0001344966544961234	0.00011135485058978967	6.515524968791959e-05	2.297106456506754e-05	3.406041373592362e-05	3.406795730732423e-05
455	16.66259765625	1.625643046800686e-05	0.00015029737614697061	0.00014608526495870692	0.00016992762289028067	1.3745700050538378e-05	2.3452299769931573e-05	0.0006052454452220385	2.2161847989688953e-05	2.3528420315389792e-05	2.4001381535944348e-05	1.7482716224643788e-05	0.00015169237858323937	8.845936017374654e-05	1.1991634335454085e-05	1.8314692953128907e-05	3.189970601057684e-05	9.131974985728174e-06	3.9075989951981644e-05	0.0001150899368884115	0.0001274921143318285	7.725784466096556e-05	2.6065328177396447e-05	3.776481705412722e-05	3.238330141123565e-05
456	16.69921875	1.4524369420986194e-05	0.00012685367598970092	6.421985311080588e-05	0.0001668257654439959	1.526471220555024e-05	2.5803426533919824e-05	0.0003894290689830821	2.2913539608191147e-05	2.337085394066971e-05	2.1225731975582642e-05	8.812289475736277e-06	0.00012737973518297003	0.00014270847520903956	1.6607344827190828e-05	2.437781908012983e-05	3.450758179919404e-05	8.656527103403808e-06	5.070667047397205e-05	0.0001043740253856557	0.000151497143158513	8.145794460964336e-05	1.846318915399338e-05	4.935732314880358e-05	3.3347730426037475e-05
457	16.73583984375	1.0212446160067794e-05	0.0001252189118908297	6.760412509196752e-05	0.00015703257667279213	1.4833892270832463e-05	2.3851151272259604e-05	0.00035577009235572435	1.3670640767875244e-05	2.3253611275475955e-05	1.6346222873345727e-05	1.4694105514154341e-05	0.0001665923166293256	0.0001448512748539926	2.1674467797268197e-05	2.663313894652439e-05	3.114120528846474e-05	8.30568588967658e-06	5.449092222960778e-05	0.0001212004603616675	0.00011743813249997477	4.2733923496676746e-05	1.5170151502836486e-05	4.078474089778369e-05	3.4351558466365766e-05
458	16.7724609375	1.821807144098535e-05	0.00010838052210637879	9.4685529293939e-05	0.0001527126537900275	1.1915913799960282e-05	3.0123231326669804e-05	0.00042503986071570346	1.517109449148512e-05	2.0449244040664562e-05	1.5059788234342571e-05	1.78888532940499e-05	0.0001770402304120266	9.880945742684287e-05	1.8563035762143116e-05	2.5421913506010114e-05	2.509030141579819e-05	8.252252994192685e-06	4.6224809166376945e-05	0.0001398833388477389	9.253558079896936e-05	4.6341587951783995e-05	1.9155871630253673e-05	4.324607920051756e-05	4.1525490084147126e-05
459	16.80908203125	2.2324113994030204e-05	9.651483489169933e-05	0.00011849322445625212	0.00011318594389908167	7.062437886279146e-06	2.9377615875390003e-05	0.000559290773480574	2.1060953775098375e-05	1.9087494506115105e-05	1.9040556146699613e-05	1.4219727086900152e-05	0.00012817461206355739	5.1962343774714724e-05	1.217831565280588e-05	2.7224315450680977e-05	2.962346423266801e-05	7.867972039289433e-06	4.1246051656105105e-05	0.00016724077957512058	0.00010440297514590128	4.7996256392226426e-05	1.8202451307613117e-05	4.825771693980769e-05	3.8376347553345736e-05
460	16.845703125	2.640017171959861e-05	0.00015549113196712002	0.00012689259282949985	0.0001504473535411444	9.948963071520617e-06	2.7094763368028408e-05	0.0005662251669972484	2.7641662605308507e-05	2.4052935403483332e-05	2.822371616203504e-05	9.787447298310668e-06	9.274044936504014e-05	5.077245491762453e-05	1.3977059276501957e-05	2.5604281489244634e-05	3.774169517391526e-05	9.112390233920988e-06	3.0405254860418916e-05	9.34507120182462e-05	0.00010542834251902914	5.0504781717030906e-05	2.4342861804812977e-05	4.197555743873888e-05	4.117185563284921e-05
461	16.88232421875	2.3873234811397566e-05	0.00015387092913831153	8.838774914266909e-05	0.00013850043253227031	1.2807114380036463e-05	1.8746863829459498e-05	0.000368795129527246	1.611341087790885e-05	1.2724812641033694e-05	2.7185079982072453e-05	2.632594747714859e-05	7.3220103744551e-05	4.350012162757252e-05	1.3843377640374664e-05	2.5955771636517752e-05	4.625842154350598e-05	1.0849510483419539e-05	4.309771896984737e-05	9.129337709463734e-05	0.00011950511385274581	5.472281755281736e-05	2.5863922427616498e-05	4.578658874854602e-05	3.864347630456895e-05
462	16.9189453125	1.6990962540459645e-05	0.00014586512445328005	9.592313973696834e-05	0.00013735115972369702	7.603478584309318e-06	2.6885492622845325e-05	0.0004259173290807504	1.4005483599099678e-05	1.9476771758083666e-05	1.736761055806436e-05	2.665004308649244e-05	5.5242700034745304e-05	7.271311677627326e-05	1.4377971923519752e-05	3.2277666512850855e-05	3.362365219557527e-05	7.239108805856768e-06	4.0094265538130444e-05	0.00011097151710689525	0.00022801472900445345	4.4953350061190696e-05	2.3484184269190914e-05	2.7368224303605708e-05	3.815961016911219e-05
463	16.95556640625	2.2591668742163297e-05	0.00014869912271061388	8.415632385559075e-05	0.00017103080504448335	1.3981568442298146e-05	3.2654909166970776e-05	0.00040696537191243576	1.8182387497590442e-05	1.938413407552318e-05	1.997894396781774e-05	1.47083926236052e-05	6.37109473106557e-05	8.510824582582447e-05	1.8182794244839927e-05	3.543568607980213e-05	5.2568874305588575e-05	7.061947702023936e-06	3.0451851234516584e-05	0.00017921742996206114	0.00014700700188189546	5.0857261626421195e-05	2.4140750896844167e-05	2.7335350311023033e-05	3.9481976954912825e-05
464	16.9921875	2.1281096528100805e-05	0.00013343935550423733	7.117459747140862e-05	0.00010563094833415889	1.9331395163975332e-05	2.1354884217384796e-05	0.0006072562645828553	1.8703254232914855e-05	1.9377305414009642e-05	1.8964108179713936e-05	1.1615583991412377e-05	0.00012934023374350587	7.332490037249926e-05	1.8625632574723934e-05	4.206948111765908e-05	4.97768153034145e-05	8.717798799246636e-06	3.382395788796028e-05	0.00011743311503829632	7.556740325287e-05	5.8000624807385755e-05	1.518767514188364e-05	4.3462853250325136e-05	2.642238668468594e-05
465	17.02880859375	1.4477394676791393e-05	0.00015622854522978516	9.305980111882401e-05	0.0001105177203012912	1.2963220693285848e-05	1.9989161137846357e-05	0.0007575135033231357	2.0053381492145016e-05	2.8776822962149396e-05	1.8360985518541632e-05	1.7583314924467547e-05	0.00016995037970644688	6.913194559378047e-05	2.6435205976292836e-05	3.5850800127567816e-05	3.535015849571616e-05	9.452205097184552e-06	3.770004716867654e-05	0.0001452602041120135	0.00015570671877160604	6.37105374198449e-05	1.1537920302016873e-05	5.441221723434639e-05	2.5059090622050837e-05
466	17.0654296875	2.0626729450378073e-05	0.00011598339958776188	9.202781187550227e-05	0.00013234960961307034	1.351908068887488e-05	2.2942299322416928e-05	0.0005610369678487755	1.9956207854402967e-05	2.4527249208670746e-05	1.7207623805489732e-05	3.715655866151254e-05	0.00013038888751085132	7.805756351464151e-05	2.3015012573744172e-05	3.202986053132237e-05	5.963387085869847e-05	9.327011807507365e-06	2.481738283200469e-05	0.0001696627851236969	0.00016916019249151943	4.589760556121561e-05	1.604313204769528e-05	3.820141538201664e-05	2.9611541699728302e-05
467	17.10205078125	2.1632386257042673e-05	9.533280285401568e-05	0.00010234078576957862	0.00012366007976032583	1.2864361734089884e-05	2.6107488234679955e-05	0.00036377380785575073	1.6181043906939655e-05	2.8976698698579897e-05	1.6632045229981174e-05	2.7229753351160866e-05	0.00013816971875602366	6.881413757341763e-05	1.493847021304588e-05	3.594294118324913e-05	4.406166786781647e-05	8.86773051949357e-06	4.48356023489293e-05	7.2829453495685e-05	0.00011561747596543761	5.076354506207431e-05	2.0660880292996058e-05	5.015984107440112e-05	3.268271168013291e-05
468	17.138671875	1.2164657612248238e-05	0.0001112861822852652	9.568863898173974e-05	0.0001270396371694974	1.040105950693345e-05	2.6557774869193945e-05	0.000472685372573776	1.5763381859608327e-05	2.234736041224106e-05	2.1339977692917765e-05	1.0916866905610345e-05	0.00011948292375776935	7.358736210180997e-05	1.159692288809971e-05	2.4035646247361718e-05	2.935770897582544e-05	1.0240223251753698e-05	7.153331796685846e-05	0.00011251207363582303	0.00010438960075043942	7.639267827103496e-05	2.4836334713958628e-05	5.502145155409973e-05	3.320071968483049e-05
469	17.17529296875	1.5120710025319324e-05	0.00013416590383846368	7.229925645696155e-05	0.00012738260875573115	7.864189725684497e-06	2.1564192799529826e-05	0.0004378231654473274	2.3571757934877825e-05	1.9727414489442866e-05	2.205997026394926e-05	1.2073913279347233e-05	8.693293616933761e-05	6.640191965182628e-05	1.093002657783162e-05	2.1911834697028056e-05	2.2569205481670308e-05	1.0454258040966538e-05	3.891421580615799e-05	0.00010653705598922647	0.00012985351353534427	7.693625379650056e-05	1.8571544142892243e-05	4.910529650384008e-05	3.1340035027941195e-05
470	17.2119140625	1.8987270585343228e-05	0.00015492369108178753	9.53262969682173e-05	0.0001372901731202603	1.2128296804048357e-05	1.4140055311196697e-05	0.00043586180604847184	2.2748027213760535e-05	2.4793597161974425e-05	2.8530005749538052e-05	1.1946173256033468e-05	0.00010566464807002397	9.809314589387106e-05	1.4866471740343667e-05	2.5022022259490182e-05	2.567885327413373e-05	8.095876687186814e-06	3.6381155287634534e-05	0.000100575040163681	0.00011302577765972451	5.8859187119330074e-05	1.7837173515720498e-05	4.454586285095836e-05	3.4490058416616146e-05
471	17.24853515625	1.924957562457428e-05	0.00022166652472772704	9.967720165251654e-05	0.00011947848663764618	1.273221744288049e-05	1.41651463854879e-05	0.00029184575617082967	2.0275348576179156e-05	2.7935579028034686e-05	2.755868828611264e-05	1.1272107171159071e-05	0.0001399219517669403	0.00011738800951528828	1.846406794523957e-05	2.4601742300822254e-05	2.7900992070912054e-05	9.803737228168e-06	3.49008655239047e-05	0.0001937698150298474	8.387751509248139e-05	4.100700457627562e-05	2.305676816511774e-05	2.877756193409773e-05	4.234789841354908e-05
472	17.28515625	1.6630056314372682e-05	0.00016721776713300276	9.42867402846033e-05	5.107085229487898e-05	9.181879890424712e-06	1.7530092123474508e-05	0.00028140850692210024	1.954032690420565e-05	2.8063802679702394e-05	1.5126314291063642e-05	1.041171345580629e-05	0.00014707493401097362	0.00010484003427154974	1.4937814335162837e-05	3.2843718285403186e-05	4.242638978445661e-05	8.031941228654099e-06	4.1664871915059195e-05	0.00021588225190090885	6.411316718827587e-05	4.934359626852056e-05	2.8485515901077486e-05	5.2906165787864324e-05	3.363560660963141e-05
473	17.32177734375	1.936177442332061e-05	9.606560388273055e-05	0.00010056130210557217	7.056567904045678e-05	1.4250359647885092e-05	2.4312804903975638e-05	0.0004769889733345843	1.3983040020465188e-05	2.6317234992581694e-05	2.197476275020212e-05	1.0264589851647345e-05	0.00017031591975067513	8.494793522072703e-05	1.4550034348580835e-05	2.5876852328251252e-05	3.927897727220381e-05	6.5840060999738534e-06	3.517776186276028e-05	0.00014613766165095995	6.395786406121964e-05	5.278767834491358e-05	2.4657858950132932e-05	3.7403457935536856e-05	3.5063157449474234e-05
474	17.3583984375	1.929020514528471e-05	0.00013240765277457674	8.418724596374198e-05	8.03054933480617e-05	1.6908173232201714e-05	1.6810525563809307e-05	0.0003593934407902645	1.3504962988963656e-05	2.2118501064943715e-05	2.6272748943340757e-05	1.1301088040431747e-05	0.00015640801781629789	4.64810712117054e-05	1.7631302301961188e-05	2.338669008001356e-05	3.6169916542194054e-05	1.0121088751122965e-05	5.485126209670252e-05	0.00017426653609034365	7.49696060623862e-05	4.766174745675111e-05	1.3414145920982799e-05	2.5731279355262563e-05	3.243456500543307e-05
475	17.39501953125	1.8848609474503025e-05	0.0001494147876275467	8.126418483745715e-05	9.11368135204014e-05	1.7594321030840655e-05	1.4050100215695017e-05	0.0002752599380095068	2.1355518679006278e-05	1.493777929794122e-05	1.8805006958626865e-05	1.254853338885804e-05	0.0001801685101351328	6.961852128297151e-05	8.205745370916358e-06	2.5118720584326402e-05	4.076217517712147e-05	1.0147842914438333e-05	4.793985771190608e-05	0.00019564421073530993	0.00011247061810682633	4.122612821054341e-05	1.6502253816583605e-05	3.687166469160722e-05	2.6308571968861132e-05
476	17.431640625	2.3235536031096026e-05	0.00018034995819519027	7.79816502411797e-05	0.00012209048587918974	1.1673408989367015e-05	1.740880761286129e-05	0.00032275284037766626	1.57659055522174e-05	1.2591762894682677e-05	1.5510155371830604e-05	1.7553422302533613e-05	0.00016410714114926852	8.331024194565646e-05	8.13036543001096e-06	2.6208239671699493e-05	4.9981504939093604e-05	7.69698310417345e-06	4.1847470259447256e-05	0.00011108126096650051	0.00011519309811570394	5.478179590944142e-05	2.2551759330387848e-05	5.082712982568474e-05	3.46282173462015e-05
477	17.46826171875	2.1270589444812894e-05	0.00015811655111354591	6.013651457016527e-05	0.0001229700607222968	1.100391441047978e-05	2.348379212716634e-05	0.0004191322617487131	1.3922471085102896e-05	1.4056128719729143e-05	1.7083962363421153e-05	3.0109578691165902e-05	0.00015170940566178098	5.533012875137115e-05	1.1266648703503094e-05	2.902067733103667e-05	3.124380097534169e-05	5.701075746248009e-06	3.98431310107105e-05	0.00011319282043388939	7.681614552801201e-05	4.54628236005353e-05	1.8329560236814876e-05	5.094748563676896e-05	2.9215416287649704e-05
478	17.5048828125	2.4855957000545025e-05	0.0001289298706635539	7.844835513007631e-05	0.00012371073383746816	9.648974281203914e-06	2.36206887879419e-05	0.0006200999955896911	1.8951754270885214e-05	2.6069815227580277e-05	1.564145183153384e-05	2.9161293560188803e-05	0.00014188321365239762	7.142107288415874e-05	1.3262303056787205e-05	2.2442618275923222e-05	3.338364447316733e-05	8.091692102825743e-06	4.386299390657485e-05	0.00014011529817542663	9.553112009761758e-05	5.196688418306312e-05	1.597628847990961e-05	2.4432134954522322e-05	2.7758474425634707e-05
479	17.54150390625	2.5725575318841644e-05	0.00012812219569760636	0.00011024822236664434	8.449917998920001e-05	1.100420340799159e-05	2.425149781441379e-05	0.000627736670498146	2.147109152601533e-05	2.054766474892583e-05	1.1106800395418783e-05	2.059008901110985e-05	0.0001094559079774354	8.087716845737819e-05	1.4688780543698754e-05	2.3696339091856795e-05	2.1520197581634526e-05	9.760259081398087e-06	5.214375945223176e-05	0.00015243062107537473	0.00016081389166350426	4.694754780869947e-05	2.4532316794570616e-05	3.9759331231356244e-05	2.7569203099970395e-05
480	17.578125	2.079305543062349e-05	9.70521628726333e-05	0.00013279191689288597	0.00010757517418719139	1.0591422163991913e-05	1.9295477345756026e-05	0.0004796178536059267	1.9860729069147633e-05	1.9256774190662018e-05	1.129353924656938e-05	1.3626746663692e-05	0.00010363815223879529	7.195321547893814e-05	1.929354576094828e-05	1.8839293458368635e-05	2.5437061023553568e-05	7.204861860545668e-06	6.415188989298409e-05	0.00017888911328281862	0.00013505801627345756	4.3310240366075544e-05	2.638063698150346e-05	3.835446235847793e-05	2.9179200013317828e-05
481	17.61474609375	1.4384991176568643e-05	0.00015637832299904546	0.00012343065911886078	0.00012429507048049223	8.100501313882527e-06	2.1198066875044184e-05	0.000473504856298421	1.4843318376785432e-05	2.6604111832218837e-05	2.0062880699624023e-05	1.294922476748694e-05	0.00010451105804877877	5.673714718662313e-05	1.7347734940936686e-05	2.1052247256264235e-05	3.949271097656014e-05	5.1537100509333415e-06	5.741716025587635e-05	0.0001299886705755544	0.00010406971666313352	5.376988102478331e-05	2.9642506112477755e-05	4.166749151583264e-05	4.1401234968890514e-05
482	17.6513671875	1.531169470262567e-05	0.00018483521625837002	0.00012218108208282541	0.00010649507769975074	9.296575161609377e-06	2.214124717978763e-05	0.000318479188491432	1.607720651724954e-05	2.3733877447776673e-05	1.6177673930724338e-05	1.574541888420176e-05	0.00013692630943605647	7.487969197709184e-05	1.5341550908942174e-05	1.9919675048557045e-05	3.802675021752958e-05	8.325939746308086e-06	4.1940597078259205e-05	0.00011438448260874766	8.734562482102897e-05	5.0857349554109905e-05	1.995783269711521e-05	5.009649878929825e-05	6.079172529329842e-05
483	17.68798828125	1.5916044949389718e-05	0.00012568636916817562	0.00012045435152618561	9.808646904371595e-05	8.651949808583445e-06	1.8016940422226994e-05	0.00030808435026785094	1.814797705601652e-05	2.089559088396428e-05	1.7880248627487937e-05	9.943735217467402e-06	8.380890446149316e-05	7.735129766465181e-05	1.5158813812119937e-05	3.6091424106889355e-05	4.196508048500348e-05	1.2436348195035468e-05	3.223767134905081e-05	0.00011939455749437495	8.591427956065662e-05	5.069000178287451e-05	1.902210653432752e-05	2.5780104428116776e-05	5.232913436180591e-05
484	17.724609375	1.46834795891131e-05	0.00013045234839027944	0.00010932135038936784	0.000128371642974998	8.567402979874206e-06	2.5436232483009977e-05	0.00028460622104093037	1.7808401800366148e-05	2.3969705118811098e-05	2.2440614867224398e-05	1.4590597761165146e-05	9.609417194211622e-05	9.843270117843703e-05	8.666765806048198e-06	3.0467234547588062e-05	3.67649939044816e-05	1.0119398715232452e-05	4.249126311715849e-05	8.809564841621408e-05	0.00010049640659453489	4.919852497279177e-05	1.9981061033485937e-05	3.270526210111036e-05	3.211947790476583e-05
485	17.76123046875	1.4966967860852189e-05	0.00013565245557996847	7.73076350986905e-05	0.000143796023304013	7.107667331767807e-06	2.805988158800461e-05	0.0002962108975181756	2.373894666586037e-05	1.845195491917307e-05	2.9656616692289657e-05	1.8264808666974753e-05	0.00019711486627211564	9.125169535505892e-05	7.290840270350803e-06	1.8776396319290165e-05	3.713501365756885e-05	9.50074314097528e-06	4.09472779161295e-05	0.00013689931745865347	0.0001232603662685683	3.985055667526359e-05	1.1584820111387458e-05	3.351514834282539e-05	2.537423260883875e-05
486	17.7978515625	1.8623218805042272e-05	0.00012394836097344048	8.202479472897569e-05	9.156765644430912e-05	9.805627164176373e-06	1.686103651848084e-05	0.00027191862525798233	2.1543731850031285e-05	2.2537109942641523e-05	1.63068127159855e-05	1.2058831592571922e-05	0.00021157238180302766	8.075109460493353e-05	9.321619463487051e-06	3.417991202773651e-05	3.955157943013199e-05	7.278048839763106e-06	2.7325034713552203e-05	0.00018464322731656438	0.00011499079525439431	4.424103528855219e-05	1.592109603581208e-05	4.0878786062487214e-05	4.375315201369442e-05
487	17.83447265625	1.4233506031060771e-05	0.00018203054573017117	0.00012230560760945972	7.539084081497915e-05	9.848027403188574e-06	1.6651978166922705e-05	0.00027893755278005224	2.0351369003733225e-05	2.1558681596134757e-05	1.477812350167716e-05	6.080289013833033e-06	0.00015163555769492784	5.890813905857533e-05	1.6312406008830162e-05	1.831370528526467e-05	3.484314412760186e-05	7.495424160620745e-06	3.906165719606848e-05	0.00013130969351095363	0.00012247467855021024	4.958042164324274e-05	1.8551464935225233e-05	3.915638818684668e-05	3.888780176356812e-05
488	17.87109375	1.8062543929249424e-05	0.00021220287569959401	0.00011693986684833046	8.53519244531633e-05	9.305688742055165e-06	2.0367513712619044e-05	0.0002721032900655513	2.3864698547511336e-05	1.8049734522268224e-05	1.7221273221122078e-05	1.16669163580242e-05	0.0001446532669315637	5.765474453378112e-05	2.1181390182799203e-05	2.3967197773059945e-05	3.511538809152618e-05	8.618617617840342e-06	5.407594777868785e-05	0.000139669425686036	8.884716719582354e-05	5.047142332475988e-05	1.599855514438748e-05	3.058503903522659e-05	2.4484764399616898e-05
489	17.90771484375	1.7424729305918755e-05	0.00018225166774848961	0.00011672900345231724	0.00014900871828043693	1.3197260129713137e-05	2.4164811276928528e-05	0.0002747423512867143	2.7854271763276042e-05	1.927074239264694e-05	1.605779146805057e-05	1.204133060995533e-05	0.00015725359871209162	6.936240588163514e-05	1.7732061455634993e-05	1.794704430018702e-05	3.9585453778371224e-05	8.653175203821454e-06	6.980597959382984e-05	0.00011361180674222453	6.470294343166705e-05	4.977015623125598e-05	1.7997937508181188e-05	4.2138611544484624e-05	2.4186133245564127e-05
490	17.9443359375	1.6057651050163656e-05	0.0001242639253172325	0.0001255270583804109	0.00014608525683233598	7.968953399216995e-06	1.825994349079804e-05	0.0004268353826180924	2.6256144015803688e-05	2.0957743925451517e-05	1.524630355284131e-05	1.242897010561195e-05	0.00013495499700532182	8.858272335468702e-05	1.6382053030164014e-05	1.771255730999389e-05	4.829326065731432e-05	8.82088824369302e-06	6.949982206679003e-05	0.0001236039079653913	8.316884044124236e-05	6.13796980692003e-05	2.000872268308627e-05	3.136167061879257e-05	3.162034867602375e-05
491	17.98095703125	1.6547334593844353e-05	0.00010033340242501943	0.00012888860650455265	0.00014970866150331737	9.332190111888546e-06	1.727532861579056e-05	0.0003864446582316421	2.3768604301071728e-05	2.2982065822125627e-05	1.590485030402826e-05	1.6459699316866645e-05	8.262701362480795e-05	0.00012302582743218917	1.4470207992022311e-05	2.268680289424916e-05	5.4431764612913465e-05	9.041502123201808e-06	4.3570329612634067e-05	0.00012087840048107309	0.00011591344348450921	5.605567800864171e-05	1.913087937865133e-05	3.636768700686729e-05	2.182525136776842e-05
492	18.017578125	2.220444433324815e-05	0.0001435624721413526	0.0001015677470053399	0.00011322778830811681	9.931993273607224e-06	2.1512510578414075e-05	0.0004062651641579415	2.277611574235233e-05	2.179935258209859e-05	1.9192502545299362e-05	1.7047381310888715e-05	0.00010440732987825178	9.092736478615729e-05	1.2011115523127825e-05	2.2523078130698926e-05	4.429840899969003e-05	8.034508100321131e-06	2.885895473397678e-05	9.77974921727815e-05	0.0001290976741036358	4.089413412937091e-05	2.5019712326924763e-05	4.058901532731541e-05	1.873851453363729e-05
493	18.05419921875	2.4205466784973555e-05	0.00016560646429408888	0.00011332277366347711	0.00011140254278125313	1.056399847138612e-05	1.8630820638523877e-05	0.0003628246270967074	2.2508712575234745e-05	2.2757974996187213e-05	1.152990975139768e-05	1.5833730231032945e-05	0.00015528564005890566	5.626499233504561e-05	1.0776525152262794e-05	1.7847544807104548e-05	3.9273581005384816e-05	6.231300540000458e-06	4.575810681647932e-05	0.00010314242605633963	0.00010550749533055307	3.42708839928854e-05	3.0212595910976832e-05	4.938405485585964e-05	3.592076834667417e-05
494	18.0908203125	1.7771951518514513e-05	0.00014079551834281201	9.602040236480612e-05	0.00010069800115917751	1.0206606657184137e-05	2.083849689102145e-05	0.0005712185533786849	2.572902455285471e-05	2.3237868526096818e-05	1.8931868311210865e-05	1.1415970288708146e-05	0.00010295626486384256	7.396554796608172e-05	1.0734529084856905e-05	2.419616543642758e-05	4.372956202110819e-05	6.552952951667125e-06	3.4120635740884177e-05	0.00016253673259593996	9.501061309135398e-05	4.277545131961019e-05	2.5807689190014505e-05	4.599656722585799e-05	3.8219178846092525e-05
495	18.12744140625	1.215441100568315e-05	0.00016627871594560226	9.175287180148578e-05	0.0001016563935322505	9.440473296329723e-06	2.257599180285464e-05	0.000412470876350197	2.3391980173084597e-05	1.5228031239801131e-05	2.8546909329575587e-05	1.1697860009260106e-05	7.441998722750487e-05	8.973096503680437e-05	1.4365377920477282e-05	2.307017288733712e-05	4.310795024362158e-05	6.587553215153942e-06	3.294277979207802e-05	0.0002555463413653451	7.59459715902074e-05	6.45245128666531e-05	2.7189690744493596e-05	2.8184763095542366e-05	1.993771131146476e-05
496	18.1640625	1.4192358783484975e-05	0.00018013438552166142	6.873776369098781e-05	0.00010781476225298985	1.2216173669894642e-05	2.0147437699678404e-05	0.0003052415086601835	2.1268827519207377e-05	1.3434951287493132e-05	2.210256667987308e-05	1.7431289808889417e-05	7.040784014827661e-05	7.932077910333555e-05	2.01418111889489e-05	2.716701846156771e-05	4.617683381919324e-05	6.864515209395591e-06	4.699700810133872e-05	0.0003274002153592228	5.8822553428352665e-05	6.347976097804949e-05	2.4358650544275987e-05	4.0862286485538644e-05	2.8187885846699383e-05
497	18.20068359375	1.5471129375372406e-05	0.00015039244951511012	0.00010203749205350737	0.0001286102531011625	1.1116166668104448e-05	2.206305105881144e-05	0.0002602544360146055	1.3085943437460246e-05	1.3293876247210475e-05	1.544669750860995e-05	1.5746401466658885e-05	9.33654362609299e-05	8.833214767731376e-05	2.127903519962401e-05	2.153309617447919e-05	3.4548554792504263e-05	8.547950529628777e-06	7.252590159016562e-05	0.00018112391018135893	8.998759305861783e-05	5.112839394416124e-05	2.4574210126228556e-05	5.341631132219104e-05	4.683407437833683e-05
498	18.2373046875	1.8745440757763763e-05	0.00011730666113795095	0.00015028817114131883	0.0001226851407035099	6.664416123649326e-06	1.9944879244280076e-05	0.00027769157215377677	1.2257362890338445e-05	1.4067281835538498e-05	1.1092276144079711e-05	1.1356412229664201e-05	0.00010276809562072315	0.00010207929865032471	2.0021988559662105e-05	1.7677583613215697e-05	2.7634004379061075e-05	7.260337199629623e-06	8.18542958484282e-05	0.00012831834514279806	0.00010582152546692024	4.5872682176577594e-05	2.6008091646177994e-05	6.063742093470171e-05	4.4584293314614166e-05
499	18.27392578125	1.800984217889184e-05	7.783148348833184e-05	7.67237498170261e-05	0.0001626449804282993	7.110348688571935e-06	2.915770706393048e-05	0.0002563046932834047	1.2860395698393423e-05	2.0151230249725682e-05	1.1475718638480774e-05	7.390642934600691e-06	0.00010261205783318855	7.88022848542729e-05	1.791905715730987e-05	2.4002244844206784e-05	2.7368001656860565e-05	7.790087738094915e-06	6.445515894867873e-05	0.00012348055171859792	8.636001743272058e-05	4.350111468088861e-05	2.2371208231988377e-05	4.073728345659301e-05	3.250245326872593e-05
500	18.310546875	1.4461399858558668e-05	8.859362716310758e-05	8.028410550110216e-05	0.00014415275414586258	6.9589427092515e-06	2.446421208475177e-05	0.0004035467495820988	1.3395445914011632e-05	1.8244718127273976e-05	1.3917139543866475e-05	5.7192073580277565e-06	0.00011673693930296244	9.18608648148156e-05	1.4558687334103912e-05	1.922021380088451e-05	3.129981348131852e-05	7.468541311713393e-06	7.026658332977906e-05	0.000168219777556673	7.900368665467819e-05	5.456665341431155e-05	1.738194018024169e-05	4.839764782255573e-05	3.546479339431178e-05
501	18.34716796875	1.4781588083477113e-05	0.00011586018813975216	5.271133966629268e-05	0.00010854073938951199	8.169242155210673e-06	2.0767396677413925e-05	0.00037254882949280913	1.5630254496587986e-05	1.6827261199191674e-05	1.72689934509794e-05	9.928805830827178e-06	0.00015829523325138468	8.378432980383883e-05	1.1087595194501511e-05	1.9728816863286927e-05	3.4944535273746886e-05	1.0175617873328675e-05	6.054679440463215e-05	0.00023811382699264277	0.00010743895853546663	5.786750011381204e-05	1.8039123918102858e-05	4.1195223632511395e-05	2.2468724179971587e-05
502	18.3837890625	1.131573299850122e-05	0.00013208469679134135	5.774092958100035e-05	0.00011510437139031107	6.7600404619381015e-06	2.4600981496414777e-05	0.00022765616409687624	1.8081788026584794e-05	2.048872303123436e-05	1.5457118310003204e-05	1.1200675383398241e-05	0.0001741011881002394	7.651109501949364e-05	9.900088002182905e-06	2.251652326185858e-05	3.8098055869162676e-05	8.705634408440334e-06	3.811493720829792e-05	0.0001920864085356587	9.656624403497511e-05	4.095508064230314e-05	2.5921930878715312e-05	3.274709192684651e-05	2.1945518750513493e-05
503	18.42041015625	2.7177288879562335e-05	0.00015156134168020142	8.932001581632947e-05	0.00011920295435481368	1.3074520708985702e-05	1.8706558831193126e-05	0.0002267658929161655	1.3108459126019554e-05	2.594642881595876e-05	1.695891682382839e-05	9.738892763934479e-06	0.00015090477670857768	7.811496167483371e-05	1.4828663216153428e-05	1.4141813566797084e-05	4.6898163198415404e-05	7.173420545094987e-06	4.449032971786365e-05	0.00010897823546758354	6.935034842713692e-05	3.130210917243368e-05	1.7985987520270734e-05	3.562332137628358e-05	3.145760784929187e-05
504	18.45703125	2.769696257561227e-05	0.00013616996138322143	0.00013332416984224407	0.00015545618082620595	8.80738129010405e-06	2.2526612776634265e-05	0.00024502761029428314	2.142656826225466e-05	2.455569157935805e-05	1.858724646249482e-05	1.2622377869478944e-05	0.0001309789305284196	9.061770518046937e-05	2.3301006127363143e-05	2.151678347591284e-05	5.301175544398767e-05	8.374788188786436e-06	5.3608066984770865e-05	0.00011963423950882641	8.1870609688695e-05	3.550308356482927e-05	2.1152903026961977e-05	3.438353110578599e-05	4.609522001801006e-05
505	18.49365234375	1.5433208131555596e-05	0.00011145490855065635	0.00013848982378219144	0.0001472826788384368	8.49277496055826e-06	2.220024201384337e-05	0.00029846300666448825	1.8156265485846235e-05	2.022730832942191e-05	1.762897810780412e-05	1.9033676807678087e-05	0.00012454751492351949	8.973926940387199e-05	2.31181438611701e-05	2.8138966696894883e-05	3.9638974819476045e-05	9.895182959839571e-06	5.138896583708188e-05	0.00014191304177750173	0.00012288004896913866	4.0362901692772224e-05	1.3151119977409655e-05	4.435628922100597e-05	3.571976327039786e-05
506	18.5302734375	1.4347985077669241e-05	0.00011946345940098823	0.0001157039439776538	0.0001594348394636218	7.027844428471974e-06	2.1983104998886003e-05	0.0003609873771534567	1.3655586045654468e-05	2.375982426051046e-05	2.2602611822352958e-05	1.2066111749577012e-05	0.00016991970531078816	6.473120335164124e-05	1.3353620563550766e-05	3.0266593065641476e-05	2.8700266046614955e-05	1.0271184499145881e-05	4.710018349705026e-05	0.0001314786881199879	0.000114952176916639	4.226194260764948e-05	2.174233125389513e-05	5.0638257074118285e-05	2.3311649475685094e-05
507	18.56689453125	1.1815454171207439e-05	0.00011474525368494756	9.845350938578431e-05	0.0001738855963546579	9.224464687294164e-06	2.054276197144085e-05	0.00034299014171596724	1.6925861139257407e-05	1.3659408400545667e-05	2.189027130613009e-05	1.1969347366065321e-05	0.00023478078297109857	5.330617598638822e-05	1.0662522020691902e-05	2.1847580419063702e-05	3.709082139831151e-05	8.676973390892308e-06	5.287125080854662e-05	0.00012928224238343612	8.737724759536446e-05	6.516121084797694e-05	2.510604004547069e-05	4.4260635214689984e-05	2.6155829693949513e-05
508	18.603515625	1.6636298597617956e-05	0.00011150979062637403	8.231665138136934e-05	0.00012287452010614907	1.0083504078474926e-05	1.4759549750829382e-05	0.0004429306407725519	1.548149587413676e-05	1.22274808216788e-05	1.6025728288707827e-05	2.0600195323058708e-05	0.0002208608521739285	5.910961635922986e-05	1.0540161778417743e-05	1.926492536217632e-05	4.541619858012216e-05	1.0350385027856434e-05	6.823534607337341e-05	0.00011542942896816846	7.326564555624778e-05	4.98919703529365e-05	2.004735061955316e-05	4.177794668204052e-05	2.2187532338401e-05
509	18.64013671875	1.7174057398683922e-05	8.277390810156637e-05	0.00010778734930941053	0.0001412102332476043	8.702506030621122e-06	1.365984976460289e-05	0.00045071532158611133	1.5643453059962582e-05	1.935415732276855e-05	2.548123967659463e-05	1.932381412019391e-05	0.00015366166918378838	7.489356611077081e-05	1.1480246093019733e-05	2.1589440045782923e-05	3.714516364991627e-05	1.2122406441045057e-05	6.627189540058243e-05	0.00011323955690745736	8.433011586385391e-05	3.398335824074971e-05	1.856885399685552e-05	3.8091249067892347e-05	2.0828662620895457e-05
510	18.6767578125	1.7349626102290747e-05	6.89657291819657e-05	0.00013802316687145825	0.00012439464971618748	8.093920753889036e-06	1.5569112168020497e-05	0.000365778589508266	1.760515248478518e-05	2.5140953770063768e-05	2.4047977622327925e-05	7.753559357564021e-06	0.00012693269024198473	6.490872158686487e-05	1.5433655081747686e-05	2.132404739918679e-05	2.8404005279845826e-05	9.981778401727015e-06	5.21601397499666e-05	8.575243568356724e-05	8.457934040683663e-05	3.8778619631462256e-05	9.952077623712573e-06	4.27810607756494e-05	2.1104933467354822e-05
511	18.71337890625	2.027304417756842e-05	0.0001781405076520949	0.00012128460686154633	8.685543737135183e-05	5.9659133991604915e-06	1.3106010275390281e-05	0.0003577585499051976	1.8951108783655893e-05	2.718389305260656e-05	1.7549430792380752e-05	8.40834092906339e-06	0.0001280307580142023	7.706442896944778e-05	1.5630116008781294e-05	1.4787028304668026e-05	3.653794564773377e-05	1.1036994648799377e-05	5.222476481890486e-05	8.310121206273828e-05	0.00012362143286878604	6.2302699569938e-05	1.2985284903916636e-05	4.0807396164869685e-05	1.597186027487464e-05
512	18.75	2.352022770014094e-05	0.0001481470178213684	0.00010335804181369	8.36731185147543e-05	9.325522032027543e-06	1.6368390929112286e-05	0.00021394119048894666	1.1900408540784418e-05	1.9287410034017536e-05	1.8591755740144417e-05	1.0829668931322456e-05	0.00011156530254720241	8.596718341329311e-05	2.2891863761095423e-05	1.6370174499262778e-05	2.358589281918068e-05	1.0044494731602838e-05	5.318269980793268e-05	0.00010318658156731164	0.00012437082997129948	6.877286594254252e-05	1.3155789740937739e-05	3.510130177803969e-05	1.7774276715838282e-05
513	18.78662109375	1.9249609806749904e-05	0.00010991683711157127	9.978500993005108e-05	9.850584983775868e-05	1.20252934163931e-05	1.6124131980247945e-05	0.00016905566406217663	1.868504297302539e-05	1.9243494769956273e-05	1.2488885210544388e-05	8.004137325776127e-06	0.00011209799297630049	6.447355894650096e-05	1.9115608115485935e-05	2.035174803308437e-05	3.32129867929954e-05	5.058748776388194e-06	4.50199140421472e-05	9.784266870840807e-05	7.934613842995152e-05	5.95887371994411e-05	1.7684656486268662e-05	2.98634206798454e-05	2.2158294740285933e-05
514	18.8232421875	1.8845805672475163e-05	0.0001611639185684854	9.940748634640266e-05	9.883152334658637e-05	1.0085796680563494e-05	2.0425098511596248e-05	0.00021500595912631238	2.3543695600068632e-05	1.7875529316140693e-05	1.034223419847016e-05	7.220824654176069e-06	8.776771647576697e-05	8.177286633042312e-05	1.550102075734128e-05	2.067237645090613e-05	3.81307013084106e-05	6.392184804115946e-06	3.388278956983439e-05	0.00011643904136232666	9.241527970945462e-05	4.508576954791778e-05	1.5552926464213387e-05	4.0428491615308954e-05	2.492580070590926e-05
515	18.85986328125	1.8119229258396718e-05	0.0001504348902782361	9.491744722913074e-05	0.00010633168115264219	1.0342003391115144e-05	1.8960622970369482e-05	0.0002657608257171993	1.997980786660232e-05	2.3971258976077736e-05	1.1746218369877576e-05	7.1167899866740655e-06	0.00013267343753566399	8.618796981474361e-05	1.401785218991397e-05	1.8581094603435763e-05	4.156337781519828e-05	7.967297856909696e-06	5.60578274156015e-05	0.00012180824247390014	9.933822011808555e-05	4.0462089802249966e-05	1.4251572961786148e-05	1.924819246830254e-05	2.6743229470349458e-05
516	18.896484375	1.8919059708454008e-05	0.00012920248942281182	7.076672721272462e-05	0.00011107309984022726	8.093858264727638e-06	1.9291915527304798e-05	0.00028689179299291753	1.9498492874913404e-05	2.325507450308142e-05	2.4849714513903565e-05	8.543046335599255e-06	9.537040050801105e-05	9.346934969868386e-05	1.1322991389018755e-05	1.7449956129645037e-05	3.470327073178944e-05	1.074088968646806e-05	7.338719809867662e-05	0.00010431070290401587	8.487411996600389e-05	4.5864908596551404e-05	1.4541319816136007e-05	3.049595843116583e-05	3.0801321354138685e-05
517	18.93310546875	1.4110878061197648e-05	0.0001130522284515691	9.237772873215338e-05	0.00013481428793786393	8.515052992823771e-06	2.0097263582625037e-05	0.00023225460224999503	2.293208210769379e-05	3.159362092865962e-05	1.9295441333901266e-05	1.0472581900165715e-05	8.576289031716252e-05	9.001460947002002e-05	1.1131755314018139e-05	2.508980219687172e-05	4.296992712283658e-05	1.0491407290134543e-05	8.938674581309485e-05	0.00012237086126809824	0.00010690447928898481	6.599347553064156e-05	2.0748172265635162e-05	4.356484800605355e-05	2.7857406840784007e-05
518	18.9697265625	1.5922474774127115e-05	8.039067404852368e-05	0.00014436371803835604	0.00012913495024173354	1.2365325359891411e-05	2.1393842319879794e-05	0.0003325399071908143	1.3282343279502849e-05	1.5393104274643743e-05	1.2693946340904113e-05	6.381188966239114e-06	9.944156021936771e-05	9.164609245127595e-05	9.082352414360037e-06	2.4388749337741153e-05	4.282120031600625e-05	9.43547616756284e-06	7.190938685076913e-05	0.0001881623418701695	0.00010233546850940671	6.987206453323886e-05	1.9431198169036926e-05	4.297460180118104e-05	3.459829421952298e-05
519	19.00634765625	1.6272083014649472e-05	0.0001021594633547778	0.00018877837369355244	0.00012010560804280347	1.3890350459439934e-05	1.7721535681211166e-05	0.00033336274790196754	1.952801942217079e-05	1.5980984524282662e-05	1.532850227774503e-05	6.739183589433758e-06	0.0001554946496142103	8.442004007779417e-05	1.10049746345293e-05	2.3177256305690107e-05	2.4270545799948863e-05	7.161368395456763e-06	4.808371910975801e-05	0.0001432079531572403	8.407694031383972e-05	4.112259132743211e-05	1.5114776590868662e-05	3.904994053913122e-05	3.1153357660450354e-05
520	19.04296875	1.6325626088402338e-05	8.335763089297345e-05	0.00023257023774171963	9.160696712699656e-05	1.085902417798356e-05	2.286664850448436e-05	0.00018430332099912512	1.3707516627116554e-05	1.6954073836508312e-05	1.9495844557959634e-05	6.1907160795258375e-06	0.00017294924607585843	0.0001086644092145173	1.8195824878220618e-05	2.025234630364635e-05	4.4238460031762344e-05	6.7294838245780715e-06	5.548874215895311e-05	0.00015497768270778247	0.00010103568588047782	5.3290692277428924e-05	1.95789647779162e-05	3.181957559039743e-05	2.256303578117516e-05
521	19.07958984375	2.2594618230561065e-05	0.00012216198098079765	0.0001987663797142913	0.00012591089618790488	1.3649407547639851e-05	1.9873330749906244e-05	0.00023466813076460243	1.4176046980904287e-05	2.145212067815993e-05	2.0575687226418342e-05	9.225170678962382e-06	0.00012323885883933197	7.866630779150949e-05	1.860217853116647e-05	2.3087726517622075e-05	3.780346968265053e-05	8.882800360360566e-06	5.8170556262638044e-05	0.00014354576168618038	9.098566658218478e-05	6.521537033800636e-05	2.061032522825624e-05	4.0993252808228885e-05	2.9085405484706037e-05
522	19.1162109375	2.0771639475930286e-05	0.00014029526568832342	0.00015195864916141307	0.00015950673787675662	1.4935640985973299e-05	1.4742227952967536e-05	0.0003910897558913777	1.7613389156097513e-05	1.3287677527122994e-05	2.2114245409639545e-05	7.785620400092164e-06	0.00012641518073314018	8.009404672136936e-05	1.4852291401554275e-05	2.049106065995009e-05	3.852463022547674e-05	1.1813682867023434e-05	4.122198351884105e-05	0.00021007876027130898	9.954382495636162e-05	3.827372142789093e-05	1.8524986877865534e-05	7.119097788676119e-05	2.7740697799570824e-05
523	19.15283203125	1.606662249186562e-05	0.00015578847855684727	0.0001106808319327279	0.0001697583509616114	1.3076216962005536e-05	1.4468403634521326e-05	0.0003428450786858579	1.9388505141633104e-05	1.5911413652655878e-05	2.025893406832601e-05	4.380410490702157e-06	0.00011193347920662664	5.927233708342992e-05	1.2315979642539806e-05	2.6707401535300723e-05	4.954376059507897e-05	1.324350938391676e-05	4.442779308705014e-05	0.00014254868532777293	0.00013088692317539966	4.585568823135739e-05	2.1243810922623098e-05	6.780517505520299e-05	3.45723717678385e-05
524	19.189453125	1.8730445080687948e-05	0.00011679380497073585	0.00010937831944565945	0.000129369967539301	1.2617326891913923e-05	2.050085985729062e-05	0.00026423987096435244	1.9698407520658003e-05	1.7135475604084745e-05	2.4193145038533142e-05	8.947329127465835e-06	0.00013846938910810037	0.00013453948536089794	1.0162560690399403e-05	1.983714003722011e-05	4.5517481786148816e-05	8.086817257070046e-06	5.382851931808571e-05	0.00015287009540243128	0.00014609851534486931	4.773597083214123e-05	2.3504175757252716e-05	4.0523976344038005e-05	2.783275473765789e-05
525	19.22607421875	2.020293941835658e-05	0.00012565887246915533	0.00012359321379254085	0.00011330488829533472	1.13396458441831e-05	1.7204733077738226e-05	0.00026859572566257625	2.0537708654491303e-05	1.9195151144006736e-05	2.0173545408140006e-05	1.5432588996880935e-05	0.00015371607141711677	0.00010258308983408145	1.4633804869823444e-05	2.3721254172991403e-05	2.9640484091091334e-05	1.020869795795184e-05	6.32633262064077e-05	0.00016920184389820474	0.00010620019653251699	3.7713910950670395e-05	2.0576399793262705e-05	3.930019894413702e-05	2.637837365307137e-05
526	19.2626953125	2.4538245454684834e-05	0.00013993385688378194	0.00010428507633125483	0.00012753694408986236	8.97432966815998e-06	1.6944693337173582e-05	0.0002984502080693637	1.6795171250098365e-05	2.099010258536233e-05	1.1498160407493748e-05	2.0715820993139155e-05	0.0001318577468395846	5.6147955465032406e-05	1.801119112016685e-05	3.278124314137477e-05	2.21721957626998e-05	1.1542799249888976e-05	5.082974270898713e-05	0.00014425282154741182	9.645045403919428e-05	2.7834601168156686e-05	2.341967169833436e-05	2.927090585954504e-05	2.7947847487238697e-05
527	19.29931640625	3.0583083936867915e-05	0.00019628769806720835	0.00010025116410977675	9.868804816975047e-05	1.1281226611011486e-05	2.2863596775787185e-05	0.00026119455861147464	1.073543693705063e-05	2.5255759957707293e-05	1.718186743468201e-05	1.7171609768440285e-05	0.00013877464247915086	0.00010856421188006843	1.711755499021278e-05	2.219990448994759e-05	2.6481981020154464e-05	8.652472824190233e-06	3.8332547507301335e-05	0.0001259164102187168	5.4268826472804815e-05	2.0145143959517183e-05	1.766385035522992e-05	5.1240498373888596e-05	2.8179102946858716e-05
528	19.3359375	1.8979569992742393e-05	0.00018044385163341447	0.00011221191119714668	7.467027105525295e-05	1.3404843404946906e-05	2.3438734062923126e-05	0.0002628607649039259	1.2917570776362596e-05	1.8441791143936884e-05	2.4322415108230435e-05	1.798742977995459e-05	0.00010806595771320681	0.00011525289028296523	1.5594259982392575e-05	2.083960147486048e-05	3.100182955202231e-05	1.0932588766320338e-05	4.4249766305356805e-05	0.00013142870574973884	5.654142422873408e-05	3.198571838628911e-05	1.601204916400098e-05	5.257264671485099e-05	3.291971268409696e-05
529	19.37255859375	2.1907434021694404e-05	0.00016136409126430243	9.222552945514924e-05	7.728471436460626e-05	7.098261010675645e-06	2.2812095353862316e-05	0.00023284116530003371	1.4509313880943375e-05	1.1680494817338647e-05	2.3947995345794893e-05	1.5743734785420438e-05	0.00011631479357413273	7.794527418041558e-05	1.4880884713650925e-05	2.263350797483264e-05	3.3417182940609413e-05	9.252322818465292e-06	4.545014494323686e-05	0.0001094185910331231	9.111538550433766e-05	5.432231218911274e-05	1.850030508926804e-05	3.337451625974978e-05	2.5447212342453617e-05
530	19.4091796875	2.5174819947153502e-05	0.0001361623891712529	0.00011484905821974596	0.00012687189242975116	1.024419570913352e-05	2.141070104902045e-05	0.0002524134341654519	1.8125134382336652e-05	1.9460835772207596e-05	2.0736427258822566e-05	6.9167756332430455e-06	9.493815897682246e-05	6.239597235528181e-05	1.5868875550401807e-05	2.1972845544885355e-05	3.0883561581039276e-05	8.042634193253372e-06	5.7531652003939956e-05	0.00010156805097053925	8.68867882286633e-05	5.26294056752748e-05	2.0195365243373668e-05	4.3441812709769795e-05	3.0237898208270126e-05
531	19.44580078125	1.7405038206599993e-05	0.000136018826040794	0.00012196275438633492	0.00013939543711820386	1.115635617154927e-05	2.5010868343240905e-05	0.00018942584521990192	1.6182337722928028e-05	1.9196805962933207e-05	1.5506679967999445e-05	5.756400790391686e-06	0.00010947268797354894	0.00010571109667257925	1.2421588530592867e-05	2.276946321794243e-05	3.665358902284285e-05	9.028917160211228e-06	5.102025200593388e-05	0.00010366537252046065	7.650718412188338e-05	3.725596033611259e-05	1.9122529895646765e-05	6.374652716532104e-05	3.702709835051387e-05
532	19.482421875	1.8400424611837132e-05	0.00019133140189333365	8.500260801947068e-05	0.00011495181314246333	9.665209754960945e-06	2.807315180796944e-05	0.00020783803510462188	1.4758869122226247e-05	1.4773954118374693e-05	1.5578932675199068e-05	6.196853548008917e-06	0.00010963366255551556	9.048106466815122e-05	9.600748011188816e-06	1.7376028390766952e-05	2.988476691828189e-05	8.689324407653295e-06	3.443820204959212e-05	0.00012618997672545355	7.679951320493366e-05	3.290357743209907e-05	1.7594944776788095e-05	5.234795161359564e-05	3.2420563038322784e-05
533	19.51904296875	2.204208540105257e-05	0.000173447360514443	6.989645105663102e-05	6.037339818675066e-05	9.100495136241772e-06	2.6189999641781752e-05	0.00014271257686182531	2.1651103475299807e-05	1.3723354240610184e-05	1.858939020845124e-05	1.0781613371445053e-05	0.00010341377184479631	8.43232165079369e-05	1.208549361889815e-05	2.077817620168694e-05	3.5999282598225784e-05	9.002243116025046e-06	4.01333833980538e-05	0.00010966117637427366	0.00011783405478361369	3.806588694462213e-05	2.427031425955981e-05	3.671636049075231e-05	2.6465297123263406e-05
534	19.5556640625	1.796205363609818e-05	0.00012500991113597852	0.00010362414683539975	7.098983150094309e-05	6.2025573032304035e-06	1.3528227207167267e-05	0.0002092102708492788	1.8903464567975582e-05	1.5109090101013956e-05	1.8565170316368162e-05	1.0569518474267242e-05	0.0001572850351826682	7.075429974988173e-05	2.243489608464166e-05	1.7605813321633686e-05	3.218909175369957e-05	7.73678073267657e-06	4.513592350243732e-05	9.60050862886589e-05	0.00010955532789719666	3.3514119112260024e-05	1.7732014932563174e-05	3.2208426727893514e-05	2.2500113220585656e-05
535	19.59228515625	1.7767583218169872e-05	0.00013730108233514512	0.0001513736950140295	0.0001290631970125166	9.620554018848116e-06	1.7234884503154704e-05	0.0002181199437945655	1.5399113085578526e-05	1.6455919540897146e-05	2.6387488540585793e-05	5.7057279820234776e-06	0.00014416424152888116	7.690242256363617e-05	2.0779885193492998e-05	1.7182228272369044e-05	4.187333717675373e-05	7.117742021947658e-06	5.448325563627632e-05	0.000123239782116566	8.999142258945558e-05	3.736985503003381e-05	1.3444162887739882e-05	4.258473321083901e-05	3.1795806210781704e-05
536	19.62890625	1.6578157821827692e-05	0.00013508590955038522	8.90572731139138e-05	0.00011699745171530225	1.5291544365849374e-05	2.1746377789976255e-05	0.00028987547127699143	1.7534056533545788e-05	1.8803558533156668e-05	3.153519041472075e-05	9.79479046638847e-06	0.00010569406675343489	9.754206756532128e-05	2.1205905116456405e-05	1.5974229411336814e-05	3.857054977092167e-05	7.76887712894431e-06	7.345024729220039e-05	0.0001444073121484269	8.578849368605853e-05	4.1427489550596114e-05	2.136764857648116e-05	3.798605178835418e-05	2.985516833468034e-05
537	19.66552734375	2.1985516887770436e-05	0.0001290256883874156	8.267701891818987e-05	0.00010401503485787047	1.2597753181794341e-05	1.8100022893105756e-05	0.00021611208521710051	2.041851631307615e-05	1.628615736130746e-05	2.281439505060288e-05	1.0765502872247542e-05	9.681543365764343e-05	8.028530683439162e-05	2.1897780029304217e-05	2.0621642923727804e-05	3.696543892840816e-05	8.086206416744273e-06	5.877266506624975e-05	0.00012674893352139532	9.209331379095564e-05	4.058771008903162e-05	1.995528954468989e-05	2.965654680451392e-05	3.3395378232455245e-05
538	19.7021484375	1.3908945977156456e-05	0.00013042281994487512	7.899437488971352e-05	0.00013241531286888093	9.449145454128435e-06	2.2245728368486033e-05	0.00022503324893224323	2.1027674893393907e-05	1.8723197324374573e-05	1.548027371728727e-05	7.1797420612972815e-06	0.00013528851424827952	5.8105485485197176e-05	1.9266035838250687e-05	2.107389924003714e-05	4.1961102003414545e-05	6.586099997691256e-06	5.956644417780438e-05	0.00011019400752806125	8.457981316030877e-05	3.419668680899801e-05	2.5079304634061024e-05	3.055518629978677e-05	3.603578971555614e-05
539	19.73876953125	1.8196492884851284e-05	0.00010379585526139204	0.00011796448923822952	0.00011981143851378458	6.925127447601515e-06	2.2359275468163553e-05	0.00024217353659168402	1.7039416710589616e-05	1.3413126286601304e-05	1.5087477165243114e-05	6.481343924150883e-06	0.0001662915096024329	6.21384253986817e-05	1.5158308821736754e-05	2.091096406586339e-05	3.0251459909472223e-05	4.172873794816212e-06	6.659689838672684e-05	0.00012764746923016405	7.531149460113156e-05	5.4827404765601464e-05	2.5355737252690365e-05	3.193288199763557e-05	3.800302674051544e-05
540	19.775390625	1.831096699626206e-05	0.0001243432966052152	0.0001087486608779469	0.00013239906421113395	8.841044697009901e-06	2.3100014236335478e-05	0.00027208626088171906	1.6770209563100624e-05	1.2646747849760938e-05	1.9287026799731386e-05	1.0770313182444883e-05	0.0001603701706671318	8.200301054927232e-05	1.1571681549218888e-05	1.4972587567926e-05	3.1634575744976314e-05	5.966180968843219e-06	5.8474049666460475e-05	0.00016426504321447982	8.335854538450112e-05	5.738676488704093e-05	1.2338522425945643e-05	3.15649294872369e-05	4.138561562817604e-05
541	19.81201171875	1.4166393569364493e-05	0.0001199862231134056	0.00010408862742159834	0.0001616798535363228	1.1243692054746016e-05	2.163375422349621e-05	0.00020467453540954226	1.5463212239952654e-05	1.58332435251754e-05	2.3354127498060046e-05	1.6475772244001595e-05	0.00014135301482021088	7.318634546317951e-05	1.1506001953958186e-05	2.02563325073105e-05	2.7730750035362323e-05	8.370180911134314e-06	5.0908782455336446e-05	0.000190741791960056	8.79707931617839e-05	5.02196861568129e-05	2.0834254905663394e-05	3.391575852136692e-05	3.3297218748271345e-05
542	19.8486328125	2.92674468426587e-05	7.219733833922687e-05	0.00010090710237865021	0.00014221209634451205	8.939369938778789e-06	2.027387074877487e-05	0.00015497888311841317	1.3813602716281038e-05	1.316963206747778e-05	2.0522911886840365e-05	8.681946622268733e-06	0.00011069390201792779	5.419115655756091e-05	1.0141411716337643e-05	2.2767037502468196e-05	3.881877399611031e-05	7.166645359271571e-06	5.6368695515760924e-05	0.00018327764979294393	8.881296309378088e-05	3.753231654703975e-05	1.565175371466982e-05	4.056626462066241e-05	2.1757894902062175e-05
543	19.88525390625	2.8494310020505167e-05	0.0001002907783567391	8.033057352711668e-05	0.00016329432240774823	8.04662475547105e-06	2.0114705119073757e-05	0.00015748811958166283	1.4380551832118837e-05	1.2728709078039e-05	1.1614665526350351e-05	8.267044631466062e-06	9.060746769587802e-05	6.068925742309615e-05	1.5331491727519772e-05	2.9465839234055063e-05	3.7118943291203326e-05	6.087681142298952e-06	6.660962232357906e-05	0.00015146989652425509	9.543497231827702e-05	4.922837954497586e-05	1.4878681701501303e-05	5.522253130681897e-05	2.91022137581704e-05
544	19.921875	1.65602260115707e-05	0.00010566283395868726	8.65395484910696e-05	0.0001388256452482501	1.3547930347973927e-05	1.8591905474694964e-05	0.00023036494658045366	1.9801018686459168e-05	1.625116627678978e-05	1.0499500824325886e-05	1.0809684676057814e-05	9.817003414122846e-05	7.593908239291377e-05	2.3585156626755455e-05	2.7935308739246817e-05	4.3889538588500065e-05	6.621293838212484e-06	5.605411771488017e-05	0.00014518513654141174	7.886840618080494e-05	5.138191769681106e-05	2.3924304362010767e-05	3.2349156382244324e-05	3.828430244205703e-05
545	19.95849609375	1.2768001601250708e-05	0.00015553305486938742	9.878663708285174e-05	0.00010898336948553606	1.7149754251084795e-05	2.2391781811714326e-05	0.00022867375588350296	1.3747440406325338e-05	2.8451951503946074e-05	1.2513608265645468e-05	1.2321568225929759e-05	0.00015755070365550765	7.794483433679204e-05	2.2453557135485638e-05	2.3055370928499032e-05	4.4999694916203635e-05	6.013038199358451e-06	5.309429465439401e-05	0.00012700910340113146	7.483506893644172e-05	4.814081402672722e-05	1.5203492162547904e-05	1.932411135825189e-05	3.0755752069202656e-05
546	19.9951171875	1.70021905882333e-05	0.0001587695543194702	0.00011114640545083717	0.00012261686906468248	1.7524239037291707e-05	1.990309412559868e-05	0.00026022962964969003	9.799357896490683e-06	2.225323676051519e-05	2.312806120203071e-05	7.590402183659432e-06	0.00014740409789658506	9.754347342869299e-05	1.779897225456576e-05	1.980044636029561e-05	4.540885839464363e-05	6.101671325177926e-06	6.565140745344337e-05	0.00015535118559804312	9.257954225241266e-05	5.493139273457522e-05	1.0713816742542393e-05	3.704677791484955e-05	2.5528870251747045e-05
547	20.03173828125	2.5605468881153752e-05	0.0001399886392958308	9.81477533961271e-05	9.093671505810738e-05	1.1633940028862136e-05	1.282328330823794e-05	0.00015042463814890936	1.764900903911544e-05	1.1288028227081374e-05	1.822262613704721e-05	9.22232078494734e-06	0.00014348473493568835	9.283600846566112e-05	1.5188553602600105e-05	1.6659780254516556e-05	5.39977777632047e-05	7.1992541694983086e-06	4.538313312114579e-05	0.00011162132705837913	9.645092529736271e-05	4.6605562300071046e-05	1.6962179006236765e-05	4.5781595016721123e-05	2.748353082469082e-05
548	20.068359375	2.1328017790410532e-05	0.00019532144836136126	0.00010458041961786371	7.670681464512186e-05	8.834504626038659e-06	1.551367112752714e-05	9.884783894433953e-05	1.1905340258066547e-05	1.6583222284100604e-05	2.5627341090300126e-05	1.2954131483096365e-05	0.00015188489362220076	8.482006217383482e-05	8.436562808361969e-06	1.870010669580074e-05	5.307799870766883e-05	8.456524603620108e-06	4.662309097827304e-05	0.00015694567999683832	9.157137352536612e-05	4.588760732585357e-05	1.2972370688314288e-05	5.268219400413181e-05	2.341924537340275e-05
549	20.10498046875	1.6544273899908992e-05	0.00017038044970446413	0.00010351082647887671	9.528488816103486e-05	1.0550582726077297e-05	1.197882308768786e-05	0.00012030351935428017	8.573921262380453e-06	1.4591792555815506e-05	1.9674124738831564e-05	1.701965313624805e-05	0.00016686818666693454	6.668460810155694e-05	9.997678176583646e-06	1.821586649014367e-05	5.224355922881531e-05	6.982976805031776e-06	5.131125892995082e-05	0.00015474987997499533	8.580360735618714e-05	5.6743061261982095e-05	1.4262091229624502e-05	4.416963719856935e-05	3.158629694066839e-05
550	20.1416015625	1.960884840474047e-05	0.00010607111003572299	9.894459937722581e-05	9.55412207821772e-05	1.0468044244989344e-05	1.631487883446714e-05	0.00018452750273074438	1.2305740679564668e-05	2.0853551787841084e-05	1.5294209959674195e-05	1.0345142825507616e-05	0.00012422970710204576	9.207774009460285e-05	1.0973874929205904e-05	1.992160084012051e-05	4.469963621735006e-05	5.377929885785275e-06	4.471885984026778e-05	0.00012847860284481553	8.734492007891358e-05	4.268939166144848e-05	1.848482412356563e-05	3.52187147262731e-05	3.354050633992937e-05
551	20.17822265625	2.3914396791886913e-05	9.326147676643052e-05	7.94056290886368e-05	9.401947428165259e-05	8.96445965149705e-06	2.114687030508604e-05	0.00021220790996719644	2.112231706844608e-05	1.9102712399608347e-05	1.2174654796968326e-05	1.4262194752812815e-05	0.00012658472091232114	9.385234862006994e-05	1.0873977430702134e-05	1.8478949531413595e-05	3.859490061706674e-05	5.599063987638147e-06	4.216886869460689e-05	0.00010738633357060615	8.47739213007769e-05	5.192438659074231e-05	2.434061214240525e-05	4.03043990953441e-05	3.395683833986583e-05
552	20.21484375	2.4090349863866463e-05	9.722651108154902e-05	8.694719639931774e-05	0.00013483513766410319	9.502141891541304e-06	2.298476741006818e-05	0.00016803790434718164	1.5579370820230226e-05	1.3624260053773072e-05	1.078203279064157e-05	2.5476846682291408e-05	0.0001090787092448123	6.301300144509686e-05	1.6253540077347334e-05	1.3485289037550716e-05	4.245135982634225e-05	6.483096074760059e-06	7.242695655061675e-05	0.00010753172323094506	7.256786549170334e-05	5.412541645092793e-05	3.0047000856821408e-05	4.2075184451501185e-05	3.304767054004424e-05
553	20.25146484375	1.6419762307140443e-05	9.846397308841317e-05	8.582769253175093e-05	9.779385470879544e-05	1.0689690685944262e-05	1.4929225414162597e-05	0.00012952603287867218	9.869907349360365e-06	1.5051397150630876e-05	1.2503544678158838e-05	1.2903373298082534e-05	0.0001224266948855205	9.4396354131243e-05	1.7837490417757536e-05	1.8590808114960606e-05	3.819297785982289e-05	6.695929919400155e-06	6.405092800253376e-05	0.00012548765884317647	8.077790172857528e-05	6.550785720694123e-05	1.7607408241636625e-05	3.2449776602160374e-05	4.884966722079341e-05
554	20.2880859375	2.2136802138623305e-05	0.00012845082738436995	7.478992730758451e-05	0.00010150096925688366	9.884168605670697e-06	1.4227638991500688e-05	0.0002153025871495479	1.600500744174865e-05	1.7608930874946775e-05	1.667533698626014e-05	8.854774091860536e-06	0.00013051878121583506	0.00010602992454146049	2.0904333797761484e-05	1.646642844357639e-05	3.101286534149827e-05	6.057381077747657e-06	4.7969686403939385e-05	0.00012027828848678313	6.979734135475163e-05	5.582040052014339e-05	1.745032894529374e-05	2.48696857863392e-05	5.208004726400683e-05
555	20.32470703125	2.8174682075409006e-05	0.00011797726874154299	7.092118752838923e-05	0.00010230161082629903	1.004099509703109e-05	1.2608421978955046e-05	0.00025021529246684184	2.214297843028427e-05	1.504560184055571e-05	1.4301477362144304e-05	9.429998017023174e-06	0.0001259951484289988	7.849453335231744e-05	1.520489335538211e-05	1.4440821375763182e-05	4.156690044919299e-05	5.3647012232704444e-06	5.242455263748593e-05	0.0001636750237094255	7.374983288516448e-05	6.203143125221034e-05	1.681810218212368e-05	4.2300276391751945e-05	2.573189826525512e-05
556	20.361328125	2.0014116954438127e-05	0.00010559543154776085	8.596951545417059e-05	0.00013203325684956938	1.0107644896197928e-05	9.675272354014405e-06	0.0001834568409018238	1.8398225144590745e-05	1.2134190451639664e-05	1.350946606897297e-05	7.357943572359741e-06	0.00010370820586077572	7.865376637609031e-05	1.5088790172238688e-05	1.4681911128819365e-05	3.104219363074796e-05	5.516985373481338e-06	5.2335726244247804e-05	6.743001144337152e-05	7.804708703320151e-05	5.654312871710908e-05	1.6697563947577564e-05	6.513237619211072e-05	2.7378356476118156e-05
557	20.39794921875	1.9141414831166808e-05	0.00011196739606312049	9.631945508589015e-05	0.00013592314840109464	1.15619805021877e-05	1.4151577362517934e-05	0.0002062307691157275	1.6741378049858282e-05	1.9709701896224143e-05	1.5165269966632753e-05	5.8717085910282684e-06	0.00013194757068775648	0.0001026973907399302	7.330997770155981e-06	1.60380060766312e-05	3.1602770188695244e-05	5.6027889828421625e-06	6.162178909941421e-05	0.00013909936395635356	7.128378321191237e-05	2.6547143717310146e-05	1.480684548889012e-05	4.207332445557229e-05	2.4806222488549983e-05
558	20.4345703125	2.2687179478899236e-05	0.00016468396896013996	9.439769935773738e-05	9.876741466027866e-05	8.613609973409224e-06	1.2409291222654254e-05	0.0001707869398089605	2.023796849044577e-05	1.7624768673324335e-05	1.0191656085208949e-05	1.10953533422029e-05	0.00015144134541722435	7.611681593043635e-05	8.701033072448777e-06	2.0648602039543238e-05	3.346002059461661e-05	6.606663831407956e-06	0.00011665439090757118	0.00015678397964995368	7.40104130553736e-05	4.085220329633659e-05	1.3705907932931552e-05	2.7684513546664945e-05	2.3682998581035218e-05
559	20.47119140625	2.3327482176700763e-05	9.270346693517538e-05	0.0001121771124183701	0.00012894358343441218	8.119635401022951e-06	1.8158657551749295e-05	0.00014186847171471952	1.5806753596453104e-05	1.3824432960935092e-05	8.639551311452208e-06	1.0026143550934503e-05	0.00012027836071354091	7.693882064904121e-05	9.776742694385388e-06	2.3715932404404966e-05	2.8434594550856958e-05	8.48049740157626e-06	7.456311050610283e-05	0.00010895384845467461	7.699607677377331e-05	3.820038131798e-05	2.1258677183826865e-05	4.930044269499785e-05	2.42491073271898e-05
560	20.5078125	2.0158964757451938e-05	0.00014228315859861627	9.357594946644325e-05	0.00012194661706197843	9.112918060171147e-06	2.481383044551008e-05	0.0001787391140159875	2.1515892536731846e-05	2.0152064720109222e-05	1.2912310722571592e-05	1.015505124399092e-05	9.336970563131945e-05	0.00013288077140283157	1.4559608653562391e-05	1.4731231300106416e-05	3.229770588313189e-05	7.796830834798351e-06	5.161949753871507e-05	0.00010136542192585656	8.301680718183684e-05	4.690855138867554e-05	2.2877509260124828e-05	5.777076511247749e-05	2.8425010923123462e-05
561	20.54443359375	2.34292482282921e-05	0.00010705587716602441	9.158486392327027e-05	8.584536767312367e-05	8.384580781414494e-06	2.1042789976548433e-05	0.00017506216362413334	1.9675830413352933e-05	2.550328736042767e-05	1.2205661832779958e-05	1.2863933761016051e-05	0.00010090407641664974	0.00011552429375830968	1.7353196754984895e-05	1.7585959293007055e-05	3.462515816259439e-05	7.796827115631295e-06	8.075238418706288e-05	0.00013872487657425248	7.638699931254256e-05	5.860710661669294e-05	1.6755637115743292e-05	4.44099470834674e-05	1.698547544097822e-05
562	20.5810546875	2.1933410625571822e-05	0.00012381933764262778	8.751711743336159e-05	0.0001252092764992885	1.3789132314313256e-05	1.920884565265121e-05	0.0002036079647856158	1.3129535993467508e-05	2.54890558849684e-05	1.3829342772898653e-05	1.1908631641155182e-05	0.00010648176783224349	0.00012039062173710142	1.4137417346291675e-05	1.7536712318275497e-05	3.2892884794985626e-05	6.658240638291841e-06	0.00010271504133010515	0.0001708324801971546	7.12195023382e-05	4.844315717044854e-05	1.7562518191737247e-05	2.6548826431907897e-05	2.051006358561322e-05
563	20.61767578125	1.7137656264131066e-05	0.00010146017209955692	8.190195567020263e-05	0.00013418860979611251	1.314613888458357e-05	1.589971893395633e-05	0.00023353012014576483	1.2340008167320072e-05	1.937843790300913e-05	9.985989497672215e-06	8.0747384121553e-06	0.0001397006423537961	9.497970556875129e-05	1.0218028806030496e-05	1.831776281268208e-05	2.6053438075082523e-05	4.54581697300555e-06	7.172877496039035e-05	0.000142453864352992	7.0218907156167e-05	4.2248976841790995e-05	1.759272708835432e-05	3.4342548781952875e-05	3.276887820535374e-05
564	20.654296875	1.3064520807996375e-05	8.962133397389025e-05	9.42046148069598e-05	9.24019525657077e-05	1.1211650296471411e-05	1.8690480996028535e-05	0.00019160934454829712	1.7724040016473806e-05	1.5498200740436707e-05	6.964932311868968e-06	9.314953532433208e-06	0.00011583995570495494	7.178628717170899e-05	1.0922666091103526e-05	1.9608540255968434e-05	3.94084560245086e-05	5.660542729944417e-06	5.611030070726134e-05	0.00010553619214659298	7.10656855368304e-05	4.004381847999767e-05	1.734894307280121e-05	4.267061295984892e-05	3.500420988727767e-05
565	20.69091796875	1.5986751357936466e-05	9.271405375121055e-05	0.000122194365506021	0.00010268616262922972	1.4503698758996101e-05	1.773167574031575e-05	0.00015822145001373336	1.4306982299066288e-05	1.6590969606552934e-05	8.001642514567872e-06	1.311590928967626e-05	0.00012028262544665585	7.26335481321718e-05	9.009581990338734e-06	1.6212985239690227e-05	3.912957879195857e-05	6.228731675124334e-06	5.139917034147688e-05	0.00013012175938756045	7.476127163002854e-05	3.702910615533083e-05	2.0325639370343703e-05	3.6705912443867894e-05	3.566604736825278e-05
566	20.7275390625	1.8467123501552848e-05	0.00011376520821796227	0.00010291593687040454	9.780344444466886e-05	1.2556893481682852e-05	1.2831317161668513e-05	0.00013721483066327745	1.3749798373423499e-05	1.695625151515938e-05	1.3147791772194966e-05	1.4029244501560952e-05	0.00011496917200594242	6.130829558487132e-05	9.398642875067383e-06	1.7151853861576502e-05	3.813000227414802e-05	5.610551307057774e-06	4.226010426479586e-05	0.00013708526761777736	7.880156022212765e-05	4.1348489597174324e-05	2.121991067718431e-05	4.579735395836525e-05	3.288379056079302e-05
567	20.76416015625	1.907549429139818e-05	0.0001796851223754874	7.937199114034129e-05	9.075071626354327e-05	1.0531180139178303e-05	2.169240694345742e-05	0.00022502354385507822	1.614254476759741e-05	1.168180034574509e-05	1.308103106783866e-05	1.0353621851565776e-05	0.0001947130691296323	7.521756997652036e-05	1.1702480454590101e-05	1.1573136654549787e-05	3.4719024487865746e-05	5.673942696712963e-06	5.0403313647063716e-05	0.00014203150885531792	7.704398819004034e-05	3.552115946092552e-05	1.8955809933740007e-05	4.035397669690632e-05	2.6950256427407714e-05
568	20.80078125	1.7796504239625125e-05	0.00017249152361154793	9.654373337281046e-05	0.00010520580943980948	5.953095725201168e-06	2.0671457981591794e-05	0.0001954065091856336	1.7108354589496643e-05	1.7460101150524906e-05	1.5538215591767047e-05	1.105942538358195e-05	0.00016906815644824737	8.079257930121645e-05	1.4412972444727558e-05	1.7048662889310185e-05	4.883967934825243e-05	6.993795733116451e-06	6.810897902133883e-05	9.937584237922886e-05	8.8896649183372e-05	4.553165623136072e-05	2.2878420950804786e-05	4.294934378086235e-05	2.1816583830454345e-05
569	20.83740234375	1.867468011805974e-05	0.00016888038801290837	0.00012434913498825435	7.443674662906085e-05	6.122786087491997e-06	2.5434017099610354e-05	0.00013113407999700523	1.8511027718666693e-05	1.836108057248355e-05	1.6401692158686433e-05	1.1981367103793666e-05	0.00013247415421191122	9.561557416135332e-05	1.5041196120134151e-05	2.8606069163354524e-05	4.73524488149234e-05	5.35672763993513e-06	5.787170567487257e-05	7.148783276864033e-05	0.0001131787837275754	5.4983649935889455e-05	2.5582265521028003e-05	3.4731979655293834e-05	2.648450723769808e-05
570	20.8740234375	2.0004333459348137e-05	0.00013296434412316837	0.00012578794693950097	0.00011256275618737133	7.968048248035203e-06	2.3419756647619106e-05	9.796814990830202e-05	1.873822598651844e-05	1.3978130434692585e-05	1.3657925647092413e-05	1.1096256716910669e-05	0.00015375710365570492	8.824128571200754e-05	1.638744818498308e-05	2.3989273660601575e-05	2.9001087936617493e-05	4.176894712295115e-06	5.424538559707726e-05	0.0001229053915968641	7.817884868335787e-05	4.1605079539513585e-05	1.4135617148480512e-05	2.9168180288594725e-05	3.611884476867047e-05
571	20.91064453125	1.4246672838774554e-05	0.0001493064742298755	0.00014172787760246191	0.00010068571061466415	8.298888651338699e-06	2.0787154984176642e-05	0.00012892972125301644	1.8487611933835937e-05	1.566186741348752e-05	1.3297254193787596e-05	1.1658253333551442e-05	0.00020135067863467812	6.017003519356724e-05	1.3202018261628426e-05	2.218045126466281e-05	4.152271856659676e-05	4.2914030536336154e-06	6.212535332787053e-05	0.0001561169842230395	6.956616305704437e-05	5.222280694015555e-05	1.3059890123541456e-05	3.169691367900955e-05	2.4421245043650602e-05
572	20.947265625	1.07106747074274e-05	0.00011893987968327535	0.0001205505031531824	0.00016056128054603162	8.273831865595005e-06	1.559036995667551e-05	0.00011916498226468952	1.3538002916421575e-05	1.339322198599047e-05	1.6102270791311032e-05	1.6003610419132784e-05	0.00022111327552835664	8.081966261523509e-05	8.342424559166991e-06	2.043458892670938e-05	3.535768308411306e-05	6.931703546820204e-06	5.589189568961661e-05	0.00016594586847644955	8.541067584292192e-05	3.101763093192479e-05	1.3644733245267037e-05	4.3652647004484434e-05	1.404641538312775e-05
573	20.98388671875	2.18157831672301e-05	0.00015879490985161354	8.996054899751906e-05	0.00011047054522872002	1.17232072884014e-05	1.1943826291299476e-05	0.00017022391687719507	1.4414125625204286e-05	1.2909476784686091e-05	1.599494650775519e-05	8.337504513239064e-06	0.00023557487306231253	0.00010818542505288778	8.614489840602389e-06	1.2565157631178215e-05	2.0151962424135738e-05	7.953957692471692e-06	4.345932967188073e-05	0.0001152395659206086	8.904144543760606e-05	4.0242544898965425e-05	1.8293852073163308e-05	4.5071519110223275e-05	2.4000110736900637e-05
574	21.0205078125	2.8318425761445436e-05	0.0001203482649498104	6.257132701087763e-05	7.922760269785589e-05	1.0283051898076646e-05	1.2509908546694487e-05	0.0001228221967376594	1.4765463800429731e-05	1.684020752526901e-05	2.146710123384633e-05	6.303483832882049e-06	0.00020107956238960651	0.00012185008629045722	8.571669940768542e-06	1.8166463412007832e-05	3.061415150978735e-05	6.7802520181789166e-06	5.804472190870126e-05	0.00012843687554217102	7.297930245532689e-05	4.019941845626593e-05	1.6102939074171963e-05	3.7381228353728084e-05	3.1586165041949764e-05
575	21.05712890625	2.341264299182273e-05	0.00011205089341655998	7.983552137897623e-05	7.552029195991865e-05	8.658853039554983e-06	1.9302528335881917e-05	0.00010835097549322685	8.611871094870538e-06	1.675803929702849e-05	1.9434805171227435e-05	1.4949371290499978e-05	0.00017059113496341132	0.00011516723692622503	1.1012191253234e-05	1.744355347736281e-05	4.005479093011236e-05	7.046775652019341e-06	5.764527683421935e-05	0.0001557286611012434	9.54826379707629e-05	4.399605017824061e-05	1.4425535116757744e-05	3.937017597687398e-05	4.114139486105504e-05
576	21.09375	2.320883503771865e-05	0.00011374452567226138	7.593299330433146e-05	9.958455769434929e-05	9.917706603658634e-06	1.9761330760172577e-05	0.00014768751315422893	1.4249112745382919e-05	1.5915415178363164e-05	1.076583569321292e-05	2.4184028528834657e-05	0.0001375699544810651	7.523475961780298e-05	1.3466317252864312e-05	1.647679672517985e-05	4.321948540456957e-05	5.986529666628192e-06	4.3026641017322865e-05	0.00014628497689135164	9.317873456830424e-05	5.31121371891977e-05	1.7277476475961236e-05	5.403713134118348e-05	5.1874260666713785e-05
577	21.13037109375	2.0844222924070248e-05	6.88720485546905e-05	8.092267562846753e-05	0.00011571941140343489	1.1005406139948675e-05	1.5240475234785797e-05	0.00012493846552330507	2.2064173148005886e-05	1.4834813398800731e-05	1.4705583587658462e-05	1.6528977685350168e-05	0.00016606411584841224	7.219213937018328e-05	1.2830941733630506e-05	1.5746931632377547e-05	3.932829133011036e-05	5.557040702136659e-06	4.765951230486979e-05	0.00011999932281137422	9.43476702235425e-05	6.530579876435221e-05	1.9109406075998405e-05	4.2847642070602704e-05	5.190200681644638e-05
578	21.1669921875	2.101125143869468e-05	8.058644538365182e-05	7.92729077309682e-05	0.00012375236864719052	8.833265278254482e-06	2.1815449457732727e-05	0.0001681017257577275	2.3402837413362897e-05	1.3373882857952208e-05	1.157278768133092e-05	6.497093850526086e-06	0.00018202764118538793	5.942621590535428e-05	1.2539890966027911e-05	1.2323830043560366e-05	3.601257437418814e-05	8.322805041277543e-06	5.6714329821658116e-05	0.00013166187472303425	7.979645815188647e-05	5.2455820121226e-05	1.742239885024159e-05	2.3461036583307392e-05	3.9504128869666166e-05
579	21.20361328125	2.344454979713643e-05	0.00010491994758570721	9.917733660124903e-05	0.0001373644233066533	1.0178771336984769e-05	1.906046232092087e-05	0.000176989560974589	2.1109077747419245e-05	1.707967648125e-05	1.0955295732268771e-05	5.2503149715660845e-06	0.00013523780802934343	7.403417578556667e-05	8.594464077128196e-06	1.0804673312961663e-05	2.5723553552915166e-05	7.095527532281095e-06	4.8269964677664297e-05	0.00014048661172291345	5.084124241333064e-05	5.8318999409728694e-05	1.1544565227989562e-05	2.7513594452813267e-05	2.6393287362129053e-05
580	21.240234375	2.515070347351525e-05	0.00013542122987030225	0.00010896946818827692	0.00011332262829579821	1.0252615545137677e-05	1.4192936972901612e-05	0.00016990912933721275	1.690766643512639e-05	2.5285771894546144e-05	1.3325706616961584e-05	6.895337674953974e-06	0.00010451554537470858	8.547622069732824e-05	7.1158693670913486e-06	1.4765665192571085e-05	3.096581957421229e-05	7.178952276781087e-06	4.8724198630877794e-05	0.0001443678660253349	5.995391657176288e-05	4.9931648925818605e-05	1.4339132574995157e-05	6.129194863072456e-05	2.9864635931339296e-05
581	21.27685546875	1.924364894789278e-05	0.0001600631299767912	0.00010741345404246175	0.00013548751879809048	1.4153868025979164e-05	9.611332303754123e-06	0.00015284525213842099	1.701770735055471e-05	1.8815816336987254e-05	1.6197510253078103e-05	6.275134889228805e-06	9.347364834102059e-05	6.326671826898868e-05	9.036854040840863e-06	1.7072089764682766e-05	3.474622964658824e-05	7.399494586579229e-06	5.953754394730553e-05	0.00015369296360954186	7.897126291146854e-05	5.613670370681518e-05	2.13483407030116e-05	6.923667947989834e-05	3.7680468345585416e-05
582	21.3134765625	1.513446784207067e-05	0.00013508600480585794	9.986375391357186e-05	0.000138387477673785	1.691573788256097e-05	1.2585388216077207e-05	0.00019072369657016972	2.303520160543856e-05	1.4369249191957146e-05	1.4412689866319508e-05	5.885635802651068e-06	9.795485268839445e-05	7.416404320368683e-05	5.75219385743102e-06	1.7907179367615233e-05	2.153312342757965e-05	6.644916814020133e-06	6.348960264071483e-05	0.00013316261411058282	9.897405059667341e-05	4.8360935829592866e-05	2.7879284878896635e-05	5.219279235567934e-05	5.473605193077627e-05
583	21.35009765625	1.7559380539982635e-05	0.00013519491866359937	0.00010838990225398402	0.0001151389818119854	9.611061614771263e-06	2.3299754066201233e-05	0.00017509887941530915	2.4922165497080026e-05	1.2505026344989542e-05	1.9175329757581147e-05	8.920609812609432e-06	0.00014495547679766805	8.488913559999131e-05	9.865148328246737e-06	1.4845686384764992e-05	3.454204449261453e-05	6.628849001531421e-06	6.827791645558504e-05	9.788039585134597e-05	8.35030552671328e-05	3.846411926785273e-05	1.9095663869650827e-05	2.9769669566284903e-05	4.844303746394436e-05
584	21.38671875	1.499955655431445e-05	0.00015653855243423094	0.00012224822247929742	0.00012942610944121496	8.954689349602951e-06	1.8996043274858874e-05	0.00020207478761284973	2.163915718382197e-05	1.1437196903495539e-05	1.948283487907184e-05	6.591834886850355e-06	0.0001660211972476765	6.469020452662027e-05	1.1510000012808409e-05	7.960023982773958e-06	3.192220047132701e-05	6.5359915910658766e-06	6.620542145784999e-05	0.00010272480017880607	7.629278040130835e-05	5.6757959464502855e-05	1.5172295783522513e-05	3.9323649190465283e-05	3.270754383956835e-05
585	21.42333984375	2.0833152951960466e-05	0.00012817536133902647	0.00014119796555091415	9.792090908627079e-05	9.124112000686861e-06	1.7624802137292917e-05	0.00016121201570620995	1.272360462726e-05	1.6671218579735786e-05	1.671405741106662e-05	6.917395509701873e-06	0.00010067448614731356	5.5616644839571e-05	1.088276730013131e-05	1.290267199839777e-05	3.105340755873778e-05	6.495519380572648e-06	5.696696175299609e-05	0.00011128172923501006	7.48845373045298e-05	4.125115590868653e-05	1.5032712389654004e-05	5.0527399672651067e-05	3.2088845425273986e-05
586	21.4599609375	2.3829121037935796e-05	0.00011552369358583186	0.00014585468410294435	0.00012237775942665439	1.1161031883433824e-05	1.5510018020436077e-05	0.00017781416016080653	1.9954684919477243e-05	1.7594417970689704e-05	1.2675567419914718e-05	1.0881658844417556e-05	8.34504263375973e-05	7.468141138065583e-05	8.554977700040505e-06	2.0175578408684358e-05	1.645699442381565e-05	6.1997421108842115e-06	5.181611149526373e-05	0.0001519904710875919	8.011736573556892e-05	4.052394995093245e-05	1.669436394901074e-05	5.835450389193716e-05	4.496544977216533e-05
587	21.49658203125	1.8300764487262426e-05	0.0001503445536447118	0.00016360717453456157	0.00013073992860343565	1.1257737543819293e-05	1.3795015478900397e-05	0.00015844207659829082	1.3697737566093674e-05	2.105646815274554e-05	2.4608351394374944e-05	1.7930846519054608e-05	0.00012977444177676316	0.00011953385009913558	5.844990024866879e-06	2.4654262459523832e-05	2.8451514166289453e-05	5.811504068702564e-06	4.376910189267344e-05	0.00015399331448346276	0.0001039319624734981	5.067518793831173e-05	1.7010523552878136e-05	2.9708075651804605e-05	3.7150175255442586e-05
588	21.533203125	1.538102931473344e-05	0.00013947256505638598	0.00014468115513026957	0.00010224150507475982	6.242077200066136e-06	1.4885042624884276e-05	0.00010311476723920659	1.2861399272073184e-05	1.8517230814519853e-05	2.193699059992917e-05	1.570970718356487e-05	0.00013321634132203682	9.186710324959302e-05	4.737570529200042e-06	2.3629136749655403e-05	5.0836347165494e-05	5.591665059301048e-06	3.9662496207252216e-05	0.00012650050488961326	9.214358563387705e-05	5.0970609284128895e-05	1.1706811820285345e-05	4.2938310620344185e-05	3.793889053292208e-05
589	21.56982421875	2.4702839176044543e-05	0.00012900994647100148	0.00010446512807395641	0.00010791329704369348	7.979475292218788e-06	1.6941081150742897e-05	8.723880004250992e-05	2.3419426256455033e-05	1.4343555663798963e-05	1.9891403098822845e-05	1.3476884245159767e-05	9.332426862164904e-05	6.924778349960779e-05	7.705863427992193e-06	1.2111619774566812e-05	5.167518068277214e-05	6.709784193185524e-06	3.7350697824765616e-05	0.00014137304285559432	6.163746707880072e-05	6.069186071934101e-05	1.7537744811543378e-05	3.7491429984934916e-05	3.723155012351755e-05
590	21.6064453125	2.085724638457412e-05	9.264700441009026e-05	9.017585071920654e-05	8.327471450365357e-05	1.0561043745205178e-05	1.1701190837968633e-05	0.00015916090598187967	1.683739126112005e-05	1.3090834118120279e-05	1.3269285297366828e-05	1.0052400508740028e-05	9.485115490596962e-05	4.151045832742285e-05	1.1108486742775687e-05	2.0075722630523474e-05	3.153442684368562e-05	5.9177172428935424e-06	6.902956219126365e-05	0.00012987465511638346	8.684304381268605e-05	3.438410896949532e-05	1.1852458372590192e-05	3.702624910480763e-05	4.3405616157665595e-05
591	21.64306640625	1.7543862827773152e-05	8.594777493076639e-05	0.00011021186105083978	0.0001173480328420385	1.005623996269517e-05	1.1316108185683166e-05	0.0001503608372748774	2.058054032097478e-05	1.2250955418166643e-05	1.1997903610044324e-05	8.399697618859956e-06	0.00012624989709013833	4.8850432555746235e-05	9.179528792230967e-06	2.4624779536897164e-05	2.4410737186108583e-05	3.5372745811147234e-06	8.875805022344713e-05	0.00012647848048398993	8.43806677975972e-05	4.293678505447101e-05	1.7274766906157317e-05	4.7070318925791126e-05	3.290911595439911e-05
592	21.6796875	1.861076659045253e-05	0.00010622191129964131	9.829845801769116e-05	0.0001301088798280634	1.1842868581637954e-05	1.8849995701297385e-05	0.00014082351633820406	2.3414260460138313e-05	1.6896143823278254e-05	1.1788079987816437e-05	1.580209675744026e-05	9.880022862477371e-05	8.35456883245399e-05	7.70023006473518e-06	1.8222636746731516e-05	2.488394868520458e-05	5.3139799912750945e-06	7.204615823140654e-05	0.00010160417908428035	7.541990299703968e-05	5.7180049732067685e-05	1.7125855877285784e-05	3.8136646207153856e-05	3.204859096662785e-05
593	21.71630859375	2.33040458977546e-05	0.00012038634615995549	6.627670958373655e-05	8.968818896965007e-05	1.180261451358303e-05	2.2063157849132137e-05	8.320443178856744e-05	1.5517690716170295e-05	2.2512451477032792e-05	1.4887779507590182e-05	9.970575734636517e-06	7.443453843158701e-05	9.884350978101204e-05	8.423292579509511e-06	1.433451843618498e-05	2.536535300815472e-05	6.795594126996221e-06	7.8223117848632e-05	0.00015524334347853194	7.836023769998696e-05	3.4928279602244205e-05	1.8469983905071778e-05	4.257381773459935e-05	3.4066216502274566e-05
594	21.7529296875	2.063746639453916e-05	0.0001226243255669324	8.944535807900547e-05	0.0001006901014025279	9.736705572584894e-06	1.5764895747231424e-05	0.00017385335255222409	1.0215723835145566e-05	1.2107294188060576e-05	1.6573046541523824e-05	6.756076994263761e-06	0.00011837011060800678	7.192809853924273e-05	6.796077683897282e-06	1.1748869528000333e-05	2.3182494028418125e-05	7.655040476391492e-06	6.0208005459823474e-05	0.00019887219202142223	0.00010291543176934822	4.302559957147931e-05	1.725124609302104e-05	4.764643977464014e-05	3.866830775615233e-05
595	21.78955078125	1.579499327484657e-05	0.00013485897202174653	0.00012100536795735291	6.427694239402747e-05	5.984350301770452e-06	1.1421582244681655e-05	0.00017643642248659215	1.311929097764442e-05	1.6476745413046788e-05	2.0700435985795597e-05	9.78459200311621e-06	0.00013603974066043076	8.055743940381065e-05	6.793066462257939e-06	1.3602812750515815e-05	3.802103589458279e-05	7.370509441329484e-06	7.153148149901795e-05	0.00012017118743454857	8.89552223260612e-05	4.0341036528072504e-05	1.604694211002855e-05	3.6107510181744614e-05	4.049996856359368e-05
596	21.826171875	1.1072333749668664e-05	8.613793305394442e-05	0.00011275937231823306	9.798706495555841e-05	5.188724683024017e-06	1.2083867620248584e-05	0.00010916806307597853	2.25351301270133e-05	1.5681974245459173e-05	1.8966250384171263e-05	1.019623645473093e-05	0.00013273129957680762	6.160177487935747e-05	1.1165474043924996e-05	1.746762220431285e-05	4.7172609552336166e-05	5.849062697344974e-06	6.279136820078373e-05	0.00011242210154493697	0.00011216712988477645	2.480779812024525e-05	2.1215836217496844e-05	3.42953714373937e-05	2.5002884878400695e-05
597	21.86279296875	2.1132944525335176e-05	0.00015939113519571413	0.0001038860286801938	0.00010008270077968436	9.84337862418142e-06	1.606926004395335e-05	0.00013678594399795158	1.9925700096322308e-05	1.5268476401484468e-05	1.4454783111143561e-05	7.858621119566617e-06	0.00010942113936616392	4.308594095819517e-05	6.6304360993187595e-06	1.728146787936468e-05	3.853561547692673e-05	5.580591356462989e-06	4.2233008519267825e-05	0.0001742908234361107	9.581903243292063e-05	3.852417127239527e-05	2.5819355517389963e-05	4.434527888180544e-05	3.536322186010324e-05
598	21.8994140625	1.3607450026867387e-05	0.0001341489677829476	0.0001270549814561262	0.00010310871514550334	9.25398683948431e-06	1.4723427431047145e-05	0.00012897269481114315	2.3731399036351153e-05	1.3140257341572391e-05	1.3445042928144803e-05	8.849710822664043e-06	0.0001299063906250573	5.0057347299176036e-05	9.5105681423752e-06	1.4418167439054692e-05	3.2639332290775696e-05	5.78738278884133e-06	5.07576403497956e-05	0.00015711036599146046	8.180479349036733e-05	4.6700752616393574e-05	2.0129911430505842e-05	3.7815964729432445e-05	5.521896231409464e-05
599	21.93603515625	7.5802284954154896e-06	0.00010125568169092217	0.00013072140679967173	9.510875666825638e-05	8.725730025661443e-06	1.4757445907097677e-05	0.000177724453576164	2.1455488519384363e-05	1.260190315715452e-05	1.735500552203989e-05	1.2798575285322946e-05	0.00012671433013543791	7.542611233225601e-05	9.768866412768141e-06	1.0382831567808888e-05	2.1631627225726307e-05	7.313114560113849e-06	6.755050170699545e-05	0.0001069383429423752	8.904243008295191e-05	3.843156998610187e-05	1.6186683542311478e-05	2.8540092137511655e-05	4.565643306213816e-05
600	21.97265625	1.2734773662354413e-05	9.124230294532854e-05	0.00012410201780809748	6.871262346229496e-05	9.723066543344675e-06	1.8135882770598284e-05	0.00018563105851083082	1.2507041253122367e-05	1.7661467731124156e-05	2.1784289663067983e-05	9.350556418055924e-06	0.00011663819908232614	7.033093637646019e-05	9.287840681664762e-06	1.2817501789777035e-05	2.70957900665206e-05	7.02181607536447e-06	6.3498986944982e-05	0.0001364017473398883	9.864553706995111e-05	3.0881709824397e-05	1.4916400257300027e-05	3.503089388363372e-05	4.119096505277512e-05
601	22.00927734375	2.0128313383140436e-05	8.647275203566328e-05	0.00011106251343029976	7.21340899421225e-05	6.202213251315062e-06	1.997328463523092e-05	0.00017969251806463678	1.4524641276307621e-05	1.718932485704965e-05	1.3828120764067907e-05	6.638601856994084e-06	7.766777691813155e-05	8.085475078942818e-05	8.77313486225591e-06	2.0039587060834934e-05	2.4142961491140012e-05	4.42335058742201e-06	5.621236809742474e-05	0.00022425471439689284	9.952309343568546e-05	3.1944829829755026e-05	1.3097055149015925e-05	3.998864353333992e-05	3.0742369149769304e-05
602	22.0458984375	1.6719167228125997e-05	9.796366984908679e-05	0.0001401614481466212	8.697574961796875e-05	9.550486957263685e-06	1.8084919923651992e-05	0.00019818292668303638	1.174488483475301e-05	1.3326958001751677e-05	7.953611912992024e-06	7.499392547267771e-06	9.342699981368139e-05	5.212600618543081e-05	8.62275430759531e-06	2.1210505484087047e-05	2.7897891070903534e-05	7.315897196484375e-06	6.326174398638227e-05	0.0001495532652492612	6.111061585408182e-05	3.306017644576362e-05	1.4516604886082501e-05	4.480027803521132e-05	2.9653198041172646e-05
603	22.08251953125	2.4438427637132566e-05	0.00010516150304776344	0.00013249978443416615	0.00012577791075166407	1.1722430072885781e-05	2.0893539414755526e-05	0.0001328998670466847	7.931257941068111e-06	1.5524941152055885e-05	8.40176577390161e-06	7.556613846154483e-06	0.00011855062407045893	7.703066345230512e-05	9.93577655561181e-06	9.552005174799336e-06	4.907011980218909e-05	7.633825153785116e-06	6.059549779375724e-05	0.0001265590951508156	5.72521873851752e-05	3.617622190328977e-05	2.16688167465419e-05	3.330230956835873e-05	3.539766121289391e-05
604	22.119140625	2.6835135258287853e-05	0.00010289437843466144	8.754408064679037e-05	8.736853562971308e-05	1.0413359729166826e-05	2.0134878802077665e-05	0.00014206663984312354	1.6785843738161186e-05	1.4895933976145418e-05	1.1056024337239655e-05	8.547176330016719e-06	0.00014626745062619017	0.00010839414798530736	5.612897333265912e-06	1.838599925642122e-05	6.395810347046353e-05	5.881988828629342e-06	4.9128366206096454e-05	0.00013640744500334503	9.58651923554471e-05	3.7305988670722055e-05	1.997024463532657e-05	2.959069516226687e-05	2.7116170876174554e-05
605	22.15576171875	1.4137830941906329e-05	0.00012596312400717623	0.00010547744698353162	7.770914307927298e-05	8.221591275988774e-06	1.6172416199623922e-05	0.0001397315785605687	2.1850858591892623e-05	1.9285440656715845e-05	1.0649358838406056e-05	8.048051935124033e-06	0.0001985600955224211	0.00010464609357134227	4.482155746940929e-06	1.4435881938099885e-05	4.806890256649217e-05	6.566386367427721e-06	4.714738630597901e-05	0.000154146094012745	9.440830588259342e-05	3.7141080243811727e-05	2.0718042687104286e-05	3.8227764523814595e-05	3.0306149037957225e-05
606	22.1923828125	1.2253621012034581e-05	0.00010129214905909489	0.00015808171842614103	7.674621028059048e-05	8.444552240365442e-06	1.4560296073005291e-05	0.00013119360939935565	1.4161831545457217e-05	1.911912648931932e-05	1.043047442566728e-05	8.19526340006342e-06	0.00018043001549821475	4.9548433112702326e-05	4.970520084088192e-06	1.2564482482469872e-05	2.9568666857055614e-05	5.753270841438492e-06	3.737630134138829e-05	0.0001655090156704255	8.622956180110754e-05	3.613440731968664e-05	1.6151651656176034e-05	3.977892256467062e-05	3.478671294036645e-05
607	22.22900390625	1.5025252448276064e-05	0.00011693191147385479	0.00014429604111836016	9.846704280305809e-05	1.275925350680395e-05	1.119016208260268e-05	0.00010260940490829895	2.0331414032388234e-05	1.3709448456153565e-05	1.2931259159573163e-05	1.3071785162053283e-05	0.00010114856959169888	6.448648978533626e-05	8.32253886059641e-06	1.8903305089369324e-05	2.3524074152398327e-05	5.562328566795349e-06	6.735530625485207e-05	8.747207818909702e-05	7.935792183879256e-05	4.8330565889417085e-05	1.4326476029408562e-05	4.9421883260909704e-05	4.532744926600237e-05
608	22.265625	1.765569753799332e-05	0.0001352082430955903	9.8542096825856e-05	0.0001328958168187907	1.4034512320842073e-05	1.4628973882641319e-05	0.0001540701163653841	2.357772385655635e-05	1.5757464927071233e-05	1.740770396518217e-05	9.015785138667501e-06	7.514217392266351e-05	8.589780070966134e-05	7.314210584216359e-06	2.2668748567348767e-05	2.1131628095902073e-05	5.762994979379498e-06	9.436839363936397e-05	0.00013597960128873158	8.463723841811027e-05	3.0795278143284974e-05	1.2173824815923336e-05	5.8378554308716754e-05	4.159300243210243e-05
609	22.30224609375	2.1985513771969528e-05	0.00013738140174470654	7.69790564130799e-05	0.00010157304404271831	1.073719851126898e-05	2.4042652759044576e-05	0.0001400014733051174	1.776817301582323e-05	1.8741380404714343e-05	1.0370521793230005e-05	7.105638286957867e-06	9.237813459388784e-05	7.217837981651504e-05	6.089204680386085e-06	1.9406833573665876e-05	3.359834768087327e-05	5.55506371613709e-06	8.813904778438118e-05	0.00012179207225741845	8.427110851215116e-05	3.935790261729833e-05	1.194261887036431e-05	6.42195531298083e-05	3.141360615991041e-05
610	22.3388671875	1.8568720381639e-05	0.00012117290888959691	0.00011333768336019199	7.680335609401249e-05	1.1204922155336593e-05	2.1358002318685514e-05	0.00014648739679067507	1.7709595451649003e-05	1.938067117057682e-05	9.573727433974014e-06	6.3863204071727636e-06	9.206186582338688e-05	7.604909626637193e-05	5.846475100995896e-06	1.5122695873852551e-05	4.324295782785281e-05	4.724829606995224e-06	8.383833092905543e-05	0.00012175699499690101	7.157651435628796e-05	3.972159446684882e-05	1.740280946914442e-05	4.553256708765136e-05	3.1987926906716824e-05
611	22.37548828125	1.4473131276743445e-05	8.849243945686972e-05	0.00010619280065896873	0.00014673912111120796	1.3921759984697859e-05	2.0441379258182215e-05	0.00017807932998386588	1.666787617861822e-05	1.9168818901520182e-05	1.230847422119497e-05	5.742944901074418e-06	6.66474491636653e-05	8.368433623519503e-05	9.032259290868032e-06	2.0846567786280113e-05	2.844713725439245e-05	5.796410004076692e-06	6.617138720632748e-05	0.00013575453963408503	5.83128378208246e-05	3.3644287296121495e-05	1.7548526355647065e-05	5.022877906096895e-05	3.3219605511655744e-05
612	22.412109375	1.629398436343274e-05	0.00012999895608892598	0.00012281016502814005	0.0001345384489446235	1.0905880526609872e-05	1.6995768520282907e-05	0.00013013091767291612	1.6648966989112536e-05	1.579072678495833e-05	1.8748908064409718e-05	1.2142264873488612e-05	8.136829453529696e-05	7.659292855089736e-05	1.0802268507257745e-05	2.003536108315932e-05	4.031554153754789e-05	5.315012995119945e-06	6.0976679023621477e-05	0.00010883760978669847	5.283884884494392e-05	2.5895496404438803e-05	1.4554972028905466e-05	4.395375574900024e-05	3.914398488966058e-05
613	22.44873046875	1.807074156331009e-05	0.00013490128648655325	0.0001382479365771156	8.666198465762455e-05	1.0659336067017711e-05	1.855453027155309e-05	0.00012622891775805227	1.2122821004985457e-05	1.4160106596299558e-05	1.6060254789477743e-05	1.4437603858790502e-05	9.778397152336608e-05	6.723244973500936e-05	7.066245990901649e-06	1.8313071048830348e-05	3.296820857125773e-05	4.508231844078024e-06	5.553156794276981e-05	0.00016856094828888744	5.175814283574885e-05	2.772867453698139e-05	1.3909126260136498e-05	3.1375210176378414e-05	3.640571111664837e-05
614	22.4853515625	1.5615303159903796e-05	0.00016120780793736514	0.00012091671620392832	9.886433034663193e-05	9.955817156682803e-06	1.7954253214107947e-05	9.833019822364007e-05	1.45850062075949e-05	1.9830018717663377e-05	1.3653959138343346e-05	1.0675592505589595e-05	0.00014249650641954908	8.498761575214353e-05	5.913633126146227e-06	1.8477559644208714e-05	3.442693385037234e-05	4.526351531527561e-06	4.6202215841170474e-05	0.00017318970496137603	7.559952995433429e-05	3.1966691024403774e-05	1.038245642508789e-05	3.0295699592375737e-05	2.0775376319725754e-05
615	22.52197265625	1.7722553840308627e-05	0.000149367661720507	0.00010380968025595955	0.0001393944142601963	8.476275543673615e-06	1.820019720033942e-05	0.00019685321614682037	1.6032112795386192e-05	2.2821557500861916e-05	1.0635347235757055e-05	8.642180725482678e-06	0.00012363799943728907	6.037742000832715e-05	6.949962218666164e-06	1.4889207895443942e-05	3.195434059312479e-05	5.922924724797619e-06	6.816795861287403e-05	0.0001886250184404921	9.97640467190635e-05	4.071108600130212e-05	1.5657549447278873e-05	2.8876092931710026e-05	2.1854825980391293e-05
616	22.55859375	2.2319334183210463e-05	0.0001227556139371552	0.00012695473970220685	0.00011381595672329542	1.0796926238530215e-05	1.6156098817676544e-05	0.00020848634844828395	1.7139589238243047e-05	2.1495176165488298e-05	9.129499227020155e-06	1.357607181334336e-05	8.692007399867327e-05	6.030677065300899e-05	9.622739320274225e-06	1.1403295748901005e-05	2.577099062879074e-05	5.9069494241702586e-06	9.22949301432158e-05	0.00016726504813070075	8.498703210551919e-05	4.8704575217193274e-05	2.458473900658872e-05	2.6298440887887337e-05	2.179919243912886e-05
617	22.59521484375	1.9154454477696802e-05	0.00013242067695723488	0.00017675914754032937	7.382205289232375e-05	9.326868911793342e-06	2.123130495798353e-05	0.00020462569320471225	1.4682932537725044e-05	1.5846514173178146e-05	1.486581636716698e-05	7.460269619688956e-06	7.981519952065749e-05	6.754701683811465e-05	7.65812552816656e-06	1.8204615077495013e-05	3.832928505333957e-05	6.444609127937966e-06	6.654212085236921e-05	0.00018906392917186708	6.417108273577393e-05	6.025150795977128e-05	1.8394737679059317e-05	3.1875268554807463e-05	1.784184236987329e-05
618	22.6318359375	2.0975181250586034e-05	0.00015088178927424734	0.00015831613853451305	6.184847439901207e-05	8.052730409836158e-06	1.439705832613066e-05	0.0001624972854080981	1.3317207717047745e-05	1.3883432552500881e-05	2.119234435949806e-05	7.453028343333766e-06	0.000145569158767831	6.139755662927049e-05	8.306015747782474e-06	1.7137325444754996e-05	4.838986722077978e-05	4.99990168499772e-06	5.7906982728016663e-05	0.00011495397701343871	6.041461210817566e-05	6.204125963311568e-05	1.1337254958697641e-05	4.6525663140576406e-05	1.6451863343587724e-05
619	22.66845703125	1.5407779638268068e-05	0.00014231248585992048	0.00017230680868696312	8.336356971658837e-05	1.0150130377698237e-05	1.3278997465795413e-05	0.0002148637120758036	1.1712355622718851e-05	1.2440706931245523e-05	2.922122860910539e-05	1.1265463410958896e-05	0.00015715566825410626	7.459151500145201e-05	8.636534125171928e-06	1.9870671310196333e-05	3.6277881119962845e-05	5.339166493609224e-06	5.153387809422737e-05	0.00014090904522351787	5.4238884666747795e-05	3.1822943788490415e-05	1.4219253224212797e-05	4.2215913278142376e-05	2.224233541999943e-05
620	22.705078125	1.5669659070937266e-05	0.00014944073976252978	0.0001217105774046631	9.2725010900136e-05	1.1859017845888364e-05	1.5823974606062335e-05	0.00014490452946042782	8.638394970113459e-06	1.5817163662965976e-05	2.2688752245691706e-05	8.551119703624959e-06	0.00014297399249825075	5.505521606368989e-05	7.674166063239465e-06	2.037941291121169e-05	3.431250313392346e-05	7.2467059921017635e-06	4.528690941665917e-05	0.00015121667902730443	6.737568710865862e-05	3.929372252988112e-05	1.6315056798837866e-05	3.4560151803657096e-05	3.759306401211909e-05
621	22.74169921875	1.694938840176363e-05	0.0001877734700416213	0.00012360088844015182	9.909257386710442e-05	9.577902448325376e-06	1.3744674890033977e-05	0.00011701208581202647	1.3718477943688612e-05	1.875993453248741e-05	1.7895435418525028e-05	9.324914334284837e-06	9.043908254124746e-05	4.7239076507839966e-05	4.723479704982096e-06	1.3863973593950803e-05	5.186934080335562e-05	8.136954228336948e-06	5.712175028598429e-05	0.00012110788713896046	7.875937425261956e-05	3.473614227463581e-05	2.206734141794596e-05	4.042607778265442e-05	3.121479168416112e-05
622	22.7783203125	1.3868042728286289e-05	0.00012553904924185043	0.00017194382270481766	9.265031006013371e-05	1.3240811200379278e-05	1.738395443258823e-05	0.0001239263057158895	1.4795688050164895e-05	1.7318863878620683e-05	1.1152813790105764e-05	8.858471658007619e-06	6.053700289874199e-05	7.50835877451775e-05	4.989052948188657e-06	1.556674395743343e-05	4.080107306049685e-05	9.136725395824322e-06	9.145358551728046e-05	0.0001410192832220741	8.130017836223036e-05	4.3008082208313716e-05	2.4241817481588817e-05	5.033290212061325e-05	2.870087937136958e-05
623	22.81494140625	1.7137500765673762e-05	0.00013878320771231554	0.00017938443941019363	8.030469924023888e-05	1.1632483024327765e-05	2.059197413660109e-05	0.00014476373159389894	1.4184298854418267e-05	1.729169062100671e-05	2.013935957524087e-05	8.807478899382695e-06	6.535209756659668e-05	9.079486228395997e-05	5.428192104683855e-06	1.7678220555106668e-05	4.482747447586386e-05	7.206582388132847e-06	0.0001031612978364247	0.00012171241878299209	6.691848954860455e-05	5.1037260367909795e-05	2.0433338147718e-05	5.099404455518958e-05	2.7580804578116527e-05
624	22.8515625	2.5826901557824035e-05	0.00017338807881344962	0.00011868502439309572	9.985670138409546e-05	1.1992406362211179e-05	2.0513963363989433e-05	0.0001476616219046616	2.5291417423488094e-05	1.9430189490431865e-05	1.940634527666125e-05	6.776643789175732e-06	7.979355992553965e-05	6.549354986308344e-05	8.247727615840444e-06	1.516213989017806e-05	1.919414976714363e-05	7.614471054303528e-06	8.490371317860085e-05	0.00010080701382276578	7.880548733756696e-05	5.2947213807392506e-05	1.6600358316201847e-05	3.772002830308315e-05	2.9400507164672322e-05
625	22.88818359375	1.4556496238967674e-05	0.00012206111119216144	7.899173670411346e-05	0.00010450567914777177	1.0251186098452021e-05	2.129754514432542e-05	0.00019187329969684727	1.730255900927183e-05	1.8161335706102956e-05	1.3564582715292932e-05	5.0965936775069275e-06	0.0001140949163786209	7.042383895244511e-05	5.99439340261344e-06	1.5924823333302057e-05	4.2511903347580184e-05	6.6775689065529515e-06	7.602217889501875e-05	9.976796635403388e-05	6.900395461322681e-05	4.2637246733629355e-05	1.2865260234567485e-05	3.304508180301005e-05	3.200357403560685e-05
626	22.9248046875	9.466398419970778e-06	0.00010007151565771211	9.65569691702421e-05	0.00010325675533852556	8.498567968200895e-06	2.3233294600751576e-05	0.00018715356496709434	1.6900245308266163e-05	1.0182530131077823e-05	1.353257062288335e-05	8.061009622768388e-06	0.0001392075154800756	5.271106554135143e-05	6.767642665329446e-06	1.8385672667404424e-05	4.374831648458248e-05	7.2375195843701064e-06	7.603521240187145e-05	9.023867245845177e-05	7.85447108980765e-05	4.463355348307986e-05	1.747975228591344e-05	3.3306972998519126e-05	2.8981108711203765e-05
627	22.96142578125	1.117299293676115e-05	9.955710833478892e-05	0.00014923244529362544	0.00013911316562334667	9.574955804868314e-06	2.7535738214659994e-05	0.00016783724976193135	1.8896520499328784e-05	1.5275463377436924e-05	1.1227075146038415e-05	1.580029709654567e-05	0.0001394480891876766	5.557674881106807e-05	8.358706432172806e-06	1.3804468779405458e-05	3.66561176527701e-05	7.354423817836877e-06	4.971761257466668e-05	9.908011814452981e-05	0.00012387747843036972	5.219785297016859e-05	1.7572982912090505e-05	4.0686543363742926e-05	4.381191173635609e-05
628	22.998046875	1.656241789972813e-05	0.00012613604717365122	0.00017548214148240763	0.00011802598476333271	1.3281683740405057e-05	2.2782779271726527e-05	0.00014468892820843163	1.784533904169133e-05	1.3469849251802695e-05	1.255124461109206e-05	1.8140446061089828e-05	0.00011785726465102097	5.378678141758295e-05	8.561688043416883e-06	1.9164645930449696e-05	3.482266149732419e-05	5.4148552891654e-06	2.797701207526314e-05	0.0001182926647883528	7.63864700238717e-05	5.7970154172586985e-05	1.3159759306931193e-05	3.797455225667229e-05	5.1207648873640595e-05
629	23.03466796875	1.7881220404382025e-05	9.845812009992363e-05	0.00011805215527111284	0.00012005224054556655	1.2950122517734847e-05	1.7890134273090944e-05	9.697274041743005e-05	1.623048524630846e-05	1.5982889451948675e-05	1.3944661061797637e-05	1.6725228276481644e-05	0.00014250554871708855	4.3419787172283125e-05	7.637953431617063e-06	2.1160490906679836e-05	3.0271331858026338e-05	6.228229854344413e-06	3.506642880957756e-05	0.00015870520491010064	6.097206992658332e-05	4.76445731681793e-05	1.8818121189053962e-05	3.4608201165753636e-05	5.2085453980896875e-05
630	23.0712890625	1.7027360887866552e-05	0.00010585206848068987	0.00010089180344837343	0.00013470811740130944	8.427767943591682e-06	2.75035441504669e-05	0.00015477326023670271	1.0808567660718913e-05	1.637048345786344e-05	1.3793717562343222e-05	1.1845154363821705e-05	0.00019172344794921413	5.745144403612075e-05	9.316416347615455e-06	1.5703217449532066e-05	2.8855801780914973e-05	7.091905214157987e-06	5.065851346936809e-05	0.00016103556237287114	6.624524733741909e-05	3.0078644008003605e-05	1.5910667921122936e-05	3.632073398002444e-05	3.91600646846285e-05
631	23.10791015625	1.6607716880718815e-05	0.00012407641004817845	8.258895411249839e-05	0.00013350044519501832	5.715854467437125e-06	1.953152997785362e-05	0.00015134375350528894	2.0586773741655757e-05	1.4701873857569817e-05	1.4293715487419803e-05	7.126775583736556e-06	0.000138461727387506	5.76378912315919e-05	1.2402574601568357e-05	1.8475750677713816e-05	3.458276665454344e-05	3.999132517150336e-06	5.6397210508519886e-05	0.00012805835114840187	6.602690877344114e-05	3.1174735415139e-05	1.0997992834833708e-05	3.4139634199874135e-05	3.413060656463661e-05
632	23.14453125	2.055775901413868e-05	0.00011184007229491693	0.00012057257942311287	0.0001271611594423691	6.033940671594979e-06	2.4544697470859565e-05	0.00014490164910932238	2.3192158741925093e-05	2.1196684814832698e-05	1.4051997877092314e-05	1.0117642601958348e-05	0.0001264264318064728	6.526042898990947e-05	8.615081301600826e-06	1.6602740276861578e-05	3.197378718847667e-05	4.616621042756822e-06	4.663813738359981e-05	0.00010776093629637031	7.761924974567343e-05	3.7286580501892746e-05	2.0826576207422755e-05	3.081331571628395e-05	3.0800629936924526e-05
633	23.18115234375	1.7607626098433203e-05	0.00013340231057264805	0.00014435230615871686	9.741748548201184e-05	7.849873734154582e-06	2.6407322902812114e-05	8.336524383262541e-05	9.862715311323154e-06	1.9176303881916237e-05	1.469716799195161e-05	1.344058380664559e-05	0.00014366819752958788	7.13623126623326e-05	6.118516177992487e-06	1.3273698674423168e-05	2.199264257235129e-05	5.044934770582058e-06	4.992133022336806e-05	0.0001260551375095109	8.524319529941848e-05	4.664812255771145e-05	2.8049943378218325e-05	2.724461676545243e-05	3.0473990198016634e-05
634	23.2177734375	1.526964368902583e-05	0.00015113785938004082	0.00016189013827838645	0.00010035303822191749	9.162416192339525e-06	1.836368729247887e-05	9.449563630910302e-05	1.0601483074916775e-05	1.9821007932487633e-05	2.0081730077266972e-05	9.441750537348454e-06	0.00013386409115646175	7.21274168078894e-05	6.443764144043317e-06	1.7538151868837063e-05	4.444655883288855e-05	5.735530423263527e-06	4.676265106621704e-05	9.073423341892642e-05	8.225045128922708e-05	4.695959781065387e-05	2.6523508679358052e-05	4.268128576574234e-05	2.9287845971217614e-05
635	23.25439453125	1.877873708306792e-05	0.00015855108271493594	0.00012696751120681616	0.00013822214253501216	1.1318928945014752e-05	1.3595638572248508e-05	0.00013292365611433378	1.8107761245422294e-05	2.0154861979212058e-05	1.6123649594107733e-05	6.437113993929866e-06	0.00011789029049197767	9.074633995672014e-05	1.2749468400891171e-05	1.9821647261981248e-05	4.138285026060861e-05	6.9507790790200955e-06	4.5916352715766844e-05	0.00012574918771552195	6.078567870623615e-05	4.691050947242919e-05	1.7287150192532696e-05	2.583635053628765e-05	2.887721697145794e-05
636	23.291015625	1.721258441912762e-05	0.00011365711638417809	0.00011179294991487516	0.00012404363077249097	8.882067811045728e-06	1.915587644202998e-05	0.00011130501536948493	1.4799727560236962e-05	1.4028097775538981e-05	1.5596466815423127e-05	1.2915213276291392e-05	0.00011165475349582082	0.0001006622634419227	1.0510747358754304e-05	1.7932793624677772e-05	3.755575191891044e-05	5.4261263222649045e-06	5.3583125144141345e-05	0.00014379754951415218	5.8529462912316655e-05	4.305641037133075e-05	2.4127797851432733e-05	2.601975619645863e-05	3.3280899415674804e-05
637	23.32763671875	2.0497177083293078e-05	8.773796440404274e-05	0.00011791373597503589	0.00013692990175182576	1.1765614308665528e-05	1.1743128994096679e-05	0.0001018009771876306	1.077208020502679e-05	1.576581086626014e-05	1.4666327055986434e-05	1.9016148042679287e-05	0.00010873125329832742	9.683237071395206e-05	5.507104101542542e-06	1.1472148034932938e-05	3.2994753939268624e-05	4.2281131676506545e-06	6.498229152385955e-05	9.490549356161524e-05	7.088903228265168e-05	4.1329343427549396e-05	2.4258102870785868e-05	3.180443581925927e-05	3.568661809412345e-05
638	23.3642578125	1.6780669804304816e-05	0.00011778302286000906	0.00016245431273462072	9.245776666851428e-05	1.0179176704420058e-05	1.213262935041913e-05	9.296788490348707e-05	1.2594721962649652e-05	2.2692182065413343e-05	1.72228524471112e-05	1.2445927539255075e-05	0.00011452225697977771	7.173530400137024e-05	7.368044873502433e-06	1.3377476051209565e-05	3.0365423652099057e-05	4.6078041326380135e-06	7.239931312003097e-05	0.00010683604208692199	0.00010678014618241001	4.2340221416321345e-05	2.8512801318163524e-05	3.219447691231026e-05	3.608462038480301e-05
639	23.40087890625	1.6236655822184758e-05	0.00011138370571488131	0.0001334159986930959	0.00011737927195090873	1.0091129099099868e-05	1.7688685434487778e-05	0.00017067820611949073	1.879760629754676e-05	1.5282132933576643e-05	1.608487281257108e-05	6.955143216123171e-06	0.00013719704430901434	4.7726180422960606e-05	1.0258469907943717e-05	1.8894189744032144e-05	4.9708425518720404e-05	6.759200842178062e-06	4.7720256797036134e-05	0.0001169801554491066	0.00014229580159547537	4.1087507077432406e-05	2.65136842798434e-05	3.4897103198656816e-05	4.120332326843838e-05
640	23.4375	2.3832147452184097e-05	0.0001011688737835105	9.438520466681125e-05	0.00010463042259990043	6.719536047618076e-06	1.8974792810561116e-05	0.00024305300550830902	1.5834195274325977e-05	1.2683240673723645e-05	1.5149897880986172e-05	4.079952492756269e-06	0.00011095577589914966	8.126486780120224e-05	9.852954627223913e-06	2.0647750704137932e-05	3.0021256562363703e-05	6.005646132475305e-06	3.685047580341521e-05	0.0001512684278092266	9.63436999464264e-05	3.4056383783787594e-05	2.678366599783369e-05	4.1868430615445584e-05	3.8708980605209856e-05
641	23.47412109375	1.3827243514270802e-05	0.00010845427621784101	0.00010638443287059259	9.173219623526168e-05	9.171303052516486e-06	1.8341611310425494e-05	0.00020665382567987641	1.563225849481618e-05	1.3280677070318138e-05	8.993286124526128e-06	3.6185135143572745e-06	8.82397102973423e-05	8.124768738028353e-05	6.552745619994937e-06	1.4768306271160771e-05	2.5529137763535553e-05	4.2491708350917016e-06	6.364004603736063e-05	0.00019703778082267543	4.0233452182409456e-05	4.1476770065170614e-05	1.7392853112227223e-05	2.9589833330405346e-05	4.273979619174336e-05
642	23.5107421875	9.650759663357678e-06	0.00012634453597255754	0.00013609212979400696	0.0001305354601397743	1.0349230859619684e-05	1.6929560297093532e-05	0.00011807872559853233	2.4542707659789782e-05	1.2007595879408723e-05	1.4690269123083036e-05	4.826258326305343e-06	8.068255698988393e-05	7.484673478128471e-05	8.061851057247568e-06	1.678238957372401e-05	3.443805583615503e-05	4.057669048851603e-06	7.061403020735991e-05	9.085022258164315e-05	4.1625232539540895e-05	4.5437181954079684e-05	1.5834034261642695e-05	2.482934047173952e-05	3.884724210911446e-05
643	23.54736328125	1.197489681650816e-05	0.00016030677271404743	0.0001844488129173196	0.00010699612137086765	1.0037626595741655e-05	1.5961454285240432e-05	0.00013100160774460865	2.0296871989413452e-05	1.4172634419334066e-05	1.662406917001646e-05	6.994324572668963e-06	9.91342903378318e-05	7.536414558640486e-05	8.416979540982261e-06	1.1217460094035971e-05	3.0249706053682718e-05	4.739830119147429e-06	7.756945468771667e-05	0.00012572397862281077	5.093237599598258e-05	5.446764188106305e-05	1.934540159308056e-05	1.8749722725398506e-05	2.4009880590308287e-05
644	23.583984375	1.3302219607777595e-05	0.00013750286963141258	0.0001676631690927408	0.0001091284618156003	1.0945330201323901e-05	1.5716903712944135e-05	0.00013749639899125044	1.5328941791942382e-05	5.959962799666322e-06	1.5712282906099034e-05	1.2548270167746204e-05	0.00012077366450367042	6.728077753164658e-05	8.1748150747759e-06	1.1936367349665058e-05	3.5928396622865145e-05	4.248218846856903e-06	8.852708619918555e-05	9.28694061630072e-05	4.460234841758565e-05	3.7490487123983994e-05	2.2877796101808223e-05	3.664915148384342e-05	3.124840988962865e-05
645	23.62060546875	1.5245145956085013e-05	0.00010637484835332622	0.00016881092417159201	0.0001389161417395007	1.1218313903465097e-05	1.7810309643992955e-05	0.00013660993566937262	9.670503297360145e-06	7.676312185386538e-06	2.0460202452493372e-05	1.202063425587269e-05	0.0001508795997331993	5.957701509516447e-05	8.731810670971988e-06	1.3258790990909225e-05	4.1359556155770696e-05	4.675647239134406e-06	8.100941728564672e-05	9.998929865966591e-05	9.787277419420365e-05	3.9038776729302704e-05	2.1633635502890564e-05	3.946400107641093e-05	3.646037313681019e-05
646	23.6572265625	1.047524241714462e-05	9.875574268116915e-05	0.0001014680686370511	0.00011878877810067919	8.48875042316301e-06	1.4082585520592999e-05	0.000133260622901308	1.2348479190639725e-05	1.4982948705823514e-05	2.3500277681182222e-05	8.499107557501111e-06	0.0001281555974732423	9.23227574880404e-05	1.0587939064655984e-05	1.7017082810803475e-05	3.8401862671541936e-05	4.841625982938896e-06	5.64212537336297e-05	9.982788935955801e-05	8.640765072251911e-05	3.5095232208122226e-05	2.138291187012318e-05	3.272670688549886e-05	3.124952071935982e-05
647	23.69384765625	1.863140995574808e-05	7.345123247335995e-05	0.00010168385875129426	9.976953006995601e-05	7.682992338000002e-06	1.2880474660293076e-05	0.00012823802494968866	1.4712090007030303e-05	2.3954960888867492e-05	3.233430657259047e-05	7.927652414448207e-06	0.00012432838483578517	0.00011175367368419149	8.894027549816964e-06	2.1557746772000547e-05	4.2558948376234323e-05	5.3474321680245975e-06	5.189685231803084e-05	9.964968258960522e-05	7.22453870097786e-05	4.075129818575259e-05	2.225550804948473e-05	3.563889958177554e-05	3.914114224050728e-05
648	23.73046875	2.662027465017298e-05	0.00010424145439960266	0.00011358129879821888	0.00010335581845748802	6.463198890776077e-06	1.426689513149465e-05	0.00011305226512302905	2.056551115740038e-05	2.305027921203263e-05	2.5200436054797277e-05	6.432208541079176e-06	0.00010225157375234118	8.550885090003131e-05	7.85979654807677e-06	2.077733268599258e-05	3.9489407999264474e-05	5.296013558719948e-06	5.571442843555369e-05	8.878075496361079e-05	7.820034038795917e-05	4.9666964457137995e-05	1.7637768819220297e-05	2.4655448648060533e-05	4.841893672490767e-05
649	23.76708984375	2.319077304442939e-05	0.0001335057216898	9.192980098368818e-05	0.00013564389842727235	6.431389626964564e-06	1.5723069635460303e-05	5.906417364423186e-05	2.6735418433173165e-05	1.3994754678036513e-05	2.3009728139614537e-05	8.73424170412645e-06	9.697892260669107e-05	5.3677648954155104e-05	6.881465535968443e-06	1.4458054382695314e-05	2.848531962108156e-05	5.992143297155223e-06	5.035000932016476e-05	8.64132125930682e-05	7.668551921441373e-05	4.503010567992067e-05	1.5185249237215332e-05	2.0924699139260376e-05	3.419827545889396e-05
650	23.8037109375	2.05447879302626e-05	0.00010683730586013313	8.873583706010425e-05	0.00016814152302961497	1.0870189612307583e-05	1.3253508320454016e-05	7.205611443910231e-05	1.6132764772565142e-05	1.3621733774014759e-05	2.0840397893151414e-05	1.0260587023299883e-05	9.196751853073953e-05	5.422844685974113e-05	8.577799227050792e-06	1.583782828510107e-05	2.5025105974158223e-05	4.831014775118757e-06	4.6768056229125214e-05	0.00013982483610316932	7.699712012139423e-05	3.840622080668409e-05	1.385449465096315e-05	2.3858450857651683e-05	3.226691096184866e-05
651	23.84033203125	2.0501992901277712e-05	0.00011820883788917893	7.545888977274773e-05	0.00010065006119945579	8.814730807813918e-06	1.6755256815877183e-05	9.409232361195003e-05	1.6824801460379166e-05	1.4448932934999705e-05	2.395348946784844e-05	1.8996219362200248e-05	0.00010475570021274061	8.180147786179236e-05	4.494625253792473e-06	1.7599734384400445e-05	3.116773759397264e-05	3.574735848034927e-06	5.341921735088599e-05	0.00017478477212393506	5.8914432442893024e-05	2.8348274229882157e-05	1.940777204253486e-05	4.743789498892514e-05	4.262638815222536e-05
652	23.876953125	2.1846491361662635e-05	0.00013061799624517595	8.124731319386752e-05	0.00010171871989687377	5.405660829423322e-06	2.2617306682154065e-05	0.00010536048600064188	1.8518694381082955e-05	1.8171466139774786e-05	1.945468772175138e-05	1.603474968665136e-05	0.00011306573116607518	7.475016466789243e-05	5.680281902799172e-06	1.5155642632989728e-05	4.132605908475906e-05	3.4248558567950387e-06	5.048099626694108e-05	0.00016150697392416902	8.046329408919528e-05	3.068544259751258e-05	1.7428753039806337e-05	5.760277854664023e-05	3.7986889815491965e-05
653	23.91357421875	2.1617994007223723e-05	0.00012901848567683816	9.295273271664995e-05	0.00011047967518671223	8.851856716948628e-06	2.9915183465989004e-05	0.00010452138136431111	2.61146069195554e-05	1.836158949198111e-05	1.3663787698785524e-05	7.860606790129716e-06	0.00010558102373909803	7.534971986894522e-05	7.8260146072049e-06	1.3634366253391397e-05	4.410205453575655e-05	3.2350095870672037e-06	4.817861984699965e-05	0.0001540596399673477	8.663785737455509e-05	3.020646898554815e-05	2.0237909083384247e-05	4.2309259718538536e-05	3.562524101657573e-05
654	23.9501953125	1.9565612312703375e-05	0.00011972403910559099	9.053187207054713e-05	9.038537172617977e-05	1.2366675299360146e-05	2.5033501117022233e-05	0.00013965553667671541	2.5483978459557507e-05	2.1518913267080077e-05	1.6207304193420747e-05	4.136193654261313e-06	8.586334374235325e-05	7.837374194484709e-05	1.1936930742409714e-05	1.0439674330890205e-05	4.2857131603134504e-05	3.8015253582035634e-06	7.555780546051752e-05	0.00013978806482158943	7.391700358322668e-05	3.148351363897263e-05	1.7283854806364256e-05	1.8190610033188305e-05	3.0495893788400813e-05
655	23.98681640625	1.31619775700613e-05	0.00012868752384317066	0.00010405123169700118	8.148245386784461e-05	8.513903189018087e-06	1.3148068067901891e-05	0.00017290764302256133	1.5811563140508043e-05	1.4557381766388907e-05	1.5296321381907036e-05	4.980303285371573e-06	0.00011779064801883054	0.00011461018256172343	1.0026472955804822e-05	9.804388024984324e-06	3.578944952998551e-05	4.867951036549153e-06	8.592936890466487e-05	0.00013036195182544686	7.918780648945726e-05	3.015207815600355e-05	1.641518860561942e-05	2.8794261645130945e-05	2.8612595662829137e-05
656	24.0234375	1.0973451837216413e-05	0.00010508475023993167	0.00010450775042737982	6.804330076260616e-05	8.66272643213066e-06	1.2486459482259661e-05	0.00019152974600970937	1.4226907140186667e-05	1.790670567045781e-05	1.8012822101473712e-05	5.983454538706116e-06	9.466992794910494e-05	8.376479241120784e-05	6.865097561456776e-06	1.076875280287918e-05	4.296022423740538e-05	5.397079731730678e-06	6.225591431483301e-05	0.0001015553409543324	6.149642155599302e-05	3.490690845409962e-05	9.864170217474424e-06	5.2632373796041476e-05	3.778526331085757e-05
657	24.06005859375	1.3411694045747447e-05	0.0001006715287528809	0.00012173098182775576	7.379192604949438e-05	1.0499462794199609e-05	1.8005266885689907e-05	0.0001388079337841024	2.2138162131685143e-05	1.7721964481124888e-05	1.3393085751742425e-05	5.699203579655468e-06	8.09726553896311e-05	6.341046217488273e-05	6.973892628704568e-06	1.7109746702178315e-05	4.766903517648348e-05	5.4582310093313456e-06	4.44591806711655e-05	9.807199063888256e-05	6.653755767219398e-05	4.0559097241458764e-05	1.5752637410705622e-05	3.3877281334252763e-05	4.6230340646922186e-05
658	24.0966796875	1.4263003054409753e-05	0.00015429206671785769	9.890117146747841e-05	0.00010375604242838157	4.541405135025456e-06	1.4030086282885873e-05	0.00013321264052824764	1.862795597910829e-05	1.6891038721978252e-05	1.6574649765623702e-05	6.6307082926925256e-06	0.00012471258088125179	9.413456723154313e-05	9.525546750822742e-06	1.3016576421915181e-05	3.4961633692086916e-05	4.626648183716344e-06	4.4430697565491454e-05	0.0001289885784585222	8.130717674993573e-05	3.2198834623308554e-05	1.2048529228587271e-05	2.5518349000244518e-05	3.651836874699772e-05
659	24.13330078125	1.9773371026185654e-05	0.00016045783627769423	7.161026721858945e-05	0.00010776457044783584	3.7761712721201786e-06	1.1956173329775634e-05	0.00015395668103854401	1.2241634193908542e-05	1.818777057978211e-05	1.661602096680599e-05	3.979956695095915e-06	0.00014028723373666902	9.63930169524697e-05	1.1606496317746965e-05	1.3775203395496828e-05	3.7250170931675035e-05	3.669874896181279e-06	4.485406606017486e-05	0.00010875926169187633	6.297926504722213e-05	2.3020989554574448e-05	1.2892079093608048e-05	4.179523280931274e-05	3.355679124565248e-05
660	24.169921875	2.0917612357564283e-05	8.276272860879694e-05	6.881746551487314e-05	8.702734118413836e-05	6.686700632756875e-06	1.5391916963213112e-05	0.00012831561295925724	1.4774359353323595e-05	1.7854075212302466e-05	1.4933385394928174e-05	4.292846163349666e-06	9.778907941750531e-05	8.106865086992775e-05	8.617812723479402e-06	1.524073627166896e-05	4.0625611712610244e-05	2.902701057295967e-06	5.03594735803413e-05	0.0001237739751469785	7.979270792941055e-05	2.5087942123452232e-05	1.650817338076415e-05	3.559240570055566e-05	3.068565287086823e-05
661	24.20654296875	1.9951485551147526e-05	0.00012778401130812884	6.664639518030806e-05	9.071819956735806e-05	9.618062834190001e-06	1.9010419398745797e-05	9.742043460587715e-05	1.4231621551730032e-05	1.6956285848754116e-05	1.3381980523311112e-05	6.324630072972958e-06	9.384660581580668e-05	6.763152695900369e-05	9.25082210946054e-06	2.0159493063688993e-05	2.810013207786755e-05	3.575808597061637e-06	6.01458060013164e-05	0.0001745948963889807	9.737936086120437e-05	3.847971168093829e-05	1.5948728950812232e-05	2.4512460539388423e-05	2.652925908853278e-05
662	24.2431640625	2.363583949550688e-05	0.00011886105597811285	8.364013858183559e-05	8.297192653112877e-05	7.4618409029973e-06	1.9436908435759243e-05	8.183899232871787e-05	1.633169862898297e-05	1.8740771482787647e-05	1.5642705200286753e-05	9.352520025313383e-06	7.626031696832876e-05	6.952204034646288e-05	1.1507954980166365e-05	1.2558348498069313e-05	3.3311014103408125e-05	4.795863828290396e-06	5.6717827483145514e-05	8.31280477609895e-05	6.276619250564255e-05	3.692795806193093e-05	1.2402195223969048e-05	2.845811529986959e-05	1.527847125791417e-05
663	24.27978515625	2.8539258284660355e-05	0.00011050160498874734	8.975372763376275e-05	9.49967556553651e-05	4.880662840161044e-06	1.0563302309872443e-05	9.507815411252785e-05	1.4252564909629896e-05	2.3900937974195796e-05	1.826023585770404e-05	7.987694793567201e-06	8.035629102614065e-05	6.181776137272022e-05	1.153640917248136e-05	1.3470055028778973e-05	3.6731888359656505e-05	5.2823194604420674e-06	6.639755754078362e-05	0.00015723964203742525	4.830919637248672e-05	3.6064262293346547e-05	1.8565037032447126e-05	2.473699548509108e-05	2.0824328625439834e-05
664	24.31640625	2.701081032551404e-05	0.00011042742758999731	6.741157404358285e-05	0.00014190543636205476	6.934559231929754e-06	1.1076808294442134e-05	0.00012546669763036731	1.62446992052914e-05	2.2766779452237697e-05	1.8361131291789766e-05	7.769523994132301e-06	0.00012261490738596628	4.834013800416688e-05	9.391547652635008e-06	1.755316845002274e-05	3.767065451218385e-05	3.6630375098611576e-06	5.56589425749572e-05	0.00014681745889934267	9.008777100446175e-05	3.501878294187811e-05	1.8883184594301117e-05	4.7825118281482696e-05	2.36386673648396e-05
665	24.35302734375	2.4242527240256427e-05	0.00011693661048083782	6.670876743659798e-05	0.00016503684821962317	1.0033015393817462e-05	8.84687137840162e-06	0.00013910127375819467	1.6262801922632134e-05	1.8383531610626078e-05	1.6206792419214824e-05	9.797956178833346e-06	0.0001411843862740431	4.974158784215096e-05	5.982295921954397e-06	1.5122500857999523e-05	2.9155158750844374e-05	4.106356688996183e-06	4.7832828704383814e-05	0.0001897568864182735	8.661271377267622e-05	4.5190463226316645e-05	1.3781707007293111e-05	4.956057513770285e-05	2.455968241544605e-05
666	24.3896484375	2.0569214863941115e-05	0.00014089891545649642	7.705649412186987e-05	9.225590527967473e-05	7.701014660324746e-06	1.0681592695852195e-05	0.00011054141327475251	1.549288236547577e-05	1.5034837073308965e-05	1.358782584966345e-05	7.800127763534952e-06	0.0001357615699247524	4.782529316268076e-05	8.053010527780974e-06	2.0057862041666858e-05	3.036844880765258e-05	3.2451664612486525e-06	4.805741182702985e-05	0.0001472215183312712	5.8970731500731644e-05	4.935760101721207e-05	1.4090955024672345e-05	2.3202055965174693e-05	2.4333936587546836e-05
667	24.42626953125	2.1788536584252253e-05	0.00020506956933497548	8.46681579202697e-05	0.00012127802408544752	8.692937844323308e-06	1.1985868371736015e-05	0.0001316584240231155	1.6272523337269505e-05	1.08883316516818e-05	1.5014031599697416e-05	6.954290180101015e-06	0.00015292766478725383	4.5376371205265576e-05	7.182774735699186e-06	1.6410392417767234e-05	2.773162679042422e-05	2.8207248462768587e-06	6.70712892000635e-05	0.00010171634910429917	6.816673096420034e-05	4.598813929775392e-05	1.4369626418104988e-05	3.152452045811442e-05	2.703276201196105e-05
668	24.462890625	1.96918977388232e-05	0.00016846299034900373	9.800572399181219e-05	0.00013114110416255796	5.169470946400593e-06	1.1512112326067548e-05	0.00012984850141755264	9.97182149786629e-06	1.1696208056940675e-05	1.4950651572343134e-05	5.5711501693853594e-06	0.00020092127932061463	5.028554913684484e-05	1.0654353190338372e-05	1.3867716894614928e-05	2.7380720810304797e-05	4.6930350270610515e-06	8.226785915490109e-05	0.00012568670119891267	7.898971998969745e-05	4.257384166548823e-05	2.047790262145369e-05	4.0656276177171544e-05	3.545566482313446e-05
669	24.49951171875	1.7007385191122337e-05	0.00015433111622122504	6.901287152412744e-05	0.00010859830549955962	7.069347882916361e-06	9.597893991613376e-06	0.00014173633631280592	1.6195853422508393e-05	1.6253126515019278e-05	1.618703409777498e-05	6.8758999379716025e-06	0.00010979700003220328	5.6459639909118806e-05	1.534793515664294e-05	1.9405718508143e-05	2.3969436347841452e-05	4.803420855713537e-06	6.887644746578884e-05	0.0001493851899031109	7.178697604488662e-05	3.816158159625532e-05	1.9949440173786853e-05	4.664184893002055e-05	3.009973990785099e-05
670	24.5361328125	2.957270061572528e-05	0.00014995216957591417	9.069068078587807e-05	6.814853952069808e-05	9.796761691728898e-06	1.3649456608185679e-05	0.0001395581095356367	1.2069435571675837e-05	1.4850645717109934e-05	1.544177506090456e-05	6.6895163088785235e-06	0.00014685113232598717	7.521564907120167e-05	1.588342762507805e-05	1.9948172959357248e-05	2.563993650253404e-05	4.527044692594644e-06	5.404540092312967e-05	0.00011168995280395411	6.753903615854333e-05	3.61295680196796e-05	1.4033103408921057e-05	4.798518942758335e-05	2.9791095354674724e-05
671	24.57275390625	3.1962049602729805e-05	0.0001322530050651593	8.279075890247255e-05	8.87413228081079e-05	9.773290743788494e-06	2.215204389167215e-05	0.00014369910119499412	9.810683446574173e-06	1.1716930928661069e-05	1.4443853649887266e-05	1.0727164589078915e-05	0.00012742491035294969	8.095932108980405e-05	1.3689793669262304e-05	1.4511204323790355e-05	2.2720367642916418e-05	4.376974846238408e-06	4.937701411500755e-05	0.00014766976692881758	6.376716259004263e-05	3.396071505456007e-05	1.532090803504451e-05	4.647041883080499e-05	2.5819752952078746e-05
672	24.609375	2.1868948502955314e-05	0.00011591449243510147	7.131071797033983e-05	0.00011557429618040075	1.165725193382257e-05	2.24274995357797e-05	0.0001270308785272795	2.212889146208326e-05	1.5843440272603538e-05	1.4254759407174856e-05	1.2808452568702019e-05	0.00015860626998546554	6.790225625965252e-05	1.3044145304228828e-05	1.58905773851202e-05	3.0000900836641834e-05	4.7890433068918965e-06	5.721804770590853e-05	0.00010846097902103167	0.00012225479733374381	3.188412074317949e-05	1.9584248503478626e-05	4.758006470884628e-05	2.0204266202352518e-05
673	24.64599609375	1.514694126303797e-05	0.00012610096219525506	7.601749181737705e-05	0.00017040667081354347	1.1257356040175775e-05	1.9475113779488983e-05	0.00010719271693668668	1.555010878995679e-05	1.695532765354699e-05	2.024251397175221e-05	7.064839670900437e-06	0.0001540637653122295	6.823602849462471e-05	8.689658132771485e-06	1.5418505899148494e-05	3.275286098335696e-05	5.054308907219978e-06	4.747318947799072e-05	0.00020183075530327954	9.598793103517803e-05	3.09636909243884e-05	1.556550960983966e-05	3.277119912493379e-05	3.4533936680813814e-05
674	24.6826171875	1.3590696786814225e-05	6.997688451413352e-05	6.492923008561452e-05	0.00014746552012205976	7.0629117473996176e-06	1.802537472836306e-05	9.721330801094042e-05	7.765060351329441e-06	1.6927944226301323e-05	2.559191242139685e-05	5.152322529750736e-06	0.0001282183152715674	7.407035107595111e-05	1.1970402154707326e-05	1.3609350119233926e-05	2.612457053436709e-05	3.075190604326157e-06	4.660611428683022e-05	0.00018585112091081723	8.80196044090329e-05	3.82889630982412e-05	1.864479354221993e-05	3.294833624356668e-05	4.614842490733904e-05
675	24.71923828125	1.9274273474983275e-05	0.00011062692366374421	5.788390048921204e-05	8.558940367632346e-05	1.2675298413815337e-05	1.361779215852448e-05	0.00014171729808358844	1.4400559408727577e-05	1.5361969018029077e-05	2.540212000952699e-05	9.358669726147484e-06	0.00010932937531589594	6.291312718046134e-05	9.619840413491886e-06	1.677617175247242e-05	3.1770382807139126e-05	3.954223606603359e-06	5.3965601467611166e-05	0.00014841981042086605	8.890015826178706e-05	3.500757964190251e-05	1.5037493063892556e-05	3.406078042439665e-05	2.1687480397518983e-05
676	24.755859375	2.7036432899245317e-05	0.00010333061571191171	5.824115461622134e-05	0.00010576645246594725	1.023202000793798e-05	1.5706991415672548e-05	0.0001478187868488166	1.5206881419961486e-05	1.5194095511034425e-05	1.858586624926567e-05	1.0974207185995262e-05	0.00011770368356055821	7.277736096390959e-05	8.069346519855358e-06	2.2029184293941716e-05	3.792331209279254e-05	5.14968758683033e-06	6.123296926035249e-05	0.00014746688211060758	8.715021708789936e-05	4.808436805092476e-05	1.2166497682671148e-05	3.3425232450340104e-05	1.5214251524820927e-05
677	24.79248046875	1.834138897382694e-05	0.00011003972561225781	8.302030029194824e-05	0.00010906292528704285	9.70154727946164e-06	1.8025512883379333e-05	0.00013478567400233295	1.1238495454097506e-05	1.8603545257116687e-05	2.3264095136616693e-05	5.691205119366819e-06	8.097432432310489e-05	9.477869770721723e-05	1.0057807990359556e-05	2.4390552031819123e-05	3.050808912726157e-05	5.0873488081106034e-06	5.512365725206189e-05	0.00014798118714586027	8.386464491487084e-05	4.147858516260101e-05	1.4455535956089667e-05	3.701049675036178e-05	2.134911748362125e-05
678	24.8291015625	1.8674035898898445e-05	9.948829513774968e-05	9.036747876323313e-05	0.00010863958731484873	1.5189688898064004e-05	1.9073449207893124e-05	9.813728707025637e-05	1.196300226119846e-05	1.9126187070739107e-05	2.5189545052762133e-05	4.345274563936604e-06	0.00010648351617107296	7.922793810642062e-05	1.4445884376291801e-05	1.564228560501897e-05	4.168862833384253e-05	3.368502847406073e-06	5.25655109540053e-05	0.0001055111137241339	9.008652698321345e-05	4.433824806052122e-05	9.411090603643334e-06	3.474885566243736e-05	2.637008562599553e-05
679	24.86572265625	2.2169054582782295e-05	8.158270740183128e-05	0.00010133698417934118	9.569341333255462e-05	1.0833466539658353e-05	2.1654577778652175e-05	7.691638411865367e-05	1.1908932828487684e-05	1.2820420878684695e-05	2.3941405951298198e-05	6.413518910653376e-06	0.00016066933648882642	6.816262463624844e-05	1.4251297429122899e-05	9.508571416843097e-06	5.554457277112117e-05	3.442182409522302e-06	4.8744792454136457e-05	7.3719566052747e-05	9.225742669653002e-05	6.329935265458786e-05	1.3969754470836922e-05	3.895443673644416e-05	2.2877032810455167e-05
680	24.90234375	1.7400548282967377e-05	9.290513230083123e-05	7.297164486281838e-05	0.0001396986797757645	7.465309646472383e-06	1.2756387301333751e-05	0.00018558142728337986	1.704343531218234e-05	1.3849979753464254e-05	2.5065732996931718e-05	6.718374276508414e-06	0.00018768986851757584	5.908742210996189e-05	1.0195793903886338e-05	1.3220324223925752e-05	3.8897265760746936e-05	4.575584281920318e-06	4.90963357954172e-05	0.00010082962764774986	8.241213848369185e-05	5.678823467539126e-05	2.536485417681907e-05	4.694979442691349e-05	2.217179805493081e-05
681	24.93896484375	1.5031621016763688e-05	0.0001069735049518049	9.441519426313738e-05	0.00012923874753717861	1.0943223235677416e-05	1.2633065026846903e-05	0.0001980712110726739	2.4283654879184983e-05	1.5344832220228244e-05	2.9563404375588266e-05	6.033025110990172e-06	0.00013425377724748526	5.468232571463256e-05	9.48151900507974e-06	1.7053419403399753e-05	3.991580962977539e-05	5.337023342564101e-06	5.047180715686812e-05	0.00015546236822117082	7.524551715480051e-05	4.3840067560966065e-05	2.0398954140178996e-05	4.9258174332194766e-05	3.8268464560109545e-05
682	24.9755859375	1.5580651403876792e-05	0.0001290083383889584	7.342373083423215e-05	8.91178688193597e-05	1.1581606507422242e-05	2.193005043281993e-05	0.00013869533744955857	1.857049234612173e-05	1.1228689742869482e-05	2.9512487351058057e-05	5.737702821773586e-06	0.00011901565207120387	5.458222968306094e-05	7.977585125539138e-06	2.0477617733900278e-05	3.341443272316292e-05	5.319999716160823e-06	5.275621558633755e-05	0.00011480678402524659	7.990019683015175e-05	3.599821042015357e-05	1.3521175432727303e-05	2.8369096150699746e-05	3.37334220939714e-05
683	25.01220703125	1.5099699969591172e-05	0.00014454783786167698	6.516225673876576e-05	9.262505944808059e-05	9.426667457834133e-06	2.6235419220660135e-05	9.662867552254582e-05	1.2602473859591813e-05	1.6971785714555705e-05	2.870254180258758e-05	5.8460437714609275e-06	0.00011632422883203822	6.944684788204821e-05	8.759214877598691e-06	1.3475581693337435e-05	3.67219391420041e-05	4.920217024450425e-06	6.154297573527594e-05	0.00010743489839772054	6.31414792942395e-05	3.1815442204559414e-05	1.2451282090822623e-05	2.8251129948921745e-05	2.7537610737925064e-05
684	25.048828125	1.627507069195016e-05	0.0001794877631501442	5.2780064993418734e-05	0.00011196055470019948	1.0045164498915293e-05	2.095844263790369e-05	0.00012039819195234316	1.3541256726769824e-05	1.892088702902527e-05	1.9535719743422605e-05	5.942683282301072e-06	0.00010995651065988709	0.0001241494149984042	1.0493446709288034e-05	1.1788113192813405e-05	3.997145418438903e-05	4.393593958465887e-06	5.6574575782050426e-05	0.00014834926912113143	5.1660194402285987e-05	3.294372805684994e-05	1.2323108832443017e-05	2.9762959500301187e-05	2.109714016625096e-05
685	25.08544921875	1.3007899417495774e-05	0.0001590201254194115	6.335260633485217e-05	0.00012525386647196235	7.690752499780303e-06	1.4983709115462766e-05	9.623463604248797e-05	1.8740498477716884e-05	1.642954103942459e-05	1.602432836434712e-05	6.475140069940933e-06	0.00012553803248148185	0.0001157491528155175	1.7470251106745227e-05	1.4508633866648306e-05	2.8183812202581006e-05	3.935906640617238e-06	4.799032476144903e-05	0.000214371822315138	5.087076586450163e-05	3.780514353001991e-05	1.6368085786957124e-05	4.6565713943023785e-05	1.9328756435027743e-05
686	25.1220703125	1.7472010594673527e-05	0.00014388930828843565	8.538859216160385e-05	0.0001578587727821806	8.638742901537856e-06	1.7371935144942324e-05	9.00405551539255e-05	2.1893750402904564e-05	1.0106931317849877e-05	1.3832836235721325e-05	1.44544401502932e-05	0.00014396506336788513	7.307507526885571e-05	1.852431473140456e-05	1.8972787976544505e-05	3.213528147507573e-05	5.029325008693823e-06	4.57978711804881e-05	0.00010089885936967237	6.589535814318555e-05	4.754416875192109e-05	1.600818885169597e-05	3.8783033603491854e-05	2.0863864147730393e-05
687	25.15869140625	2.052447554000712e-05	0.00017594065141416097	8.047909773417638e-05	0.00013942184801187866	1.0103018474615932e-05	1.8546857001955504e-05	8.466631078750996e-05	2.1148081741139585e-05	1.0689149488834594e-05	1.5857331028218e-05	1.7275559129808608e-05	0.00015580453145008208	6.602785310598631e-05	1.6815757347447096e-05	1.8560915610564708e-05	4.9897698295877624e-05	3.722650670508824e-06	3.270926864380821e-05	0.00011801627177753521	8.806552372645007e-05	5.0007204077277745e-05	1.5349587311717036e-05	3.618119717145964e-05	2.7810941850099973e-05
688	25.1953125	1.7981725301157766e-05	0.00012672135388602784	7.624916125718703e-05	0.00013452903705654868	8.435550549199008e-06	1.999336802505153e-05	6.878664969781824e-05	1.8026034708751762e-05	1.5271602037711455e-05	1.295366389008058e-05	1.245109127648186e-05	0.00016224393024043927	4.7771795337378293e-05	2.0030337760928855e-05	1.5729683067669336e-05	3.391272884462353e-05	5.588284895621245e-06	4.398847240729723e-05	0.0001605994046675422	9.970951310713087e-05	3.6206044148250694e-05	1.2693738423740096e-05	4.220238421746103e-05	3.6214164482817336e-05
689	25.23193359375	1.9812600582848857e-05	7.083730957063298e-05	8.195553966362669e-05	0.00013515558431615962	7.5709786916949074e-06	1.5450795534038208e-05	7.309708370219266e-05	1.4073177694638969e-05	1.4565421081084304e-05	9.34859439929884e-06	7.875296974114975e-06	0.00012768131843331746	6.0384580328077954e-05	1.9719070128848948e-05	1.4422719133542271e-05	2.887060345718694e-05	4.278774154888545e-06	4.78735369893419e-05	9.381743514106627e-05	0.00010138479375253575	4.491505632354345e-05	1.8471045074622376e-05	4.397310938789023e-05	3.273414737779253e-05
690	25.2685546875	1.6389422645739477e-05	7.969891618746533e-05	7.517898402985556e-05	0.00010143997629503756	1.0512182060036835e-05	1.1752324083723018e-05	7.92282757466959e-05	1.7657949365289443e-05	1.511617780373228e-05	1.2317197722536678e-05	9.997569072279192e-06	0.0001606488414479438	5.589090699950907e-05	1.712885810134809e-05	1.8575593066537934e-05	3.478261560221467e-05	4.412655637879434e-06	4.542534168639878e-05	6.72865369135196e-05	6.976785228930177e-05	3.7956321114013635e-05	1.504798235129202e-05	4.444647240812183e-05	3.972498846622578e-05
691	25.30517578125	1.584778732853061e-05	0.00012342002801563574	7.059406250966308e-05	7.785216262402864e-05	8.418179505833147e-06	1.3694900258874799e-05	0.00010269421195687512	1.5486943397518983e-05	2.022673788871e-05	2.118178212110536e-05	7.919869548199497e-06	0.000223444688068373	4.349058105130109e-05	9.05048510654442e-06	1.7693964360911298e-05	3.3455539964217725e-05	5.4971425615294125e-06	4.611940530963294e-05	0.00013598436182079256	3.853428790241513e-05	2.389633887940218e-05	1.5224481439671988e-05	4.107368614161219e-05	5.327862513761885e-05
692	25.341796875	1.6043823522680586e-05	0.00012697940363669264	4.6166261998712024e-05	9.663043781314135e-05	8.968843017021307e-06	2.0873370379811586e-05	0.00010710362839153596	2.235158450033467e-05	1.8888768046720603e-05	3.314046841355262e-05	9.098200911670982e-06	0.0001818780671647353	6.490480955025001e-05	5.155065275809727e-06	1.3475571100663014e-05	3.8407320229297025e-05	3.873976095328464e-06	4.9821619697726276e-05	9.54002406339998e-05	5.7630432102570103e-05	3.1778402389366686e-05	1.3403964128447282e-05	4.271432760587512e-05	4.1451394923527806e-05
693	25.37841796875	1.2701043047233578e-05	0.00014024667741503199	5.372710770068906e-05	0.00013790137184559908	8.265713402859974e-06	1.9361567302233127e-05	0.000142476098461592	2.0486307502064515e-05	1.0132426808753954e-05	3.173342827029733e-05	7.52836494713975e-06	0.0001298754736588328	6.631411163796983e-05	8.407766603949416e-06	1.6022512826454493e-05	3.11654157176e-05	3.933762248721308e-06	5.051337352471074e-05	9.279338268072283e-05	7.995458068341056e-05	4.0440388556870414e-05	1.2134848183967456e-05	4.8717460881610234e-05	3.0317775145529857e-05
694	25.4150390625	1.132735882161462e-05	0.0001791309641941011	6.557273077893564e-05	0.00010020955517475833	8.866422986441913e-06	1.587073751627024e-05	0.00010139879005234128	1.810146437417614e-05	7.06813405116454e-06	2.2776490280425416e-05	6.199171765759272e-06	0.00012908114930198066	8.227671197302297e-05	1.3345357203486433e-05	1.4232453607554662e-05	3.8914015543089026e-05	4.854650018009304e-06	4.165200503260139e-05	0.00013993715947972955	7.586032506983045e-05	4.799806494006354e-05	1.7838941868482154e-05	4.369481405970736e-05	1.941545934150189e-05
695	25.45166015625	1.6549227622897172e-05	9.092855825505695e-05	8.173165283473211e-05	7.673925677621021e-05	8.349282137883747e-06	1.7887563288698868e-05	8.148337841041031e-05	1.3731898971158459e-05	1.446159273917397e-05	1.1930031060171066e-05	5.708708272464869e-06	0.00011090147056566403	8.872302127286456e-05	1.803356368307857e-05	1.4295693233565819e-05	3.9089284981702514e-05	4.641989234858033e-06	3.913769872820378e-05	9.65503027071355e-05	7.295231693089092e-05	5.893900314701186e-05	1.8286095390417608e-05	2.578324302483723e-05	3.442241644251242e-05
696	25.48828125	1.798724553793785e-05	6.652771626975253e-05	8.516237927227242e-05	7.56211952883683e-05	7.154004039219639e-06	1.528173250824655e-05	0.00011926583088495425	1.2639770471092442e-05	1.9058847710758177e-05	1.5048287598220421e-05	6.0420206125536704e-06	0.0001312339923585048	5.61235252667771e-05	1.6087397586677723e-05	1.4989579232245413e-05	3.3864380359388794e-05	5.81301664647693e-06	4.393881343924603e-05	0.0001432416123631135	9.857052680790507e-05	4.0286186620650174e-05	1.5583997896732836e-05	2.4554160833062118e-05	4.471688174801371e-05
697	25.52490234375	1.9158603946775283e-05	9.525740805075037e-05	8.197015609081055e-05	0.00010500155702386252	6.611276367406882e-06	1.5182908688563283e-05	8.787455760444296e-05	1.776768326182281e-05	1.3562426472786215e-05	1.3987942311675938e-05	9.6343216059587e-06	0.00014835722974676938	4.9174851413397915e-05	1.648502325743725e-05	1.569296655789388e-05	4.595453731138054e-05	6.607850329597226e-06	4.638913640010927e-05	9.458972456421743e-05	6.083406584401586e-05	4.305968084535764e-05	1.5687077592698536e-05	3.1488759876853735e-05	3.654928891850871e-05
698	25.5615234375	1.6922651428753152e-05	0.00010485334935192909	7.188996184140636e-05	0.00011046740774970734	8.704652334726577e-06	1.4255289242099903e-05	7.14364924319191e-05	1.2221827781548087e-05	1.3219606243773327e-05	1.9600507055814405e-05	5.641163488822955e-06	0.00013320048834547415	5.273993597232234e-05	1.0035142894350444e-05	1.4813701991618967e-05	3.504396472267955e-05	7.177766181700771e-06	5.027693531307303e-05	8.080640833011511e-05	4.462222335445261e-05	4.3509127039510875e-05	1.5060759864672218e-05	3.1897580813812e-05	2.4353742080817594e-05
699	25.59814453125	1.328545205365509e-05	6.364649299310869e-05	4.68045165694777e-05	9.546071629062386e-05	8.37250403807107e-06	1.978968627703117e-05	9.028034604247223e-05	1.0916118632943828e-05	1.8617606542811722e-05	1.61945563589913e-05	4.305637550802626e-06	0.00017265816991808217	3.1173990057500875e-05	1.1144302764246117e-05	1.4920627653349536e-05	2.177631136359162e-05	7.491742561503257e-06	4.2305255973373746e-05	9.998012046629336e-05	4.160656660007653e-05	4.789399463166737e-05	9.892355889892468e-06	2.8552225896501883e-05	3.049789833352424e-05
700	25.634765625	1.342474183669574e-05	9.429450842085192e-05	5.882131709639963e-05	8.271151027341192e-05	5.652711409429381e-06	1.7376932114542402e-05	0.00012624992114879238	5.907107437250046e-06	1.9058818959970605e-05	1.7807617315627978e-05	7.142483815059811e-06	0.0001607971773260067	3.768518351651057e-05	7.863366596359928e-06	1.2410247880509985e-05	2.488519968748169e-05	4.800737652017808e-06	4.4479835221454375e-05	9.04023633871229e-05	5.726438704430779e-05	4.690902194893346e-05	1.3873566803629155e-05	3.60709617892034e-05	3.178170043147807e-05
701	25.67138671875	2.022874090249702e-05	0.00012496528069102397	5.854372038862413e-05	0.0001012019540590153	7.068530748046201e-06	2.057790068369341e-05	0.0001278797727798982	1.5067672756922384e-05	2.0629210265265945e-05	2.4040274072172187e-05	9.770213296935827e-06	0.00013331314873781682	6.180785919867054e-05	8.275507138214772e-06	1.0682813918124642e-05	2.1519009025434102e-05	3.2765965788140624e-06	4.3182218862178415e-05	9.165405114473516e-05	7.243227830951693e-05	4.1421183247106774e-05	1.603704001655834e-05	4.651756563156386e-05	1.6741664709412774e-05
702	25.7080078125	1.5507062723494278e-05	0.0001582425602469003	6.368554381029913e-05	0.00013347778912393737	9.32324578026228e-06	2.4813541643770042e-05	8.692559593188595e-05	2.4121960608103382e-05	1.6339123444268944e-05	3.183950664522018e-05	4.965764176641123e-06	0.00013399433700117454	4.052676648014994e-05	1.6948864908805797e-05	1.0418422697496123e-05	2.052814586208837e-05	2.6837489832333908e-06	3.766101510973634e-05	0.00011151658920751583	4.8537985815436275e-05	4.895114724466196e-05	1.2544334542775668e-05	5.210053030683193e-05	2.08610739584304e-05
703	25.74462890625	1.567110281512375e-05	0.00015403425300938755	5.883058212994979e-05	0.00011868680842178779	6.351527478769801e-06	1.7663647880181222e-05	8.238443996465134e-05	1.5915441482995607e-05	1.3676428608680827e-05	2.7908072067365402e-05	6.39609854562289e-06	0.00011991602940068509	4.877437443120805e-05	1.6507101221375197e-05	1.4225003115272975e-05	3.503498366301307e-05	2.64900863932475e-06	4.106691097651464e-05	8.617346633705289e-05	3.922673154345113e-05	4.620495627543689e-05	1.1973804397324307e-05	4.526638806717833e-05	2.235658360067883e-05
704	25.78125	2.3509681874422094e-05	0.00012704750673410835	6.045878218457503e-05	0.00010451555857141342	1.1657723329565688e-05	1.3559307275841441e-05	9.368612653572246e-05	1.2203849762156631e-05	1.240533376811542e-05	2.5961207294990686e-05	9.705528990155563e-06	9.70301102150954e-05	9.366838049520836e-05	1.3562246014436856e-05	1.6165609849378484e-05	4.1003004850604666e-05	3.84583601330043e-06	4.5577676470541856e-05	0.00010932922427790446	7.550608695776155e-05	5.430911250760091e-05	9.875529652248329e-06	3.1359549145696766e-05	2.3525116819255498e-05
705	25.81787109375	1.6199060068640615e-05	0.000115615270611062	7.130691596801445e-05	8.926665655969653e-05	9.923862403424228e-06	1.430945513184431e-05	9.384667278550052e-05	1.1849246389381602e-05	1.5527585367895177e-05	2.6980720957027255e-05	1.3658245607292937e-05	8.271138098681351e-05	7.810125068834644e-05	1.0873311725596554e-05	1.2583904698024057e-05	3.281917067490346e-05	4.755678079448604e-06	4.4546961100288754e-05	0.00012797344741774356	7.053536943768353e-05	3.807725693109874e-05	1.2417705843942268e-05	4.401663588547338e-05	2.5208509102385943e-05
706	25.8544921875	1.136812712492349e-05	0.00014261181860032054	9.364878371617461e-05	0.00011684551760913727	1.1516068212548809e-05	1.7124286031091977e-05	8.851616523002083e-05	1.3266571329845106e-05	1.2722805213967912e-05	2.3614340461745125e-05	1.4824683408750857e-05	8.726487479416186e-05	5.065222735179145e-05	1.3075948846007383e-05	1.3990245006388624e-05	2.6419665283496877e-05	3.282922128514085e-06	4.327098956931951e-05	0.00012480386764614253	7.669637287858336e-05	3.006852714511412e-05	1.6062210841682295e-05	4.049308877504558e-05	2.3823274912114465e-05
707	25.89111328125	1.5197531672766975e-05	0.00015357701563992106	8.162308226375149e-05	0.00013153913806245745	1.3123305802462045e-05	3.0570532605580895e-05	7.605808244647255e-05	1.3808624787395459e-05	1.1906880913096565e-05	1.489360554370742e-05	1.6411829479338503e-05	8.664499113268004e-05	4.9701618493002464e-05	1.5094438906505529e-05	1.276366685174988e-05	2.1943702923434354e-05	3.118213506743887e-06	4.987264604103291e-05	0.0001349251751782389	7.720228327523458e-05	3.961053048291035e-05	1.7578896798341337e-05	5.2226732917058516e-05	2.3514079214916184e-05
708	25.927734375	1.9710223805998825e-05	0.0001563116454681111	8.377077858747277e-05	0.00010961454439058988	9.215452344679437e-06	2.4897642821539917e-05	8.843540504978981e-05	1.710135462327021e-05	1.9653300723460636e-05	9.5938810000073e-06	1.2094161819263508e-05	8.600346045382035e-05	7.304678314555118e-05	1.3710513309225236e-05	1.4439685963930508e-05	2.1740561625632175e-05	3.210262238668668e-06	4.7815105693441956e-05	0.0001736223180767216	6.153275864531575e-05	3.0646293856183714e-05	1.9153868433874947e-05	3.383485570108456e-05	2.9473378801803266e-05
709	25.96435546875	1.858722751018842e-05	0.00014796041605524612	7.086023746990344e-05	0.00011032311276035483	7.294733011959875e-06	1.6178019303699657e-05	9.197409479349338e-05	1.3515893272982615e-05	1.9685954952634932e-05	1.6384109020622585e-05	7.79974664324252e-06	7.475831631849469e-05	8.823968132018485e-05	1.0194871711826711e-05	1.2870956017677776e-05	2.022229196860061e-05	3.2112595992502615e-06	4.647764250916592e-05	9.029164860101696e-05	8.300628018754475e-05	3.328277667454412e-05	1.3675329252570694e-05	3.235244984276248e-05	3.604906167243229e-05
710	26.0009765625	2.157016628157966e-05	0.00020491397257682152	9.639159229759777e-05	0.00011864598431324197	6.959472792031567e-06	1.467785062645783e-05	7.63288719053103e-05	1.2641399535516951e-05	1.5815961809803846e-05	1.8572085671754282e-05	6.352498097839624e-06	7.611426326428163e-05	8.615419875430621e-05	1.124801239310314e-05	1.2348766015510525e-05	3.198102869233031e-05	5.101297856688843e-06	6.141769049566507e-05	0.00010632275676499029	7.694106480670587e-05	3.4324175987449066e-05	1.1765538345111325e-05	4.814014232867944e-05	3.718188091719097e-05
711	26.03759765625	1.5014052195924433e-05	0.0002014547871432547	8.224824565558958e-05	9.26742096914442e-05	8.582540970961742e-06	1.7251393122905758e-05	0.00010215263124562285	1.6999983977643937e-05	1.2749938603126022e-05	2.363007181669943e-05	8.53239709943926e-06	7.766483466755168e-05	7.477726580510586e-05	1.0373142833672961e-05	1.7295776775209482e-05	3.554568972254333e-05	5.850469791167331e-06	5.488683308875578e-05	8.980757208862883e-05	6.315528260031633e-05	3.427496224117108e-05	1.715058849711293e-05	3.374363812234852e-05	4.436576210712716e-05
712	26.07421875	1.5411588767215464e-05	0.00013889279400284736	5.608654182019675e-05	9.216076738767875e-05	9.446280098153751e-06	2.4261741230705514e-05	0.00012939407239929778	2.194750327342072e-05	1.6277307299800915e-05	2.1948065876963858e-05	1.328351726934945e-05	7.42269787368302e-05	6.787013114132069e-05	1.0405412245623405e-05	1.8399199670746914e-05	3.278899316833341e-05	4.410972177095893e-06	3.7045794427930797e-05	9.137691095504471e-05	8.810402557741763e-05	4.388799073682469e-05	1.5310754087412198e-05	2.9244152205067953e-05	3.328374565433922e-05
713	26.11083984375	1.536313666910035e-05	0.00015861061136671024	5.183153405282261e-05	0.00012952874802604658	9.418119878182508e-06	3.473061926337687e-05	0.00012317666124432027	1.6242304032651412e-05	1.6618776174688153e-05	1.2875620274459623e-05	9.669627754864506e-06	7.410853120376181e-05	5.4724833603303525e-05	9.791101199577403e-06	9.621847213393415e-06	2.7909987256083417e-05	4.505669437989422e-06	3.394083863453336e-05	0.0001217871323979393	0.0001005855796004557	5.2624987185858696e-05	1.8806602144193308e-05	3.93442256207634e-05	3.176576500636286e-05
714	26.1474609375	1.3542209808094707e-05	0.00011900796009541069	6.952739885680917e-05	9.124617632019248e-05	8.955872669656969e-06	2.2720658720560177e-05	9.045668610188436e-05	1.6960223992451e-05	1.43323699479886e-05	1.6782337967272776e-05	7.445690523336378e-06	7.532571839562717e-05	6.665077919499873e-05	8.726684082224068e-06	1.6211599358680967e-05	3.69169521114713e-05	6.398407039096206e-06	3.9608393648790056e-05	9.239549580800418e-05	9.16197854759246e-05	4.387386559660161e-05	1.8941641385980446e-05	2.8677227226353232e-05	3.0483729268076153e-05
715	26.18408203125	1.0549310726812912e-05	0.00011281167443218526	7.25083860824381e-05	0.00011569034040514533	1.011981659631408e-05	1.7025042562498404e-05	7.299308115729361e-05	1.3659535571016693e-05	1.5934181331614065e-05	1.8954292891951935e-05	6.458568521754253e-06	6.718658354362416e-05	5.499677575050985e-05	8.900332194663698e-06	1.157667167483377e-05	3.553263977587874e-05	5.870189879122165e-06	4.305673714803059e-05	6.216358958693402e-05	9.784448755598241e-05	3.841460968121825e-05	1.400803923806673e-05	2.428092202046349e-05	3.846467383830287e-05
716	26.220703125	7.047834082942359e-06	0.00013915326654331193	6.800926540900999e-05	0.0001268135814091663	8.460651864003904e-06	2.317799719680143e-05	0.00014172475548971476	1.3782193035533302e-05	1.4859557573101343e-05	1.6670038074608595e-05	6.140878770702404e-06	9.46232658658476e-05	7.081360171371027e-05	7.401082659858074e-06	8.760937654838255e-06	3.7504002591157885e-05	5.2322187963227175e-06	4.562029275881592e-05	6.293221395259694e-05	9.012205601369413e-05	4.390556932155688e-05	1.3857101416663983e-05	2.162426705306315e-05	4.0844230465428606e-05
717	26.25732421875	8.986432883912747e-06	0.0001344382601018332	7.684615327796943e-05	0.00011486714763508422	8.83715974008227e-06	1.9239826965844178e-05	0.00018094975379284503	1.7779792065499073e-05	1.2274893596666689e-05	1.7630169863816046e-05	7.334643795718152e-06	0.00010831278845083185	7.070488989850236e-05	6.3091834852006e-06	1.1162781276631554e-05	2.78783175895144e-05	3.5450379663326136e-06	4.676239571255165e-05	8.032942564734677e-05	9.249985579326112e-05	4.301942571779015e-05	1.3044324464896417e-05	3.6317808627025885e-05	4.0583837136360436e-05
718	26.2939453125	1.3649949444274036e-05	0.00013689300571582296	5.734836081330129e-05	0.00012483272003586222	1.0105465404655368e-05	1.6257549731438702e-05	0.0001250921471799839	1.8444336732953873e-05	1.8050769683014817e-05	2.186066734250413e-05	8.17328598292119e-06	7.99015944351139e-05	7.731579475855294e-05	1.0950297663421836e-05	1.282517895848671e-05	2.7196031293608216e-05	4.126604369058271e-06	3.8619057464304356e-05	0.00010493401366969189	7.368535751813365e-05	4.4328961213256464e-05	1.2252826142546584e-05	4.099512013770048e-05	3.888141320000471e-05
[truncated: 15,666 more rows]
