# Supplementary material for: Spectral signature and behavioral consequence of spontaneous shifts of pupil-linked arousal in human
Source: eLife. 2021 Aug 31;10:e68265. doi: 10.7554/eLife.68265 (PMC8486382; doi:10.7554/eLife.68265)
Supplement: Figure 3—source data 1. [file elife-68265-fig3-data1.csv]

trial	subject	pupil	delta_Vis	theta_Vis	alpha_Vis	beta_Vis	gamma_Vis	delta_SM	theta_SM	alpha_SM	beta_SM	gamma_SM	delta_DAN	theta_DAN	alpha_DAN	beta_DAN	gamma_DAN	delta_VAN	theta_VAN	alpha_VAN	beta_VAN	gamma_VAN	delta_Lim	theta_Lim	alpha_Lim	beta_Lim	gamma_Lim	delta_FPN	theta_FPN	alpha_FPN	beta_FPN	gamma_FPN	delta_DMN	theta_DMN	alpha_DMN	beta_DMN	gamma_DMN
0	AA	0.1901900904492526	0.14419965379502453	-0.4498356352062519	-0.4181210185397015	-0.2055641691955048	-0.06878868639256686	-0.20550761023649167	-0.47138921535189193	-0.263107376403678	-0.16614762313885167	-0.1091935566964688	-0.35214695662378004	-0.6174548637319477	-0.6410111466995585	-0.33858214027671085	-0.14260226540216525	-0.09476942564698065	-0.30778772266595844	-0.2224572107265661	-0.036630477310897636	-0.030600984050269897	0.6184177340264201	0.25088222687613215	0.08062292314692832	0.2720054266564176	0.2834493723181455	-0.20888709911659253	-0.34072921769430753	-0.39218412558144555	-0.16364696407393264	-0.08195286403594082	-0.06850478274749872	-0.27113196407065665	-0.2854854441530419	-0.09699764868770488	-0.027870474040906146
1	AA	0.6072796490691389	0.587964683555876	-0.03761470427757152	0.22045458637023152	0.3845646824215343	-0.09068715805239025	-0.005603511377496595	-0.3932711057160281	-0.31863861689515205	-0.17382923073862422	-0.08105407453734204	-0.046713705348151446	-0.4577010118853657	-0.2694536530902214	-0.1341660451184472	-0.10565639428461049	0.33271226090235806	-0.08032761300503277	-0.11438384589474748	-0.004763765729925318	0.027164779823483087	0.9190447414568486	0.6113754844916248	0.23457966047808354	0.32207391677474795	0.2883711022867508	0.1977791886237672	-0.16878704097243835	-0.21090270084884977	-0.04190417370351218	-0.021102758722319592	0.39380470009921	-0.06605589903608267	-0.11034153153909032	0.07981228130001394	0.019171809305728704
2	AA	1.0461080041579314	-0.24454462155958645	-0.3453682911599675	-0.1132063543353593	-0.12910345090488073	-0.0665031848242763	-0.13245351371044767	-0.5155186416627477	-0.6936532909305475	-0.36928037636571354	-0.09065404668096999	-0.2990764883703625	-0.6574844578032484	-0.8395955485568061	-0.4999702837123583	-0.13408047376182264	-0.04637189773334649	-0.21426397464463598	-0.41363444745167355	-0.1383941411036953	0.06011882454215112	0.3691002852935197	0.4385937689961019	0.24808463798717928	0.33010129722214154	0.3729784791888202	-0.15032335840501787	-0.366677166601141	-0.5799785063575448	-0.22280607738293323	-0.025507195452084908	-0.07375972036113798	-0.24041304086731463	-0.3711658504976796	-0.169012255255927	0.015308088156609667
3	AA	0.3219035028890267	-0.1185532317170307	-0.4836645412255153	-0.41466275978632744	-0.12325242780267498	-0.012063578845201484	-0.5142749107876066	-0.7909519350507137	-0.7678983487703839	-0.2075323059553429	0.0034827288059346984	-0.5813505917395061	-0.9379740755647872	-1.0167514359434366	-0.3552738641338502	-0.04765912662664551	-0.2534207036698186	-0.5384317218956738	-0.6577025118287022	-0.042506739313239894	0.09602758807045575	0.26727062351218667	0.0009040048436238513	0.041460610238529205	0.16260142249517107	0.41280775425725147	-0.2890499189412581	-0.6188888388615359	-0.7714521057661478	-0.17984208960559567	0.013379596134845517	-0.1386671801619752	-0.4735811617836021	-0.561221684108861	-0.08854070197272867	0.048183740803463326
4	AA	0.30978572814423894	0.6048448112446956	-0.1292432658913384	0.14442250351957675	0.046625980952674784	0.07738646288423734	0.17594340372820083	-0.04194393342397662	0.261857251800655	0.08473581896631988	-0.011429677999416299	0.12932047286537962	-0.17315705993683528	0.3129713578468425	-0.07909166165079684	-0.018064264203208502	0.40390999509608627	0.055119506902858495	0.34041989205522927	0.15382400683345043	0.09227737437878103	0.8707756628608667	0.3736602099533666	0.5391072130803973	0.3857588450265239	0.41337350969014985	0.20472705033596061	-0.12260507225374817	0.17504637880567953	-0.01461011634505649	0.03969139481278061	0.48037492897711864	-0.03842617576055418	0.3119553748817667	0.049781264382601	0.11261034356178667
5	AA	0.09200519102776576	0.4273497506176891	0.3169230326135012	0.49113996814287686	0.16230422354406215	0.025928273868712104	-0.08495701806552569	-0.28466743942133155	0.05260860372907761	0.04739672069300882	-0.06302556220730082	-0.07227863556165559	-0.33444453690191	-0.04960459879960677	-0.05871100745933244	-0.11862808240495282	0.1900530770319082	-0.057982623722189874	0.25072802342704326	0.21089080128383308	0.01784085435481586	0.5749266926664582	0.3599148062740001	0.6309628174995523	0.519038017713104	0.2948013382279351	0.1623788796545449	-0.13547789210290628	0.01952302276984419	0.05528470581338185	-0.07892201224965101	0.30527756003510476	0.027320045593366427	0.21642469616783	0.15284673576013752	-0.005831673309081076
6	AA	0.062070029122257585	0.3984713378045297	0.3594289093327937	0.5810240712371607	0.16213518936782423	0.03122356407833715	0.1043601439820856	0.021392509365712797	-0.10598101213239453	-0.06610414540148524	-0.03978145139322464	0.036121079330783346	-0.22232970646685768	-0.17611195310718353	-0.14921844027141296	-0.06963842280033683	0.24273767908957233	0.20745093499660916	0.12748589616139694	0.15523428354597923	0.08234174093837465	0.7241615599582125	0.7857778279253826	0.5883006413224945	0.466730017509041	0.4188660812249154	0.1256706297848822	-0.007321973840231033	-0.07460647832156653	-0.0004451767812270191	0.013139880435854678	0.24799807370294702	0.18488798877144674	0.13505253724819788	0.11034185740252545	0.061717255359344136
7	AA	-0.4600389571487903	0.683038813359909	0.673422919081004	0.8038410707149878	0.5981672891721466	-0.04448619925022257	-0.2622994171573012	-0.20144117616194923	-0.16582571427134596	-0.026497232706579332	-0.13553318147351368	-0.12080969989242707	-0.07338720220534123	-0.15246450000241563	0.04142957410681447	-0.12328455297817609	-0.08195128899430504	0.004999363245511201	0.08407731122207407	0.15775546945214058	-0.024129247906941043	0.5775387023115133	0.4253520514894893	0.654023733295098	0.6056865367699418	0.32383402088413393	-0.1375551046204202	-0.03823573003048675	-0.006651213356873464	0.1117535412382642	-0.07499006424641586	0.06331354132237554	0.17204819657593862	0.21805647488735613	0.31576514996094174	-0.020999037785944363
8	AA	-0.17167445014008748	0.9530600637326829	0.6601678819715705	1.2085615948457757	0.6172853510151783	-0.05146803008354306	0.5754416389719199	0.21664491592120028	0.26820397883674607	0.07851067604604411	-0.04597603290278851	0.6901213025869439	0.21063968818723522	0.45550693512056206	0.20299762077008054	-0.08156489284268975	0.6541561231955517	0.3846303911308746	0.5142619336311303	0.21058423215352917	0.06204900236317901	0.9941253737974618	0.8250097014216815	0.9388387602416575	0.5835596412611372	0.2855708710202365	0.6657847282778404	0.22089496839910283	0.3790321540440562	0.20421830484942394	0.00920315751918288	0.8267517566140423	0.41010918984693556	0.6619281952295659	0.35553682187367874	0.027262192798478413
9	AA	-1.0967682113737653	0.230333038970717	0.09157541716018847	-0.05666948618681722	-0.20152610395830184	-0.12468822127765122	-0.25781410891633905	-0.47811413496650834	0.21791224021846922	-0.21531955762994626	-0.06922871502815209	-0.4096285090675351	-0.5037005507725991	-0.025391395876550593	-0.3590363864381887	-0.13493154969740173	0.03061675569269906	-0.07830035627061083	0.32750210862802964	-0.09369308739260518	0.003382292109873397	0.6006317935930221	0.5109289058105337	0.580248918318188	0.2571179363337086	0.3025829828307516	-0.19372787891443677	-0.24770476160828458	0.053570192198002964	-0.1929377210872376	-0.08692840106724109	-0.012870992066326359	-0.0400701676701678	0.08728666769842608	-0.12367192671381244	-0.06029402494249014
10	AA	0.04754327980688803	0.06819782802701457	-0.10001851913688986	0.18458399717413665	-0.1738098994478654	-0.01938062549957431	-0.5027423242605364	-0.654236203285627	-0.5237654813103605	-0.3883841503029828	-0.0006697734961598201	-0.46964638549431625	-0.7108419384539433	-0.5864573002876841	-0.4651874326374008	-0.03892575532965736	-0.3176145495787137	-0.44303359479205406	-0.36605909353237065	-0.1547547011472945	0.1348009379467534	0.2860773084368513	0.28525033000310784	0.19513207387518006	0.29637371018860814	0.35211560426154787	-0.3901275925483856	-0.5247835688212479	-0.4195251727778675	-0.24939442074342644	0.030545126955451973	-0.21226539229112817	-0.40942734145054827	-0.1974069252695938	-0.1327729417284047	0.06958285880986281
11	AA	0.10389702161352328	1.021034730280867	1.1413949497217755	1.1452715555029407	0.9970039481264152	0.08299706298810694	0.3349668897328253	0.1793293296671319	0.3542226160985362	0.3264126690375231	0.0006674060414981753	0.6985983194253831	0.5076107338227094	0.5383570172898593	0.5584921907541767	0.003301585419633657	0.48684760915221914	0.3351554187808763	0.4631349192541412	0.44586611465269543	0.10211150751832676	0.7907644321844192	0.6355378471890252	0.5104175382324663	0.7062727857028261	0.3751768687065966	0.5508664613607281	0.40438731673259	0.4295852614991986	0.4886546905020719	0.0386305342327522	0.7711326887784886	0.6711213414222714	0.6341592296467831	0.6543928682034528	0.07852963094909349
12	AA	0.5713040581492631	0.7524155819411531	0.840518148926093	1.520161852305923	0.7840199647300354	-0.055950600749707924	0.21376985491275624	0.3593986071678277	0.4209562714880484	0.10388323150572187	-0.04735632263682055	0.2763361226057772	0.4068659269168484	0.705564717558552	0.26356103525661156	-0.0693536698042867	0.4187786052559537	0.5570003312652954	0.6730117835263403	0.2108709098143886	0.03014751894248313	0.8075692150253868	0.9810511727116946	0.9988151350548431	0.5365929359523591	0.3229723817442063	0.352047335836134	0.48217280734833934	0.6150036187325405	0.2260475224989409	-0.020174339312478473	0.5163852622238632	0.6524285117834345	0.9026671943853555	0.38898743313642514	0.014072631414634884
13	AA	-2.249270322337113	0.4529616437408164	0.07424335802958015	-0.27715704845751643	-0.11868909539262762	-0.01376124123490996	0.035008116548952195	-0.13557180681650172	-0.1116628901595671	-0.25882992303587615	-0.03960773234056525	-0.013141271678397182	-0.23460471818746043	-0.34856996180724353	-0.3960361262762593	-0.09161574055040322	0.14805550276999235	0.06128388786839989	-0.03571044463177997	-0.1360742866188711	0.05350794384217883	0.7003987262308293	0.4839685678289438	0.3197494277144053	0.3583748468608261	0.3293480536532627	0.054607031316493915	-0.06243360958920907	-0.19318218754645988	-0.24610938131900273	-0.036044531767466026	0.19706077867553806	0.020679489554322084	-0.19820722116249034	-0.1824953711735413	0.02691494216062429
14	AA	0.9089365872644757	0.7490448613221365	0.22534175515998622	-0.02573967900677554	-0.036566871101118226	-0.08232527192193873	0.06411396941905156	-0.28161729523707657	-0.4657312188780127	-0.10787299915440807	-0.08299420352160558	-0.031654165492247976	-0.4325790019223632	-0.5901563707248809	-0.2131816372273727	-0.16019856407978406	0.393030721404781	-0.030853058288778268	-0.21400450959866713	0.06206754613758925	-0.020594920062874777	1.1223735975516425	0.6287266905831013	0.24376256083880854	0.45172175056605646	0.3242001035368558	0.22071930724512678	-0.19119953958031433	-0.334058514500974	-0.036819751289665525	-0.09585557364279929	0.5239593190676657	0.012089418159801246	-0.19114923781050908	0.027785689010386694	-0.04976610378742086
15	AA	-0.3818671812631088	0.7351137019533096	0.8857489882395256	1.2046668042539745	0.6929933302909161	0.033824214287007326	-0.021734233478683418	0.08644509120709065	0.4422302843514747	0.04960640914393499	-0.03488150697809678	0.026872371665653816	0.11942025150610425	0.5650335551894603	0.09831276363466612	-0.10516953616586866	0.1507172773500498	0.22534669096766646	0.5607464186854256	0.18051281132621577	0.03797302441629791	0.5183154012980662	0.5128851954629057	0.723805507532292	0.6015833422462187	0.35928177902433056	0.20074657936366758	0.1892202765922446	0.5063979856861733	0.14732615172620056	-0.025272073969125675	0.35578411006234867	0.3703266425217324	0.7547621347418354	0.3248234218849526	0.014055207715349738
16	AA	-0.4124964223241524	1.091239839863925	1.0722016738911266	1.6168210402101089	1.0518555440611388	0.06504652635441399	0.06390446069940792	0.1220879906371799	0.4009487191513439	0.22243822006082548	-0.051892282766978326	0.4606754771375554	0.3801474903508022	0.6848498464292683	0.4168079698065488	-0.05162728560371921	0.1847359484374791	0.11363839006353627	0.4832783492421091	0.3091273809631594	0.050589511191929226	0.4761627895937164	0.46236127855324893	1.0215750765690879	0.675795635590813	0.45182936052777034	0.337942485573443	0.23274670375905848	0.521129104191874	0.36090069903847954	0.01083359410002549	0.5318819879526298	0.436722961582962	0.8419375868515435	0.53189940292719	0.05981920106998606
17	AA	-0.08241946022040318	0.3417176142147571	0.17008909945437345	0.29460520399537027	0.4433920785730059	0.012663387595992948	-0.054331459753150124	-0.3059592227593164	-0.06560047143189962	0.021083465353179065	0.03179776082121588	-0.20035537609220544	-0.3365506918949186	-0.12300157981680737	-0.006022051544290807	-0.026034972999720463	0.023755783409490805	-0.15156571688039988	0.08752698673530745	0.1781325599543897	0.11725003078224194	0.37266483349869217	0.575266435694217	0.4927549417640946	0.5204295694110246	0.32656030942834535	-0.06863726276168292	-0.169409534099503	-0.0005427760489329359	0.12070742585406435	0.031304073980388925	0.09053194069192494	-0.03265613464286998	0.12116147917314235	0.23450786318128447	0.06721276536170118
18	AA	-1.3803238520535825	0.1637838623364578	0.3359386620758583	0.3617996081185676	0.12835201668744922	-0.022042878404473054	-0.13565920809049725	-0.0488120456848633	0.04736407600891268	-0.21655249085346862	-0.1069132488084854	-0.15554393477149198	-0.17344835910300338	-0.10086329444690256	-0.2430874503560938	-0.15995277865969548	0.12078596546497544	0.1348486710688137	0.18941485816772774	-0.05544381708962831	0.0026284722129310545	0.605909420821086	0.8531845363248725	0.7387944388840146	0.4241209201399794	0.3272143400949765	-0.07682530379248509	-0.01878075409798985	0.009572030442521307	-0.12862700050311293	-0.0706101589456467	0.07027311391624314	0.22806429094923653	0.24367688243650987	0.0010746280820490561	-0.02144080963627104
19	AA	-2.125574466335728	0.40104844721496136	0.5169489822355989	0.20647944583907074	0.24156653864498168	-0.03326591999489903	0.18010416980373067	0.09204889064510269	0.20419103189940113	0.07251414416341895	-0.09327804766773706	-0.045184184126773275	-0.0282853439141455	-0.007364149960576105	-0.07721724274898767	-0.14976707088013974	0.28482994543774454	0.2272918738574068	0.2840556305444084	0.13685416384927995	-0.021201250864983923	0.7210211488659422	0.6020312914545529	0.6466410002349305	0.40340271045311304	0.2861793853955139	0.09973414667444969	0.03327099527111321	0.1028025849660108	0.011375989956251331	-0.08698790063507911	0.18063351329867317	0.2517266622138721	0.21429622373529478	0.11214220308757339	-0.06305371485592026
20	AA	0.15705274457923413	0.3661508935009594	0.21186291446061667	0.04027994824001002	-0.1026449729796719	-0.03262633993981012	-0.16855399444429664	-0.03590954546618352	-0.13393990889427876	-0.22818805433366762	-0.06909804633503436	-0.21960231531776264	-0.2208569003592411	-0.28692200677598634	-0.30867632298456105	-0.11452803258594413	0.1714701940649448	0.16689859780664995	0.03465077648545667	-0.05717865271132805	-0.014606059513930347	0.6608146386651221	0.7595715069849382	0.49607617465020915	0.2990194635974994	0.28763675583296355	0.014973266794554352	-0.01368045366472681	-0.16199856268678947	-0.12683611779257475	-0.06784209187210877	0.13177410344668616	0.09530063986032267	-0.03827392645298633	-0.027097582047472812	-0.015064191410623096
21	AA	0.09704762826052403	0.6666061207827159	1.1019030365591571	1.328073832756008	0.4892588557140851	-0.03358174811319303	-0.18460868776671346	-0.35598918397130874	-0.009626156625732074	0.08576980803426038	-0.10884418495915904	0.068483033793028	-0.01685407828122809	0.2682287090889295	0.12174379460549956	-0.16203770821677743	0.08737782697946317	-0.11513412064207684	0.21158618082747038	0.20470291118017947	-0.03159151017596207	0.5250203679244707	0.5135430059359785	0.6346275310942975	0.5738015300497366	0.3887578383799448	0.17088154591423632	-0.08364838915301798	0.18751651054075014	0.14264051024011337	-0.09744046715389088	0.24996318815664353	0.2226259026798092	0.45773518185105333	0.28468219821969676	-0.036819800613883125
22	AA	-0.8391744772929095	0.15396425395312563	0.2293853503775397	-0.24469834827616566	-0.04442432544242747	-0.04192087941670186	-0.06816758680847368	-0.25499108069311793	-0.015675368806873147	-0.2639084194794781	-0.10089331702743243	-0.23733886562051465	-0.33352984165690214	-0.3456711483193382	-0.3961385828659978	-0.15228002155433007	0.09475004347067584	0.05177771403830822	0.0501975030514803	-0.10654614380786276	-0.020215985625485544	0.5680844536284713	0.7429696112683932	0.4386607130026181	0.3045255643317959	0.3076910352592448	-0.06276902084242098	-0.05726572947890718	-0.16906877587342617	-0.23891317227266162	-0.08525665659209603	0.10297509008786054	0.16682064553113052	-0.05911060483226804	-0.11375385820765871	-0.02936448559480276
23	AA	-0.30100510977475703	-0.05398372190482548	0.24187670883658707	0.4425040193546913	0.15553377570028615	-0.022479565196031004	-0.27002712393930595	-0.18772276025995405	-0.0059802101663066765	-0.1769642801791056	0.0046393336523693485	-0.36096511929544617	-0.2759390742784462	-0.12579820608220893	-0.30636342293490504	-0.03859079882119909	0.005398289965674596	-0.015061286655333461	0.15126937225138515	0.03480177877963486	0.11368954904439477	0.5045147513603554	0.4814656470761578	0.7009174119881758	0.4553061774611791	0.42607723220319493	-0.040335246803278046	-0.10970975163533248	-0.017315540056098255	-0.10237575411164634	0.013441180315489465	-0.02631726412944979	0.04040554405260832	0.18072304307878762	0.07591915769665336	0.040523313398154404
24	AA	0.9821320474475843	0.40129005176647214	0.5648161108053097	0.7032766401626921	0.32082935071300467	-0.02984976804898043	-0.4373218241258392	-0.13414408039447423	-0.0023179523813019465	-0.022644412592019325	-0.07983188772712868	-0.4499000695274782	-0.2050496669941948	-0.1172640916831198	-0.16700125790416287	-0.06580243284601517	-0.11470039570446744	0.13059304746401446	0.24321092462874594	0.09874539522430625	0.020619845866825415	0.3679738230583609	0.6582537841120979	0.6315732299068462	0.46874594628791155	0.3319319819775417	-0.2758700104969276	-0.035166756970589574	0.023146121029233857	-0.01587744846455097	-0.007630432254540409	-0.057098766021797864	0.15779128807377973	0.28168082835032693	0.07094850406280839	0.030321938802341464
25	AA	-0.7320272897257326	0.48768974244704366	0.689951829565019	0.21365835448012616	-0.04630034655510529	-0.06266507958705825	0.1242154019428976	0.35595150744929827	0.19088464928294302	-0.029669224816672113	-0.09604965436881274	-0.09251754822734615	0.08993742164822338	-0.045903407055355894	-0.2407327799132668	-0.17858090026572082	0.25774742105434245	0.4432275574551465	0.2525993013806487	0.0498036184806403	-0.04604338377140893	0.6944131775193167	1.0288082926443909	0.47601299352340365	0.46172429381198965	0.370154422479853	0.0432826256966361	0.22634551690062943	0.06913291863489057	-0.10961895508935315	-0.09566197172235347	0.2489537337128469	0.39889815510500504	0.10638235811233376	-0.05907561679437956	-0.05273390401964173
26	AA	0.03369744884184488	0.17391966040665818	0.1858798810394665	0.7225098994024853	0.32638365998431085	0.03769973929772563	-0.17128982545817073	-0.43616626917859236	0.06646419671242842	0.06845552308358016	-0.059991180199478134	-0.1548067748590718	-0.3138191166534958	0.22679981861118126	0.03304312489240724	-0.0828515523640263	0.01401006782533587	-0.23758027323854614	0.16783483517131992	0.15880784148783444	0.0651578911796813	0.5269858358933102	0.26181075515360386	0.2889498182659157	0.4500331863560625	0.390416127158675	-0.06482097246700569	-0.20260284644121573	0.19479844116614276	0.05200287233327261	-0.007854899340908883	0.009298475285303143	-0.1613513217616862	0.4756329495570897	0.15958409895409797	0.04272450111461579
27	AA	-0.6099339536701348	1.27633289575008	0.9908246849004486	1.3702678350970268	1.0465792103548381	0.026224183915909638	0.2905327566621474	0.2590277744855958	0.3027149878491886	0.052050640379060376	-0.10427427345367812	0.285235760255953	0.2641909278472472	0.3790551122593113	0.22188297898070886	-0.13953422526166825	0.4352933653435087	0.38376106602270865	0.4423773754638185	0.242225422705741	-0.011407797972298184	0.9359268774990053	0.8008334749701129	1.058669610544764	0.6938209070868453	0.3441786446903434	0.29892195164398516	0.22438496900267357	0.3174119814585845	0.2449629629868939	-0.06477806391743535	0.6538730945907032	0.5205346714118855	0.6232090811704958	0.4760852042283208	0.006963907270730818
28	AA	1.1779883916918246	0.784967791368812	0.8431025001861406	0.7772588599888891	0.27875101866947327	-0.037338426248672896	0.18220699860361433	0.007881601722314002	0.08364341733375413	-0.02868100510691729	-0.15514033869325639	0.21985396497549647	-0.042225709724004634	0.21968864193597515	-0.11603116327966356	-0.17590816276466148	0.2557594589325609	0.24360017263524525	0.22191546016054664	0.08554222960487756	-0.06538039308038268	0.8194926293503455	0.9416253163052863	0.5642825203437023	0.5744931450772157	0.35161316407037924	0.2942391887295981	0.07951200577896489	0.2650418911939636	0.0017232869400052309	-0.09678422175798529	0.40576472984829715	0.4249915552719872	0.5115120963019217	0.09655794827574837	-0.05432875949971461
29	AA	0.2992078496793373	0.7301785705846084	0.7185945096641314	1.3663221765695375	0.6564068642584935	0.10117613491822253	-0.15165142863046888	0.01540001390522372	0.2938944358789839	0.08417972495883719	-0.06940807680808536	0.010356822163596568	0.1300687387318904	0.6342530482169284	0.18584503824476206	-0.1170244390694064	0.2428575229036769	0.16252004600860714	0.44617984819283163	0.26222123506280814	0.02363199264975524	0.9770127374333832	0.6085580144936074	0.6856538560022152	0.7174560551778568	0.3492170900904097	0.2322562295404118	0.12202603694827574	0.5814862797037055	0.2310204287995381	-0.040355401987192785	0.4043409215516418	0.3254541450656252	0.8676134286006962	0.3998875532633783	0.02777562407301115
30	AA	0.9625156609206582	0.3483575396097731	0.055753161672951745	-0.056895850091423394	-0.0073681617916452335	-0.018588208234946002	-0.2198995811864577	-0.5948320087521173	-0.4355010602995357	-0.30624037614861077	-0.11195931138222104	-0.37610784845597567	-0.5897250611078959	-0.40824218201064233	-0.38472585040542606	-0.17745741352494582	-0.04013945347319825	-0.40841921216207777	-0.4188096628987894	-0.1487107790953428	-0.014124253737710646	0.5328486811067781	0.05427629736666928	-0.12352025416214796	0.3458908432626926	0.4077900560528729	-0.19167074078589597	-0.4557406146676519	-0.3998752336484095	-0.2113382276760234	-0.06712006363990763	-0.0070968478589554795	-0.25895309607283856	-0.3185810724109014	-0.11610718820645705	-0.006672741819472527
31	AA	-0.49877001395581433	0.27503596640061256	0.09803993705692127	0.0851900084385685	-0.088022509605574	0.04268684850060467	-0.17681667648440658	-0.19136278221634484	0.22236323274584446	-0.07412913538720023	-0.027056064811011193	-0.2541124026643824	-0.400705452676664	-0.10858337891668457	-0.271567237129692	-0.07726531590748076	-0.05318277068460997	-0.10337228397613618	0.1765983783360101	0.031974983560409065	0.043714905566968554	0.4456624242864995	0.4023862341773514	0.4092272954054259	0.33413577259543903	0.3377867806653825	-0.14992232412982354	-0.24244765339697527	-0.08597100116347112	-0.13065216608435604	-0.017947154371637186	-0.027517278128467604	-0.11039145216426793	-0.03816721801653844	-0.0761058162305992	0.04037181670455414
32	AA	0.6895320543403765	-0.001788611936666351	-0.012212935174383932	0.2241893648485208	-0.07116083016525465	-0.0709443581746525	-0.3766976580726835	-0.5237520989115239	-0.10976544715033287	-0.12201203657704163	-0.09556899772857319	-0.5086566087715398	-0.651616660860411	-0.32028519810633105	-0.34178546153247913	-0.12207992456498751	-0.2200055393727922	-0.358274195753602	0.08465219220586095	0.03490505569080948	-0.046256624711306316	0.18198055702774818	0.19233525086763437	0.4787560611557109	0.35919335527211516	0.2980963282579252	-0.2804821778623474	-0.47501853400994	-0.17369829184626218	-0.11818629931070301	-0.06488742109510248	-0.283119532214241	-0.3240164424366463	-0.005550606881715714	0.021021689128370546	-0.05231617419531842
33	AA	-0.004258013630385959	0.8740483424927052	1.168238122977543	1.0090375964222162	0.4164651570625624	-0.06970325749071327	0.1451597446053179	0.2495679770114907	0.047242106115478855	-0.03269405464231978	-0.14642674705960657	0.14078440949474968	0.19193250654312788	0.17133866941933462	-0.1106415520144246	-0.16887362507554027	0.4130782694299906	0.5324276286121308	0.2743442057353038	0.10624821149174846	-0.06114232816094045	0.877338156663128	1.2740222867742512	0.8179419099087759	0.46816253254399376	0.3681950308327293	0.28413786181314316	0.33350315607263803	0.15329608757614155	0.00314755267239919	-0.0691506747708841	0.5211008176023175	0.6422208325625898	0.46565747475278396	0.17936092323378672	0.0026897426064338426
34	AA	-1.1081363543387335	0.12997463190854686	0.3868099257051886	0.1275226683830819	0.2102461291236737	-0.024915880067817753	-0.17796613758414548	-0.13011224484537598	0.09042862632553295	-0.011738348538205656	-0.13895053928428247	-0.357030875388926	-0.2229822166759774	-0.2956233499585943	-0.20801501513015497	-0.1687435437788114	0.02264498832783013	0.020215850267916835	0.0856394741596822	0.12175191161040777	-0.04520176455757996	0.7786231948002491	0.3962361510521992	0.45406246106247106	0.5781830678267121	0.38930277712068784	-0.16739687095744404	-0.17518029782908062	-0.2432393785853677	-0.016389180621219523	-0.06747126122736402	-0.011187099920926036	0.053860297518990796	-0.06170674392332498	0.06621943551110476	-0.013212187844223955
35	AA	0.6262457540829164	-0.0022137067194452076	-0.14674134558270446	0.11770946905814983	0.032078161017374374	0.0824095365011357	-0.527728725430225	-0.305518615532556	0.2585388547238767	-0.006101393408190603	-0.09286684220484975	-0.6284807806745414	-0.5652422226539744	-0.014200555600386133	-0.20686248677571317	-0.10776821548286719	-0.37522586115697676	-0.17933108858030122	0.33413841048295434	0.0914219452984133	0.026130840836322555	0.028881536586521706	0.23025246258104792	0.7068963615446999	0.5308361399089825	0.3800407396233305	-0.45360059282883336	-0.44723936702477785	-0.0004602989460169571	-0.08946515334035876	-0.016509511486626938	-0.32912409302416656	-0.3632258075345014	0.20779870854006832	-0.01999280863602415	0.07273572895640834
36	AA	-0.6464598155406716	-0.6032481083256884	-0.9724241903586021	-1.356770471703022	-0.6436643770013444	-0.16024083197066208	-0.4344114171773832	-0.6062059433539044	-0.48480438495122113	-0.32881676536394	-0.013350348771408171	-0.6419979453896321	-0.8907273307735573	-0.8550357764323604	-0.41358100230733585	-0.020202225230772086	-0.34951609088748903	-0.5731370358448389	-0.5845761226536252	-0.21561925893138767	0.026237321552800008	-0.29681109868835587	-0.260979781852665	-0.4941872763132546	-0.23293269169231368	-0.08258026619470304	-0.48135134745406916	-0.5988147790370832	-0.5629531357394597	-0.25034035411396527	0.04094004272953278	-0.4521106851807126	-0.6422837551612451	-0.6965581654323295	-0.27030479547314323	0.01710092754371617
37	AA	1.0208873449869431	-0.31414757250575276	-0.7136111811492691	-0.43923556755825843	-0.465520409686188	-0.21125564360925053	-0.6530845503560705	-0.5349180554373758	-0.9299650464972117	-0.5328890294359545	-0.1071292147597398	-0.6047569275281899	-0.6513659766946396	-0.8301871136725913	-0.4929258684157327	-0.10484792584106728	-0.5371493881374625	-0.4094554865432196	-0.6388459259514552	-0.3850039960749385	-0.0597627847145783	-0.08424443540512183	-0.14925623016466616	-0.3618000361750521	-0.38613965706822173	-0.1270315793764909	-0.44601584990530974	-0.38600808118126984	-0.47007243500776674	-0.37554656391638463	-0.02498809197639451	-0.38194903986792395	-0.3345783026419322	-0.3789923035119801	-0.3713231118807183	-0.04121596488102286
38	AA	-0.9797062908957608	-0.807451677285487	-1.1218945441320465	-1.0241697373110639	-0.585493104994474	-0.153505552395111	-0.635333714188894	-0.7945976344031358	-0.9278731832131594	-0.5166797973985782	-0.08361730831789238	-0.7760404036340629	-0.9876555364310267	-1.1381536777374892	-0.6308076021338809	-0.04953323247125763	-0.4892777661531542	-0.6792644154944467	-0.7198404166000565	-0.42626394011202806	-0.04565895815351517	-0.3501925519307553	-0.7696469137638542	-0.46491306029318696	-0.41657544163856486	-0.15249558392907625	-0.5374079303688082	-0.692062761894457	-0.7628718968843013	-0.4431566193924976	-0.04394036235486576	-0.4174077413939883	-0.6830621243908324	-0.748804888377511	-0.439347437796755	-0.027550014873665152
39	AA	-0.30218079679527193	-0.5800398989593805	-0.8456988303263728	-1.3080325306575986	-0.41786868592049986	-0.2680455618406685	-0.13403664054664954	-0.25445974473200783	-0.5383464552913697	-0.09064758441334853	-0.08023506401925218	-0.26410180106945247	-0.4680585417426295	-0.7671914251512664	-0.26131797022958736	-0.08767510683948387	-0.1764047150425243	-0.21739240469954546	-0.48061221777721785	-0.11649903917711413	-0.05458132163227836	-0.18597650943656074	-0.30714992434992794	-0.5118703963892922	-0.3330482548512196	-0.14197412522456787	-0.16784022793465958	-0.2801152216717362	-0.5193220612581375	-0.20089150153265534	-0.038945856678519686	-0.17445589578501086	-0.28307402457864717	-0.5850296727269195	-0.2823354811356771	-0.06108408021309941
40	AA	0.4729190980474429	-0.14015894531889284	-0.3524258961032589	-0.15061279715921694	-0.26210746954488906	-0.23407288000210036	-0.34566287426186726	-0.20607239108970088	0.0073789688372358775	-0.10024991625320245	-0.03148065328695848	-0.14369464396724485	-0.2385409572453454	0.06253090935001082	-0.05046979476696922	-0.04864886503900534	-0.3087828354438411	-0.12798444275865406	0.20691075544788506	-0.10220339287687219	-0.010439223646616647	-0.2897857774460606	-0.20881449216324915	0.09523819011172896	-0.1859631655247045	-0.15680360004321936	-0.19801232125000423	-0.09712933027330317	0.18044670105879423	-0.11115413574522659	0.014971345868927788	-0.1530659097097724	-0.05062058590963603	0.22249619054047165	-0.07581110055863105	-0.00768129970181386
41	AA	0.6808470113199703	-0.40057916207339006	-0.4657938736314442	-0.3626901507699891	-0.40220855359563834	-0.19079465204199497	-0.2697269084805327	-0.17098655712459476	-0.3568272042985854	-0.2729293202700256	-0.007827767353459691	-0.41487284308244976	-0.15919509141838128	-0.30232178149047484	-0.17543297147217274	-0.03509199174210487	-0.3826121012160868	-0.17132994944378566	-0.3169471899527201	-0.24790415833351842	-0.003974402297138635	-0.5637438392107188	-0.2990510086312143	-0.544569365025015	-0.3987834924786071	-0.20620885588835658	-0.3688530365511835	-0.16210325227400157	-0.2774255019490708	-0.19968096731616214	-0.019692849652872102	-0.38727500713812923	-0.1444368266793059	-0.24857143007858173	-0.23114088913926523	-0.03063502254651418
42	AA	0.012686134627614948	-0.06434818703804801	-0.02501596370307335	-0.03600449461851418	0.23200923849994282	-0.16094716274480758	-0.03521007189963132	-0.25507439533821374	0.0799627144229238	0.039174147989667674	-0.006610553389004181	0.11277138412307375	-0.024668880282694428	0.20530548625587608	0.23194401228391337	-0.02356114199229209	-0.025164467594717355	-0.10894803049434088	0.10504783696067865	0.1279553951553969	0.02257831103128627	-0.04921929994382479	-0.13987443074401007	-0.06763035087459268	0.008719459377094507	-0.12081339671868796	0.049318269356714906	-0.0028066924484930755	0.10529585475885117	0.2177657842262124	0.027375122804523144	-0.010329979366813014	-0.05461577444318699	0.06950791949689772	0.21683484762696148	0.006618861015924793
43	AA	0.37158448720119136	-0.9176996121869426	-1.0044357303506288	-0.8196035885021404	-0.5135098211607259	-0.18395937153575836	-0.4652648446277714	-0.7716571568298045	-0.6496458857144409	-0.36369746588109564	0.006222739901286634	-0.592294089449426	-0.8798289228415186	-0.8059959703090129	-0.45230762984196327	0.020194978728395263	-0.3756301020438966	-0.7056545107887844	-0.5216149541405333	-0.23690485270062034	0.03205669826797708	-0.5576566683165846	-0.6888541018018092	-0.37798223121093505	-0.2544171907311462	-0.18661792512623698	-0.3905572040188352	-0.6823316949052842	-0.5485762073758025	-0.23767995772230943	0.04226781883983932	-0.4308959633284237	-0.7140829105764009	-0.5663952507355006	-0.239686620259415	-0.0030801260831854194
44	AA	-0.03336997859388525	-0.7628621143943886	-0.808541773372315	-1.1001704539371153	-0.6153998864155672	-0.2935157219486444	-0.41608209330394597	-0.648473652211482	-0.8782368385432153	-0.41939348806575705	0.14518755193475297	-0.597531319793918	-0.709387197089216	-1.1307531006399836	-0.5034821954729245	0.05880506909545469	-0.5213569787062684	-0.632027814343904	-0.743156536157994	-0.3044394064530782	0.18690778547470588	-0.4653928251195525	-0.5658655555466809	-0.6815753625419263	-0.3469401301492586	-0.13433262165605586	-0.5342773312805316	-0.6025612649610042	-0.746183318847952	-0.34987048833726964	0.12156955885364162	-0.5638816082048939	-0.6104790533869927	-0.6398065325293704	-0.34827170961446074	0.030088689905612753
45	AA	-0.2605796012982927	-0.4807576898032544	-0.7740516035960967	-0.4851595041343412	-0.4830180160554487	-0.26439836726088717	-0.5714177504650213	-0.6421481907778184	-0.8194696006672302	-0.3720017667480948	-0.012998300650506778	-0.6021977713661839	-0.6912969115966301	-0.8190291189201582	-0.4379201429192001	-0.06132344598464057	-0.5138262824034301	-0.5139255513774661	-0.6581999438979163	-0.3586885919738638	0.036925799938336556	-0.22726091529992604	-0.43777010789603354	-0.41282740667552176	-0.37720398770339747	-0.1296664038183264	-0.47443680792911747	-0.5164895801754474	-0.5609751328928585	-0.3579089030927507	0.012290167029751942	-0.3801512552747084	-0.4894135799713535	-0.5458846409011924	-0.3636892530978273	-0.024118021508547915
46	AA	-0.06322891009632609	-0.31898383615708437	-0.2946581640487732	0.25188182353990574	-0.13231711852900419	-0.2336647681139794	-0.022648259231256684	0.11677774405310615	0.35171455348549996	0.09971362000553974	0.011336514482032545	-0.10291611754093655	0.07861583939480532	0.5432509821557705	0.16117159393467162	-0.017109525220055932	-0.009985427975889527	0.1095314467455053	0.4351585448165396	0.09765048199630799	0.06634989980326589	-0.023557738509999093	-0.1335252306058618	0.18205411468253763	-0.0023035488032847606	-0.08936026374686756	-0.047712363043253214	0.007189010584718769	0.3818058812980778	0.07049628359146709	0.05260419351775214	-0.08583578763949262	0.0024926915464169586	0.4083695423261866	0.07412431947520703	0.01601176441873653
47	AA	-0.25602995794673195	-0.6815533636168973	-0.9424318033476251	-1.102635343047306	-0.753776716609257	-0.2985306914346493	-0.1273262128251682	-0.27280730867478065	-0.06435685897885435	-0.13333540936595867	-0.06874339464377588	-0.5159716177268592	-0.5846612510870501	-0.40023001804032243	-0.3703622044939534	-0.09855321985685617	-0.21383501144074035	-0.27515444343129314	-0.04208540695844687	-0.16814159198542633	-0.017121862045162306	-0.4548283586420915	-0.3769078425105934	-0.15327176430479073	-0.29023915376930165	-0.241651095305911	-0.36608297556314473	-0.3634484742039079	-0.19154390321541115	-0.25864080699105685	-0.04582304592046782	-0.363214677709526	-0.42791988998575503	-0.2887793478372469	-0.297294073373626	-0.08148592974355351
48	AA	-0.6926865317921874	-0.11279755718817797	-0.4387431833284653	-0.5136245628974204	-0.48956768014521024	-0.0024940576831804506	0.05228708979169516	-0.0058221647912080066	0.11826368444568214	-0.16743861187999087	0.5705353595879381	-0.230505400711275	-0.21904940028081588	-0.0774744484279517	-0.27483478888651014	0.42334037372336253	0.17931999144308586	0.02918136842064878	-0.001629889890917502	-0.11919632984611539	0.5205845984635786	0.43261375287500736	0.015834041605400362	-0.10562841825522612	-0.27400588302738627	0.33081946780798455	0.09728728424266597	-0.12782065504828388	-0.06770802017850586	-0.1397204185877432	0.4419746643849769	0.2934741269297587	-0.07264078444196453	-0.14828307491636394	-0.150101400250783	0.3295181753572187
49	AA	-0.15823684936067028	0.29079708594346254	0.05137536311116164	-0.09864629598513097	-0.01581205247696471	-0.17676097811208846	-0.08759602083424856	0.019080314553771238	-0.016543560088651432	0.018866830295707793	-0.00047010045985995674	-0.0037100843342763312	0.05402241312343392	0.0012073504329832563	-0.00924655036269506	-0.023577249385741794	-0.12729045563028274	-0.06130404570079273	0.018892046859823264	-0.029849214645465416	0.01425197445326054	-0.14953191838799584	-0.0463345011357611	-0.19585229505063018	-0.26654391761257046	-0.14359085219168777	0.03772149497402477	0.050992221782258706	0.031041246214401186	-0.07054486490353007	-0.024395404430724188	0.04121225250114002	0.1190159025067421	0.038417538851499566	-0.05691821282251208	-0.029058423791110677
50	AA	0.029517682157226055	-0.4610776396880134	-0.5687209668702085	-0.028818601429846047	-0.2130390791826955	-0.24544643086491358	-0.47679199810267114	-0.5545230436654964	-0.2676961814571346	-0.2402076460275584	0.12682828839962346	-0.47721572574892224	-0.5385306813123243	-0.126156904214628	-0.19359132754625064	0.07956661692800049	-0.37265240576930525	-0.3655822624068805	-0.13591251878541954	-0.17855166547440593	0.09915970764270998	-0.31245437399212345	-0.3348957208572453	-0.17078062436560648	-0.26560204397697784	-0.132081215376457	-0.2743549782817436	-0.2911782804936942	-0.08071479355903977	-0.17057922851797436	0.06671207957267145	-0.26677692367424477	-0.30520324518236697	-0.09489207635452068	-0.1367940930590228	0.004985929077944817
51	AA	-0.26613095996174047	-0.2223682937663799	-0.24423840427047339	-0.11822314403533907	-0.11409035814546198	-0.23627647880017233	-0.3300417705051635	-0.6616319488085196	-0.5054418946458081	-0.11060260370624242	-0.04990683494831494	-0.29139527426689105	-0.6602029343034725	-0.22697284369523252	-0.08913669940833069	-0.06373256395590676	-0.347969603111858	-0.47990500766216515	-0.33025109722905954	-0.07624984690963243	0.01138585960562466	-0.4570589088766026	-0.19588458836642564	-0.16096618499818238	-0.20140301161447116	-0.13701240069773446	-0.2701632931079221	-0.40555591319530593	-0.15772053270798825	-0.11084415854749174	0.010854079416912743	-0.2401821844592933	-0.29658991933393586	-0.1269641967705475	-0.08717297100386134	-0.015602812472144123
52	AA	-0.672363773248081	0.5014855932727154	0.05913986118735004	0.1874955601710543	-0.0747719558052935	-0.03274855336520277	0.08721264520309147	-0.3668371497818592	-0.12482854739991422	-0.14592569746973183	0.11755666298844991	0.3493752604833049	-0.23669284647063815	-0.022760722172192605	-0.037360439388430144	0.1504184085240845	0.1883443450459623	-0.40260785421252643	-0.10733256355834775	-0.08279868979843474	0.16159918523682082	0.13224247384984744	-0.48459118071551155	-0.22146813938255355	-0.14795278735464512	-0.05499352390324019	0.23879344531898705	-0.30057016417006843	-0.002484806361583214	-0.03830049454603213	0.16008877178397674	0.3282344485816664	-0.27330463615885536	-0.0021090124647749064	-0.006774817584622728	0.13645164190458026
53	AA	-0.6074330140515779	-0.10909001808082441	0.23626312703170738	0.369968699253172	-0.2000130759966421	-0.23321245419700776	0.15283407232397916	0.2803301910306515	0.32390788242049373	0.06613630267421877	-0.035485706815463924	-0.028627792239543925	0.3218422086701316	0.31525775582895843	-0.017464896722685808	-0.03366369134571645	0.05054213959354059	0.41187666474927176	0.3801454522514478	0.04884106662503296	0.022513623638095837	0.141827784387616	0.5234853829424477	0.664793478046088	-0.22730526512426408	-0.1767944178727623	-0.018447715543192356	0.36658028375782625	0.30069048229344286	0.0001487234826091921	-0.004282906029960731	-0.0326692537499611	0.35311722188811	0.40179811022014755	-0.04276295562563215	-0.032244470301544315
54	AA	0.2606999516931238	0.4308860052317003	0.2011831007423034	0.20113254548671755	0.013207851500601109	-0.17405212165561235	0.20071683520897032	0.06718654853212325	-0.24925668306621152	-0.1557696349588471	0.06085701674059729	0.3228754788428194	0.11702560089638814	0.0616519363793917	-0.07904952900700923	0.037755223855423736	0.2967556234227364	0.16339323194734456	-0.1434288766623153	-0.1189998619251118	0.09566090832297647	0.004227071362258417	0.08260894749876369	0.0075491944340554396	-0.14137129241361368	-0.132702436545016	0.29368031327385613	0.1881694464162167	0.08100476705133208	-0.061794069572141286	0.06546733146146133	0.28807070009792124	0.19443642688656682	0.11787245680085379	-0.07240145050428026	0.031240014630249835
55	AA	0.08994422520131676	-0.4467341504137724	-0.6398782404071872	-0.7900635150110812	-0.6526765478899192	-0.1993032001143522	-0.4826737541913817	-0.2581375834829531	-0.5320909195265298	-0.1328861880792802	0.16971516201336856	-0.5111144791176423	-0.497988797185565	-0.7158965258560945	-0.35407176357399717	0.10265376655537439	-0.45530386266021416	-0.1777008800219051	-0.401964061935296	-0.11688903382178895	0.221732668624667	-0.17712228304557742	0.02003779148813034	-0.4158177947707803	-0.29039193643870476	-0.06785538412902414	-0.38320498891505417	-0.2681807892003607	-0.44599674618448115	-0.18575206904626507	0.1499660964521845	-0.3795133446705834	-0.27461773221305963	-0.4589887708579655	-0.23005481488435575	0.09647649244721679
56	AA	-1.4433594014193856	-0.337522713014617	-0.3247024697769004	-0.638204586126523	-0.594459289106376	-0.18466854271879218	0.037613907221435205	-0.11827328256739245	-0.3211660054280321	-0.14401373409434415	0.06970476310472318	-0.19667729147132196	-0.2588553874631825	-0.5849437977598635	-0.27413248755719755	-0.02030044862756597	0.0877831506931801	-0.005268438405541254	-0.24818172889174384	-0.10667468011760395	0.07014453341021909	-0.002232483207999292	0.10060347945038639	-0.1447268074739152	-0.2078659244101776	-0.13028132567655604	-0.05148551305153726	-0.055514101951153805	-0.3065449441026711	-0.14850491071124594	-0.012604690272819852	-0.011840703829827381	-0.12395403709012265	-0.3054235255666762	-0.2127370009853129	-0.02800886711040551
57	AA	0.6946542529933704	0.26001644078889496	0.2512843196573601	0.2651468068406525	-0.004771205055154715	-0.1961906267817286	0.21785167630481306	0.2814518027431241	-0.15998746959621313	0.035876567990741126	0.09990518099047518	0.2607766247955463	0.4315568729883186	-0.06495018130242824	0.06989927660598516	0.046672313826333856	0.21049216559074657	0.29205977622876556	-0.06027590000990157	0.03357139081105798	0.12301932666441084	0.26101895355095694	0.25087708738229986	-0.21268567679899109	-0.21231563251937258	-0.18295187096828847	0.1410496111772026	0.26937083586277644	-0.05516102472194051	0.02924304129514832	0.08549627573901253	0.153672106164354	0.2845094815359892	0.04498310806496586	0.02334720732701756	0.048604497554877835
58	AA	0.5248571812931012	-0.16363171398229792	0.01608873791660559	0.35691653352208974	-0.1288874051198916	-0.11025259264990073	-0.23699568367408275	-0.40020004109992713	-0.021372951026489728	-0.3079756278234993	-0.00955859280024507	-0.18870919319581736	-0.26654024169038637	0.25285870224154294	-0.14789923869612664	-0.00797866384666035	-0.23514131607343858	-0.37761617318708907	0.04743099541483642	-0.21705020076422388	0.03048506477884505	-0.15911079707521592	-0.23316313717345682	0.1474924889380661	-0.17395471733620627	-0.1259112645380236	-0.1603403196508726	-0.20521106672237432	0.18528254614512374	-0.1132207821284279	0.04107351060789988	-0.1632999072890462	-0.24550327147977247	0.28511769613574156	-0.08417744130498495	0.028951982714742197
59	AA	-0.18513175684021624	-0.3856090707547648	-0.7777713001794267	-0.9122889357095253	-0.6929565465086284	-0.20634023291032766	-0.1809299568575986	-0.30678298176380214	-0.5520866397521222	-0.28896357747560186	0.02410575687600458	-0.31441415415360585	-0.40167423854632434	-0.6076276068221453	-0.4732646464919017	-0.01778671537020937	-0.21192907870162747	-0.2166623993490111	-0.27317793069704877	-0.18317483879902507	0.05155756834810976	-0.04205907461443725	-0.22305154429085838	-0.20558115961944823	-0.22899271013144284	-0.16651600423281332	-0.24674813144926877	-0.2294686154682073	-0.3631529109611664	-0.26540442454130675	0.024341993040869703	-0.26918149915239464	-0.33621635060997246	-0.40064221805813527	-0.32230086380855827	-0.016208781599078126
60	AA	-0.7537429626458249	-0.7372874184652012	-0.7945148416590543	-0.6233771474946646	-0.512833893445592	-0.280804167772448	-0.24376057715770139	-0.325115258839201	-0.3634273745964074	-0.3968922842752778	-0.06801941721254545	-0.399163360166511	-0.3927911691199286	-0.48923182306433777	-0.4355077458053347	-0.09896247145504589	-0.181376386219394	-0.35055309202053286	-0.22575293761333248	-0.3385068876838586	-0.025801933922438902	-0.1741712745879238	-0.45569934861471406	-0.1685411520045076	-0.3939532934411256	-0.0772610644792604	-0.2751725140462118	-0.3410040222567188	-0.3570319363663037	-0.37296598299537	-0.01970872844523175	-0.3223583483491297	-0.38534698130426426	-0.2762758486803749	-0.36168995426107187	-0.03730997644635492
61	AA	-1.1100783543491881	-0.2987494956659954	-0.3064932051175564	-0.09445426632316223	-0.4781266304207705	-0.20106343434210894	-0.07043191457456777	0.04693760558680804	0.01009940921114616	-0.07192711866578039	-0.07463075906283034	-0.04900979772006586	-0.05048934087748069	-0.14849175038422247	-0.1783259484001345	-0.08818876077892757	0.07205863443319349	0.01571841236978977	0.0007251242431787208	-0.0047904990630489586	-0.037951372002647865	0.08583269450520525	-0.010910660846298548	-0.06545290664341841	-0.20664352693250043	-0.20285850619850332	0.07185576014945538	-0.0020632683680776864	-0.1017586129133412	-0.08915086200003008	-0.05390253724340832	-0.012130424414847463	-0.06153593823837	-0.025922469133629278	-0.15141572217435306	-0.0721646307559114
62	AA	-1.8566360164080509	-0.25743542034617495	0.002055424340014045	-0.7163179788048796	-0.47687927633694693	-0.19018461317639956	0.06523308822045815	0.032141974960361086	-0.32393928678720685	-0.19243046203950254	-0.07232335248938204	0.0210360694910392	0.04482838693422719	-0.4463447089175274	-0.36116584341186053	-0.046190390437748086	0.10756866846099644	0.10037568799303931	-0.19870672470689543	-0.18929583958950147	-0.025952142497561503	0.027387120864909686	0.18306054703872054	-0.06843159454418013	-0.30769708308408117	-0.3033516430745322	0.039491560591946806	0.05761869587727997	-0.23411459608543495	-0.2860132578958168	-0.02219763098044636	-0.06565023789545088	0.09430345160663833	-0.22578297318683394	-0.30266036223787074	-0.05251052182069982
63	AA	-1.0074511586967982	-0.3046180548430627	-0.2995357377060728	-0.7183608528708518	-0.7070009200471268	-0.1860941127925786	-0.2731122033149651	-0.3657129071791809	-0.4263954552161979	-0.2884718008631615	-0.008580838288703596	-0.32746359204181297	-0.47224040915181686	-0.5449114032391376	-0.44853140737770625	-0.0021929449949569246	-0.20437736379498483	-0.24826609815097855	-0.2792698316534423	-0.1948642787282311	0.011311249672370849	-0.35620620131118774	-0.4484699553606782	-0.37908019082451705	-0.3387181078836643	-0.2872318667827436	-0.3273784264374735	-0.4253874229702681	-0.42939255041033597	-0.327354098369272	-0.01654873499155851	-0.29858180432034875	-0.3835668668768697	-0.43331545345136546	-0.36360516142148036	-0.041604087942091805
64	AA	-1.7775741633309519	-0.3086082639082216	-0.3965554226290371	-0.6618040651746997	-0.42715345322131526	-0.17848443250592805	-0.05384925909874827	-0.14717489598699984	0.035476569045355566	-0.03804123546772242	-0.041619182343361594	-0.2556261857643747	-0.3030516107752521	-0.39287083528054856	-0.19928276788726462	-0.06558395163318931	0.12177820385639682	-0.008881924499022587	-0.09925919179273701	0.013334059375974316	-0.006929225274290296	0.09363547385778492	0.3578743226159341	-0.09895755397346184	-0.2465717769156459	-0.12247551274093516	-0.02794088191070654	-0.11713666072922924	-0.2536471868160248	-0.09014638418716991	-0.03138174184119036	-0.012546642937303565	-0.027774761514459012	-0.20578158470914842	-0.15183396394144832	-0.04834151421328636
65	AA	2.2363073228485773	0.4131881181939876	0.48207489670911274	0.927997389321877	0.6288590289541947	-0.13047147923129288	0.1619041025126311	0.14097596890942254	0.1397144661210845	0.2263599689659661	0.05088353487212105	0.3853192334235729	0.45260044633354113	0.6670373818972664	0.5403060778539666	0.07520517714676478	0.15748272400226182	0.19803929944770382	0.15962954057148449	0.24316724804834378	0.056755433206190364	-0.21361330614429574	-0.02074784889524217	0.15734818710428622	0.16348805924460752	-0.2147988261365199	0.258783435247788	0.34551450944825324	0.433127518666256	0.44378198680721503	0.0639849720547434	0.21468180120095703	0.3731183475416231	0.5576147132730569	0.4943959067438022	0.053762103533826266
66	AA	-1.7512183081037862	-0.3772867192097188	-0.5808169744537326	-0.7954765734772354	-0.49652499686167806	-0.11549655671661307	-0.313127381654535	-0.23701187651602185	0.0513608893465749	-0.10798973801809497	0.0247246315849301	-0.39952772480686893	-0.3152660478766083	-0.31611914309385925	-0.3213713084964156	0.05244693300971681	-0.2725297860663758	-0.08993223637232739	-0.05094085006033633	-0.09405559142445163	0.04189089698484327	-0.33534143435761443	-0.21173680167079517	-0.11327044606524206	-0.16914358533410068	-0.17516180438866424	-0.3394945629408037	-0.15832524779188284	-0.17115736435084683	-0.2337505767423722	0.05794114245565174	-0.2912568029558722	-0.13690486897267462	-0.1950191660999927	-0.18735610856327245	0.024824718863754036
67	AA	-0.6434087177872291	-0.07454473629459635	-0.36072909064011605	-0.6063100609399621	-0.5084534172074406	-0.22184333241803267	-0.1630143997016944	-0.04366002381959633	0.10352296683930473	-0.0762485671555373	-0.08495568862313396	-0.2865337832177499	-0.14466049985822504	-0.057500981417540675	-0.21778143400014605	-0.09168544752924346	0.011911014765421335	0.05865845036617334	0.2081223637468479	-0.028475479557623196	-0.0208567519664693	0.12819069702578823	-0.008343095866488293	0.012377393520272895	-0.1402795173036515	-0.23344637988079442	-0.09412640143477025	0.06637185444574656	0.06905515846639765	-0.13893081533560814	-0.010985433801728561	-0.005605266460722236	0.027309426267916104	0.008546456728975249	-0.16121749944101538	-0.041075390194385
68	AA	2.4836530731489557	-0.4659917148976369	-0.5638176129586279	-0.29204832796122104	-0.18258934797489035	-0.110631248884967	-0.22116655895427173	-0.29934659207020764	-0.013426802448803565	-0.07161150260627691	-0.11857401375564436	-0.41966399462160764	-0.5227277780693196	-0.24147345016798605	-0.1477978183761013	-0.09132889489410934	-0.17245398452694127	-0.308587430834633	0.042241903836355954	-0.08624596259576167	-0.04099509209240493	-0.2757149881987477	-0.5654003458362025	-0.14226012540942018	-0.05634602060220484	-0.10290838983056161	-0.29153803806873424	-0.44526747529612676	-0.18143417312302312	-0.06755328090890256	-0.025985059459761928	-0.2768092309388457	-0.4701677200459611	-0.2211910998710298	-0.11725374340712746	-0.006641882053644466
69	AA	1.991073534808007	-0.35778889634702027	-0.5966476264980868	-0.6944269940840357	-0.5464277106333106	-0.2639721457901074	-0.34285775109418815	-0.5112108775035149	-0.3992899056442176	-0.1738898583383106	-0.11907106561628211	-0.36326238482758155	-0.5603801731356202	-0.5494216304810455	-0.30861079823876647	-0.13798750144296035	-0.22234162669597324	-0.3372718056820967	-0.29094265939488717	-0.2053483323792138	-0.08253950552665223	-0.06697592105626826	-0.2010343028664046	-0.10491966284494525	-0.3745030495154098	-0.15797391085444934	-0.29216312925523735	-0.3480586677536357	-0.403837349128189	-0.24666505928249327	-0.06038948755786011	-0.26038012691108015	-0.4114379257685359	-0.46537249802474523	-0.3036905468505444	-0.04231623093724046
70	AA	2.202966522125267	0.0010921266423078446	-0.016289452917404135	0.4062026664982731	-0.11759432037448647	-0.23617992651388398	-0.38739194822763623	-0.3828553864402675	-0.46485767521951393	-0.290257146783222	-0.048780258964272516	-0.43651327398941686	-0.3326386387630105	-0.16581254432698733	-0.12603366941613903	-0.09100637238016507	-0.1636971725492118	-0.3125228626641767	-0.4078270562254811	-0.21105679273901057	-0.016833829840475545	0.2703199748108961	-0.15476406195089487	-0.31560078650043255	-0.2032819504906127	-0.17824066511585035	-0.19485626359503017	-0.25442045370298527	-0.1273354300519618	-0.11355208395415683	-0.03592107320518467	-0.06663542871465022	-0.1791556827779861	0.04025885900810611	-0.06975263992635106	-0.06195685534882367
71	AA	-0.0019012441122495595	-0.0656153600462307	-0.30959362081188424	-0.17077606360099484	-0.4372951407821579	-0.24604634547621895	-0.1840752660709235	-0.175502638734659	-0.28349883153857736	-0.20170219449839832	-0.12380314705463746	-0.26079158614876685	-0.33379034670597707	-0.38138199051510346	-0.4045008932396077	-0.15379082972838454	-0.1825244844669507	-0.2535114599315562	-0.19103345646899217	-0.13656546811406445	-0.04509909272444279	-0.35712215089385246	-0.01390057642176823	0.09997891328449027	-0.2131683697443051	-0.21378416797379063	-0.2582857052076837	-0.317460600377399	-0.25531436549093645	-0.236568522452266	-0.06001680001759224	-0.21543698647443388	-0.28024901575110106	-0.07393624692032685	-0.24919224164222586	-0.0447163512882196
72	AA	1.3399093360216487	-0.08652411648590697	-0.37009995297751275	-0.2718329396751802	-0.052671331333199234	-0.10779730071827975	-0.2097393213369807	-0.19498526728216548	-0.4145565834386242	-0.09395928180761315	0.10497078153048633	-0.5026205777538562	-0.4719967764522872	-0.4114234458764128	-0.2271916132548264	0.011983864333485528	-0.03980287162541951	-0.023244429659911026	-0.14988588692696259	0.03420714305512895	0.10611988940059502	0.5701616348427292	0.37752531032087777	0.31609382876646097	0.47207057394890617	0.33261302360399014	-0.18106719801094995	-0.12493520613111264	-0.1571561014221725	-0.07519005198665729	0.0822988055765781	-0.07888511943978838	-0.11498235653005318	-0.0881863569174981	0.00688390332182065	0.046667084371678325
73	AA	0.03651481766153245	-0.447309921200858	-0.5906028513103774	-0.39462100145853	-0.34289014364508175	-0.0302057879725659	-0.397744426917245	-0.7170588435109377	-0.19560535152028202	-0.2341002144443256	0.1381947176227687	-0.6303815597959168	-0.7754943836450294	-0.5723593763139845	-0.3532013948071584	0.08375669911078809	-0.2928253396126985	-0.44247463711746193	-0.12352834698415571	-0.08077832625133974	0.17381796643700476	0.2408995292671685	0.19829323505890573	0.4210361409447496	0.3080773820427858	0.34627711073909206	-0.4038096815734433	-0.4413251761460819	-0.35131145879315095	-0.19778883809851333	0.12463693062913084	-0.3359319671918086	-0.39314371931688363	-0.2847148090578324	-0.12940424079061108	0.08567515151294325
74	AA	1.478483776559029	-0.1835561435263019	-0.23005350271577352	0.08068593037920768	0.07712494583200113	-0.15264258287950927	-0.2770760384578972	-0.6160193052158949	-0.34704250873946485	-0.16218717124818127	0.14771891115558056	-0.30411143947177277	-0.5557485412195828	-0.1743467474269944	-0.058997832171340914	0.04670233672328816	-0.1328959926984914	-0.581454782591827	-0.3230171969898661	0.01661424837704173	0.15297604915277496	0.18257805668412297	0.2248742705986747	0.2096299348927062	0.28743494211227616	0.2875627983913973	-0.13297317986729773	-0.49612039252410534	-0.20840249072516936	0.01429593904943749	0.09679196590114669	-0.10296408603862672	-0.3835822641700035	-0.10195555860380434	0.11686864668309127	0.05634946698696153
75	AA	1.3132341175874878	-0.4715395601609975	-0.49512827181148206	-0.47242039497776844	-0.29915335758906214	-0.1651903260309342	-0.1828120486743261	-0.38404371259199666	-0.5772315970519768	-0.14074693602256927	0.11747459234700308	-0.3395428967279852	-0.5088483753931761	-0.728358371657593	-0.28864458045162733	0.00432037010697961	-0.055520306366252825	-0.2764068321480688	-0.31529417199910137	-0.1063096362009519	0.10164533253750596	0.09190929226069666	-0.01323320588117749	0.16987691864069066	0.2415751564102644	0.20516138892759406	-0.18103931680650076	-0.33652968852515763	-0.3883964690480577	-0.23479399917404908	0.037658619935004634	-0.21709942244870128	-0.3805740212314739	-0.3059286736727507	-0.18593188474507927	-0.006382007596325678
76	AA	-0.18314397181001654	-0.3188453256328234	-0.40761062253393576	-0.11630595345720851	-0.06832356838229336	-0.05019674537597618	-0.282748826230818	-0.44341183433806286	0.1797896523610607	-0.12940400872965796	0.14282463229298603	-0.4249229657508411	-0.6389902554001963	-0.24720988583696069	-0.30254956934394794	0.04409588814022669	-0.1510265757618583	-0.24720292055598958	0.19911533232441547	-0.10664752978381875	0.17063451807809438	0.2692935478999128	0.3366777655076908	0.341475462375071	0.23238207119341991	0.29593958789146746	-0.1969174241924585	-0.37493266525835756	-0.04846215466174897	-0.23448496529494056	0.09027691710543273	-0.14372806180051323	-0.2705290636205808	-0.05340078950613791	-0.13645005528599619	0.04711290473181862
77	AA	-0.19217569774810173	-0.3988081141422791	-0.3409685440642255	-0.4010723641196662	-0.3243501637398707	-0.1598993646081892	-0.04982284799238412	-0.4585319795610736	-0.24342565993921195	-0.06120491826710417	0.1176302752629721	-0.2755306759761573	-0.5438950182508393	-0.3911330896112455	-0.2940813548748098	-0.04258601429222697	0.10499470024044855	-0.13028017059818686	0.007520520635540873	-0.016871288047359823	0.08316932348155648	0.3547773574173618	0.42167380637972407	0.36616180341110083	0.1906100679432121	0.33148130707530776	-0.07958144966773273	-0.25478458172492835	-0.19077083129402372	-0.1787680395250706	0.021309465606976552	-0.080950472921967	-0.14324626034463628	-0.16524439772647215	-0.16261532523300426	-0.014138255901559038
78	AA	0.8518205063889163	0.4381314802775129	0.2877664460997881	0.4674277324536452	0.12465484653772307	-0.16436089539452325	0.37907260120388075	0.3075262969221466	0.14663574690659953	0.08593065337102379	0.13322929115602067	0.3876290933890525	0.30151274221963753	0.26879671938983263	0.18628614061569992	0.034907652794077926	0.34116863761494076	0.3763601479705738	0.23059930263365547	0.1414888597800954	0.15710523769288542	0.4931264180430308	0.6893737134118278	0.5105313388183397	0.3521249727725628	0.3312570998153763	0.2522703524119516	0.25161590196751527	0.20831358063435146	0.1666989350159307	0.10968342921461405	0.29422835989159757	0.35323765513665983	0.3253140855976857	0.192788207776875	0.06676837479636344
79	AA	-0.11572435373481414	-0.4977753771661557	-0.4009879785936884	0.014245126061206093	-0.20825525720115334	-0.040900878373361316	-0.30865098406000313	-0.4810053242485084	-0.15658801183915205	-0.22127414309147087	0.11599298017438286	-0.3364036448658516	-0.49796818221942973	-0.09581439031644035	-0.23559915487483085	-0.007127522039688472	-0.23922630412403456	-0.2783472483399363	0.003852953598592501	-0.04683137256301251	0.09934206502394405	0.20824415781939243	0.08294378062584906	0.10898435180394939	0.2823339934417872	0.2986159320709907	-0.19373940191628525	-0.2972617580880612	0.004933813511982965	-0.09332528146343044	0.022746716443546866	-0.15503087100284496	-0.17957633248688487	0.14272995173997938	0.0032843142465037722	0.04157128668363441
80	AA	-0.32084202958194946	0.0033363767018348423	-0.01995477741474161	0.09181492633958588	-0.05361225760517807	-0.13804176564074044	0.053315919409136825	-0.10052967995938289	0.11614007830107331	0.0639608450436211	0.038498970139711375	-0.09763287241744179	-0.20015982693708856	0.12197176748663185	-0.05784814249140968	-0.021304202232056646	-0.042310270223957946	-0.0546815155435898	0.20768025453060734	0.15003668560033168	0.09695008064489485	0.3258959729674056	0.14510694002903746	0.37174690035498814	0.3318617463297535	0.24853365067028954	-0.15283245143873114	-0.16110317533899443	0.21296389331454546	0.030756365663313634	0.0523500440150344	-0.10184411192191423	-0.11344709352375282	0.2921502438248269	0.10368214018629596	0.05982488972572497
81	AA	-0.007114454666791811	0.11729804250914078	-0.14844916683905485	-0.04934179579860931	0.02626534517896073	-0.1546414358411523	0.08968430360778568	0.1386380452559024	0.01323223077300617	0.08187988377300615	0.06195343545057286	0.1653856580948565	0.01684740630240089	0.0041710461313522185	0.04991596462118153	-0.04706129701058348	0.1567172270332231	0.20207386274751538	0.06748854543575988	0.11951814813221873	0.04276595735232913	0.11716377076136764	0.5350621136485332	0.501358613077695	0.4427150485224183	0.27100400333287156	0.1315165915504828	0.08699233792494843	-0.014039402311041504	0.0571009468595145	-0.002331445362987239	0.12495436890829215	0.10779997066948876	0.07769824016742444	0.1082835255225163	-0.008898153166648548
82	AA	-1.3395740452041793	-0.36375022931921464	-0.34398899078450895	-0.39289806346699613	-0.2888433587040642	-0.14373323783391356	-0.11603727536269859	-0.19909962753650867	0.031831771248928664	-0.04774529616023093	0.12813051402536502	-0.27103611444272446	-0.36926191364941174	-0.18057892164820277	-0.26141164254790183	0.026910036585455543	-0.13083548606693673	-0.09989439494204055	0.07809467118818181	-0.04983119573436179	0.13251108082490948	0.13486889825835624	0.19807586650802922	0.4226062108681281	0.22024152752961967	0.2578527947538747	-0.28869940839681085	-0.2817387953059882	-0.09073291908986247	-0.17997148912217842	0.06107738137817398	-0.1777661763591587	-0.2544274413705254	-0.08909361771977964	-0.17603179985972695	0.033899152722709935
83	AA	-1.2914092068177074	-0.4234529246198858	-0.09636764194263348	-0.39094552551106654	-0.3148323730331455	-0.16972226942827406	-0.19857993509809613	-0.24039729858840997	0.13910982008389272	0.04411773176557654	0.06953921457212608	-0.3610205185109414	-0.3754466711611406	-0.2951453140562472	-0.18552055452710858	-0.04616803872455799	-0.07589187474192238	-0.18823387356300292	0.1032111722733664	0.08890662493158619	0.12053356989171649	0.12484585822556282	0.13615755878196856	0.2074752884397194	0.4130445276964301	0.2835464076347771	-0.23986986490014606	-0.3501408422080301	-0.15421326372550626	-0.08657139621871579	0.04789871739824969	-0.1450230022106329	-0.2392603558681945	-0.19338840296252502	-0.04198602140083496	0.03757025637105027
84	AA	1.2943506455366212	0.20715608967528065	-0.024523704233431864	0.21215139285987628	0.20646236832900988	-0.027242322914327932	-0.08651496382109025	-0.32126829135063817	0.10066995013157332	0.0960580797368622	0.11925111802748223	0.04519448100732548	-0.22487276124587074	0.07372819458974389	0.15008256521818453	-0.009869606393007047	0.09207736693426072	-0.19925097788793367	0.09421225035283354	0.11960709823863214	0.10389378786743908	0.7834024785191078	0.16674993885026335	0.17772142067270658	0.36235181928279037	0.32095564925737863	0.09944957225132356	-0.20128034905400316	0.06306999017710702	0.12836469026964004	0.02861906843330475	0.11153977176533747	-0.12466755575078059	0.12120276679582864	0.1348669779926306	0.037097067261436134
85	AA	0.17814690210631925	-0.16985758514706017	-0.1737037697713676	-0.41731421656016754	-0.2247123181250441	-0.17972563068024971	-0.04245859011576636	-0.27935461678253826	-0.02713004802970742	-0.18796906055193707	-0.06460854328233578	-0.10388451326624137	-0.3624304863740737	-0.2563758614944378	-0.3141855483703937	-0.11229632322635252	0.20943238751888393	-0.07125038660379546	-0.030351155584299905	-0.0663231280130292	-0.0494049956527558	0.6136728195775578	0.6312171883998823	0.08713182183664081	0.3161673826107194	0.13523313717834928	0.1746571940852324	-0.08315365149019849	-0.13939533843209406	-0.15302192422334082	-0.07757541168060644	0.17619297665800704	-0.07463178493328604	-0.12987742781673473	-0.09490246243229694	-0.08390779874636678
86	AA	-0.6608126919988797	-0.3723670759405976	-0.47517915655383003	-0.4933340871995074	-0.21706629835423707	-0.2253982384189963	-0.36092867944763074	-0.5442711639565896	-0.06649672778686755	-0.22254643402743302	-0.17963124666513508	-0.4149372892503467	-0.5727399783944866	-0.39038128018847096	-0.370746814055142	-0.2059845235214901	-0.2635248528331917	-0.45554442584828214	-0.17948365961882096	-0.10058219995842732	-0.14212404371185627	0.15089122392292798	-0.023146841970527854	-0.0851880994591736	0.1896604070646115	0.14536319122316965	-0.25678228127879077	-0.44917218061167796	-0.3330064783311206	-0.1551772543879557	-0.13360422222433366	-0.2793910971529725	-0.46478387013109645	-0.3245601181995531	-0.08721711545357125	-0.1097851045886431
87	AA	0.6351838904588515	0.12862361234177855	0.3828927978752773	0.9440444496079038	0.299474068679739	-0.1254889364868963	-0.29265037587173715	-0.20757176360264196	0.27817014240596993	0.14802046528746793	-0.08600478145948243	-0.10852348058239292	0.0029960350886955034	0.5652359383837524	0.2166028114631029	-0.12257533623641503	-0.1187158038357281	-0.08333737913056405	0.29904529345798836	0.18522857681509342	-0.09853652982258154	0.2980494554144588	0.05850414646980795	0.2386955347299793	0.4007319496941322	0.1954973717872226	-0.03384458139568669	-0.0010368550182346947	0.41103048536214115	0.18582964214694586	-0.08449804889691448	0.05108960023887743	0.08118825449145683	0.49247839319882525	0.2240082800692087	-0.06953723998070149
88	AA	-1.9210339639702714	-0.30834449323412205	-0.2508583026932596	-0.4266802336036922	-0.36118852196353113	-0.1240159891626349	-0.24331732154506813	-0.07565983161053236	0.12273017262675578	-0.11065407056605459	-0.13542061715216835	-0.41993813174051664	-0.25046456168767595	-0.1727413038811183	-0.3408102473932577	-0.17249114704698165	-0.13910571155832452	0.12372698413039362	0.05940597286895	-0.08847722668398195	-0.10619079522494568	0.030259626624254743	0.45077143356450566	0.22923677628859596	0.17147022142414237	0.20736845813568783	-0.2393742159403811	0.0033087797534496755	-0.10006972302876793	-0.26887799131559387	-0.07942277431605405	-0.1938203668375562	0.03609990506082417	-0.12392291167439229	-0.21882204783794212	-0.05337752394300077
89	AA	1.0593502927158926	0.10814473359139787	0.48249925592187737	0.7358229232184023	0.08051868754491931	-0.11424438238223455	-0.0960290120956726	0.1501836885107264	0.2632060270854444	-0.053542587575149625	-0.07601714328437792	-0.026778263549055215	0.23961741243938928	0.15836215105439377	0.06853241445274261	-0.06345654634712172	-0.012029937332499463	0.17816789683113643	0.3336863214535224	0.02394925854577279	-0.05444470256435485	0.3487529712415405	0.5618495053691059	0.629950411344939	0.19883506452493305	0.2227015727903019	-0.0009975325141635683	0.15966779238733375	0.21071611614533214	0.05159875676430081	-0.019794823033839837	0.06097770939081304	0.27396142720157846	0.4103009204546155	0.09727833018316145	-0.007143017679887453
90	AA	0.8576119013076037	-0.3435334976077552	-0.11148495340038256	-0.16968922689029287	-0.18688670361142434	-0.06668791661181928	-0.44542566646588266	0.03345890217716363	0.06726764432442467	0.11240493718568523	-0.12349383004969283	-0.5301480642866943	-0.14208818739354756	-0.15336491979287725	-0.1102674944941282	-0.13608079129969086	-0.40694787706351887	0.015465216311431718	0.004252890011580357	0.11527705396270616	-0.06869828102127729	0.2101414235821618	0.21224216113250138	0.12275474287013455	0.22208033202136446	0.2977935326806116	-0.4192351508820338	-0.11489887792220244	-0.16182799010901738	-0.05426453401015596	-0.05552034816438489	-0.4210535859720961	-0.1077708807638289	-0.13074186384488362	-0.04662790066831546	-0.027036699381621787
91	AA	-1.5017103460786403	-0.12722998818604692	-0.056061181426568574	-0.15063079234980103	-0.2563581859034505	-0.09679752634009287	-0.35274007462785506	-0.19262655637015302	-0.32374797403698574	-0.34295471853158155	-0.14429843133346987	-0.4260388596690048	-0.23975846074926865	-0.4349089520230882	-0.43306830654312467	-0.20427881666624925	-0.13949231991310795	-0.06861624382108578	-0.18999058200994323	-0.21160730064621047	-0.07439921010855333	0.4670812085457723	0.6062757734034705	0.3493083821542762	0.23676035793281014	0.2044825910586967	-0.16483857218802989	-0.06736794292390891	-0.2582825896329324	-0.29940358487548036	-0.08181670014912079	-0.1521315274213546	-0.07915818663315011	-0.15317354671693817	-0.18458717370328848	-0.029828302961293574
92	AA	0.036069171044112926	0.16822436388165407	0.09721117797091672	0.3977355732002906	0.10509886910932731	-0.18924640304708307	-0.35690472814320806	-0.3824921875954508	-0.37760047651738904	-0.27843826312235276	-0.17712461978586713	-0.39638549674478774	-0.3072275439450385	-0.2849620163172786	-0.16815398849468943	-0.1975129336790551	-0.261598355035465	-0.28511664048811425	-0.23716586141399754	-0.2042191798054942	-0.11029526143430202	0.4432458274807216	0.14354706678574958	0.13830981775669382	0.1518523751287313	0.2111008989544143	-0.22643331064927819	-0.2513986154171344	-0.17656260579906569	-0.1530889890997007	-0.09858796364320233	-0.131525335150531	-0.12334474973454168	-0.062128951812676636	-0.07756415686219209	-0.07750505278118291
93	AA	-0.7380374372357772	0.4105563358130828	0.7026344611451715	0.8473244846837943	0.36269433518301386	-0.10867118404790421	0.11601519274289362	0.06771096848049218	0.22607282994922695	0.1521833806730517	-0.12707851297374706	0.24451002272925315	0.3157807407797897	0.5382332940373615	0.2855374910417603	-0.17068216127010905	0.2465095984355148	0.2392687946533394	0.297571810747975	0.20664621561137242	-0.08578145765604184	0.570435568824303	0.5167653426324896	0.5714877303956107	0.4234529129849398	0.1847715867285773	0.2553857740249479	0.25567892637258294	0.3936078875381821	0.21086351385586743	-0.08605024462140376	0.3043726334178489	0.4527813016771509	0.5672886470964287	0.26804365003078834	-0.054876496882127146
94	AA	0.7767166307061338	0.6784596620413561	0.8389114589368457	0.8975872082513913	0.6841346067518035	0.03803997538685522	0.33192137369294805	0.34336763372910406	0.3248561562164656	0.255426165522199	-0.030188352334159063	0.596232836382244	0.40642808726741997	0.413043687846796	0.4169605892234127	-0.020044022291659136	0.38647084642953033	0.4456865398995491	0.40863591940112953	0.26530382685681797	0.017962457528520215	0.6311626259812939	0.7613284792494637	0.48288894973712493	0.4404341750196099	0.2938167178819173	0.49169075741726975	0.3850182417310577	0.37508655794158563	0.2987871377741085	0.024263951059168676	0.5394953466812136	0.5767887130326088	0.5524260916035297	0.3985415371471963	0.07477994082046058
95	AA	-1.5431406945311208	-0.25542646075233033	-0.28330480021321347	-0.48620412776632804	-0.25061351039970337	-0.1803578236419785	-0.39187904670308815	-0.20814537080850548	-0.11182515931976855	-0.05864698415749103	-0.16379305654794774	-0.5330698751668199	-0.37397879115181976	-0.33899033385768806	-0.2206226568694163	-0.21469395638265887	-0.31492588320794246	-0.15701062312750969	-0.00410372873922249	0.008629131849313687	-0.1112845938057152	0.30650472378549354	0.24073013381260588	0.2906783745339079	0.3619438779831361	0.22103263436295384	-0.347573784116721	-0.2629698028276932	-0.23896433501955516	-0.11767111335556102	-0.13425061930935955	-0.2767612701173734	-0.21604907750582236	-0.22720319401129063	-0.0821600945453691	-0.12115603679133713
96	AA	-0.9255502744318449	-0.0460452270522409	0.15429141063385854	-0.19893284324945248	-0.2901816835217692	-0.09862586773244963	-0.1955897675390752	-0.21587871465398978	-0.057410834919582765	-0.22448742897490925	-0.08128697310838806	-0.22685104734377548	-0.20234321353326212	-0.2785602199365522	-0.35078632009585364	-0.09754097773237325	0.053073925738331695	-0.051424931475600344	-0.07394406700376188	-0.10996933768464912	-0.03343766684884075	0.2940478911989203	0.1493826514291613	0.2182385957151084	0.17089928031878943	0.22930734713852496	-0.06937671434270709	-0.11517072250551008	-0.24143811580492724	-0.20921766596882252	-0.04224891733060687	0.04488256296054316	0.028744022601394414	-0.2139308233203716	-0.13811633126340106	-0.016827483530004184
97	AA	-2.122528896583989	-0.16020965055889091	-0.47892271747104254	-0.3861570454317871	-0.29745699887713606	-0.13698221217467266	-0.20841742665483998	-0.31152147544456454	0.021652520750433002	0.03174660517573091	-0.10653907499438153	-0.40108899842240064	-0.3877007231918803	-0.27334224910574934	-0.23194852875578054	-0.15731153556298905	-0.042056244104299756	-0.128642330734422	0.10957712773761052	0.04095559714623942	-0.08131041307047493	0.1364267248542701	0.14512863873675608	0.46841165401803364	0.21619668515431578	0.13640088348490842	-0.25473113429615735	-0.24608810219268107	-0.14747170977295232	-0.11382948271598403	-0.07334639795349629	-0.14455123574462903	-0.19460046985851354	-0.11807602947193963	-0.11131895717423057	-0.03394271188617681
98	AA	-0.10057795395524906	-0.5431063197889614	-0.45873594699760645	-0.6968430846602576	-0.39853652475856727	-0.12884126305454613	-0.6983269991431718	-0.7033779557453901	-0.3993347695856575	-0.19922537784446304	-0.1379801165170802	-0.802743737446902	-0.7907088133214542	-0.5625530789228681	-0.43967913793243696	-0.17117443960109613	-0.5705234684672864	-0.522229015948249	-0.2879304755965433	-0.09973708839299977	-0.11335464102911219	0.06875755954971441	0.03419296032574359	-0.28580304251376204	0.18380296183861744	0.20585168229379125	-0.6493871772337059	-0.5499193983677295	-0.36982335701759306	-0.24599376017008945	-0.10922105203953913	-0.5492928396307413	-0.4441173716083451	-0.3969145569011835	-0.1873800922353157	-0.09322477803910756
99	AA	1.4713100909911092	0.059982404827638724	-0.36091751520909243	0.09949694849366264	0.012919417583046933	-0.17934446719645591	-0.07997304133179295	-0.17479776789908286	-0.1993699767561774	-0.04515936042020563	-0.16986301513507218	-0.273872087114466	-0.4814945720635886	-0.22673048739162005	-0.1274734935097821	-0.19948195428540139	-0.11726621629102185	-0.12220966202738093	-0.05890917198499568	0.012794102236412641	-0.13358822427130868	0.35649332300258507	0.43233065362637757	0.38894493699718813	0.36751217267064207	0.16741726509545574	-0.29167679636416155	-0.3161308115437267	-0.12561244841442765	-0.060213605917748936	-0.11953243272153635	-0.1592408423937164	-0.22890747639545705	-0.002580200751396422	-0.033498636899054635	-0.08025040059933275
100	AA	0.13239292842374067	0.8856767772149856	0.8181159164499962	1.0952582212595532	0.4113957015696841	-0.054656078769101946	0.3187380702369711	0.36048464592379226	0.6377261536929644	0.25951218249147034	-0.11314467853456067	0.4710269905169402	0.4940478455487831	0.7716600224208516	0.3084861799560099	-0.10895352229184851	0.3566757061117525	0.3825536299940546	0.7002373259498726	0.2926430124759447	-0.081551592787799	0.3386102749912021	0.47383693325859455	0.5481953667430777	0.4518887410063357	0.26434117563065884	0.42654826387317635	0.44565057481867476	0.7085058133412159	0.2685291618505139	-0.09117216312427479	0.4833545152013796	0.43890840409748955	0.8036121749201466	0.289939482832378	-0.0417712849288141
101	AA	0.8503655099088343	0.07866012935520694	-0.2523915629898964	-0.022515338585717304	-0.16819343775257556	-0.18837791414733585	-0.19886361394129515	-0.46858090109152517	-0.7367468531703159	-0.28003552456022573	-0.1287138894221478	-0.45667368991278634	-0.6816272852496499	-0.6030190051821778	-0.33791175049113376	-0.16080840476892488	0.027613134229659275	-0.18607597313417168	-0.5099681569093502	-0.13538060326644485	-0.08194676858772043	0.7245832139064443	0.1839243956973885	-0.0029401445241001856	0.3728776712513844	0.22158212339924477	-0.14653745927455297	-0.2837443333640788	-0.4000519443836341	-0.17861947776824483	-0.08001368442041423	0.035985910549493516	-0.22714905957333387	-0.3441818118688398	-0.12624846355185704	-0.04891109049598974
102	AA	-0.6210367996515984	0.6342314650601428	0.21428906641595524	0.8644899480212761	-0.05658735387598668	0.01485269930319788	0.2432976713401689	0.21944183042484955	-0.010613688854175685	-0.27209409040827337	0.049080424751742235	0.2475320340426692	0.09191303557732677	0.2776453510383261	-0.2436763853167081	-0.016058727188499322	0.39398634523306186	0.2540913551124191	0.13861362671675037	-0.13406886989088118	0.09682064652033606	0.6100963724785018	0.41821215459116545	0.41048693495163935	0.2504635045586201	0.3696507256016657	0.2919617689616951	0.17698307671600477	0.220353347275571	-0.1778727272285705	0.07715709684086614	0.4224699494896065	0.23195516430608953	0.4036684442873586	-0.03556156936747623	0.096815541411432
103	AA	0.6825676461387034	0.012019422268635838	0.2929467000733751	0.04840200424757779	0.2140377745821569	-0.157443163248717	-0.28319198432190285	-0.006071320767095489	-0.1844902967775761	-0.08159228254179718	-0.12755393023037342	-0.19008471751828449	-0.09917265714489387	-0.27951841404764033	-0.15791277169537787	-0.21519290037740646	-0.15986600849437926	0.07487025162583705	0.007651029132951459	-0.020403514904275166	-0.05429686221937269	0.19541103744184396	0.421277595334524	0.2840463525397785	0.3162516522016914	0.18448014908257027	-0.17646634363397085	-0.025555403183777026	-0.14620345791655742	-0.07625809000584738	-0.06414661534489952	-0.12347632076054516	0.1710283969241646	-0.04673239963493714	0.06564139968209348	-0.0585087729380378
104	AA	1.265840892758332	0.17717492957932346	0.1132903704118765	0.26409995729334124	0.012555566208951152	-0.1668232227821158	-0.17720584613542378	-0.06240016851378383	0.1587957373615203	-0.08701876186874369	-0.08298079192412855	-0.3363091127004958	-0.2092819998798754	0.05664514953927635	-0.19925318490363342	-0.10745242130398669	-0.056422167271846346	0.04917220754585516	0.24691857205933254	-0.04111862368066754	-0.015617299059637713	0.5659322671800218	0.5770514834495148	0.5280234662607199	0.34637525313359796	0.24146269130210563	-0.23403173566237045	-0.06484060704096262	0.0958108876698256	-0.10113017878862607	-0.012633292835288135	-0.05646563309698105	0.047074945606201624	0.1490363869379625	-0.038819553326599365	0.013086702506883263
105	AA	-1.0636617191620872	-0.16968847291273048	0.13292519824391802	0.18191670911651137	0.05147451215678123	-0.09483783202433882	-0.07981545357115039	0.06820187127222743	-0.06887656673077291	-0.14348228752316539	-0.053365377734080344	-0.1441029454298035	-0.0519801771754258	0.012584561517975379	-0.22209474402581142	-0.07030570673973324	-0.021511556061457604	0.19244355839733251	0.02264159715669045	-0.05311476344000754	0.005867184478276943	0.17978929306304392	0.5075307996935925	0.4109276929355763	0.3184712417477533	0.2831331612307135	-0.10952019925608747	0.10099916419181043	-0.022504058381091596	-0.13922077277720035	-0.002281278380856566	-0.09877431596724406	0.21753641922143974	0.10716767037336972	-0.06361646598157344	0.017160838971954195
106	AA	-2.6919968955507647	-0.006966477535849114	-0.22580088683006172	-0.7284925372025655	-0.3194976458704022	-0.09913816438417733	-0.3325046285364379	-0.4984100849523314	-0.07943071082629438	-0.07589987509258611	-0.0775817913346959	-0.556707289067101	-0.6140122605625455	-0.32269660491818875	-0.3141217310654847	-0.1449006749596946	-0.2181458395183684	-0.23214531086474266	0.0066220458323176246	0.00306548080457425	-0.025233257768404016	0.2618696018551704	0.23168089201933062	0.3568247715122119	0.22636156963733334	0.19030662980458857	-0.38126116933263576	-0.39867465594552587	-0.20881786089600252	-0.1825516683625028	-0.04092879696378837	-0.20023040815585258	-0.2559248030772445	-0.23571565139420803	-0.10643421169161749	-0.018579025020927897
107	AA	-1.8829350755495082	0.3596327916539759	-0.003866328500608085	0.05528319111481994	-0.13140394483608664	-0.16415613919674543	-0.10992820693437544	-0.3246471439378338	-0.29323453594862237	-0.2780276681472027	-0.11376909567315163	-0.1038749512202286	-0.30617260485458675	-0.3782725200366257	-0.26076399340271417	-0.13299025824209432	0.08098727518934035	-0.17707135431945797	-0.053299561908045634	-0.16710862798805826	-0.09311793336654217	0.6495516431054182	0.31932130657905367	0.4821193423665684	0.17371039914291675	0.27681765554067983	0.0604068597215659	-0.20153089522538026	-0.14641302952325908	-0.187833645658817	-0.08987845330455135	0.18506095862400307	-0.047509680172050706	-0.002192826073567078	-0.12457139694737185	-0.06885679148022295
108	AA	0.3951133203589256	-0.9347756428748601	-0.9659459279203517	-0.8097643898950414	-0.5325179681959036	-0.23550341756038895	0.2945810084096707	0.09182248215949196	-0.11156741402246939	0.0032719301131769463	0.11857992256415173	-0.0887027501809472	-0.18222314874234047	-0.06393432093010376	-0.026192940152437227	0.08282145804888597	0.15895194254848222	-0.05674156625764959	-0.24225975842624958	-0.07617882720089542	0.05967229180360967	-0.6812988964379743	-0.6667323436670656	-0.5143946649703499	-0.45963495678858224	-0.2863099512625702	0.07950630985675788	-0.1507367780793747	-0.1271408204994	-0.09614565149050192	0.04950928690885492	-0.13803897000016696	-0.3652873376069332	-0.3213176802237615	-0.20726758833515646	-0.04930629095614947
109	AA	-1.0961737510253233	-0.9765139182325663	-1.2945874645007756	-1.4465223905415034	-0.9351298359446992	-0.33395060739686677	-0.07342833662243908	-0.5466261814655222	-0.7200387205075456	-0.18084169305996411	-0.01170335693797453	-0.45974997860352707	-0.7394137315301523	-0.9350619906123636	-0.3660476921717799	-0.050975738490791844	-0.2424333038381732	-0.5616703196292507	-0.7807884310165341	-0.30914640911117575	-0.0355226798201036	-0.792605199148791	-1.0192808986162727	-1.0240553575587688	-0.6057160103101711	-0.3735988930968488	-0.3393767322456196	-0.6031914333612782	-0.7492157240800501	-0.3265149740678308	-0.04775784270111805	-0.4391498914550207	-0.7650743919549163	-0.8556410803461133	-0.4604560522635204	-0.10988265393076002
110	AA	-0.8167346223085179	-0.6604989749456844	-0.49562976478104165	-0.69510423365735	-0.5106617975916081	-0.252873675512129	0.049517429644601485	0.0166551000495736	0.39181435486971283	0.15044755991888747	0.19031541220415615	0.14547590768520902	0.11657587866482011	0.41144095061673447	0.20142852669623323	0.15838130157274666	0.06545352724946296	-0.05393368499903284	0.2987202381991867	0.025902581986133377	0.15501841608599554	-0.5491394464232975	-0.31433828277609854	-0.3795331123663603	-0.4729592807923845	-0.3819289417336946	-0.02599986277177302	-0.03162476467683728	0.2322226849431801	0.06252410533589625	0.1302097393312791	-0.15512484846043306	-0.11345606305878309	0.10416625778655764	-0.06337092757612606	0.034523985209304886
111	AA	0.37630473426859923	-0.6948246839904868	-0.4270520082461574	-0.485486875092915	-0.36264155311165136	-0.18970619957314683	0.4702914827507678	0.6177013018594546	0.4646327390220688	0.24864404522705685	0.17718589531617557	0.28646367903731473	0.5124058061272634	0.6207296331170333	0.2974415444799172	0.14039763638177716	0.09399207500961371	0.2575489964919624	0.17689946305695403	0.13682334227456794	0.1679838762753212	-0.7007505248671353	-0.3545272839385821	-0.2696186037623843	-0.3081824404925808	-0.2402244760487975	0.08661941296716646	0.33783015208693024	0.37486821273754	0.1713307239241173	0.16324909843291202	-0.14805301297032614	0.11249468640010929	0.17192596788879988	0.045374883994098614	0.08141266834522565
112	AA	0.31538742069997766	-0.38789547728848917	-0.3804952367161252	-0.29950746512432724	-0.21388782290608122	-0.15608484992845328	0.30308537580013706	0.3635960131975011	0.3637856789836955	0.3132930846467943	0.14767665124213192	0.3284573381344025	0.37974092842526463	0.4272957996744218	0.38996032047619744	0.16398001996697964	0.04564988550331339	0.16143360347890012	0.31385913997829995	0.15210094837599808	0.11689858316681656	-0.35590664991525034	-0.030868064590966693	-0.05670117426056698	-0.30448036601799555	-0.29511939929036823	0.20994283719547657	0.25771960492920454	0.39700152196471605	0.26696966162354396	0.1362586683003122	0.06809964069625374	0.14312588714376284	0.26796255430197613	0.1490131551505156	0.05778305910182224
113	AA	0.14143089855561075	-0.7603871547750751	-0.611495108836754	-0.15681568919470323	-0.31341230889088467	-0.27259424605385507	0.09396920051609658	0.14136401181253566	0.20882829257858004	0.13502806753674568	0.10382419644772867	0.08177967108790662	0.18104581908960737	0.5120028326748058	0.30048584974187076	0.053677935346862604	-0.0777928407933226	-0.2101353920800979	0.15811507411149783	0.0021678793921409145	0.07584706571861988	-0.34004987842850126	-0.42967225222410366	0.12207198758947035	-0.40207499427876336	-0.328837417281334	-0.005178630817789465	0.005953612119328211	0.3540157100722532	0.14088423636993674	0.049781143805031736	-0.16198280326524261	-0.174743524401628	0.2409671789835679	0.0356664695361002	-0.03845930608168491
114	AA	0.8023025683331593	-0.42309329041647425	-0.695991721120292	-0.6111779293155031	-0.23757986039650159	-0.1981354566474678	0.3441505476040798	0.18824104369081773	-0.033839014613073815	0.24765278602732055	0.20765546523295564	0.41782137498931515	0.20537875737520173	0.06570329462272406	0.4362607761572894	0.1707528311968156	0.17386541655784837	-0.06668522409697442	-0.20917729465074442	0.08406855668649316	0.1548783018975608	-0.21626961755837987	-0.6230923793517178	-0.493954834050366	-0.40125341439659734	-0.21519365226368192	0.1473537392932336	0.005108423469566414	-0.10962254256313564	0.2586687058937587	0.13343540425679867	0.07659061335090755	-0.1401433762970452	-0.20501853670628511	0.13338184161228162	0.06051804272612937
115	AA	0.7311931801584073	-0.9347710120556761	-1.2070472588736996	-1.2086836092305313	-0.6066150843715441	-0.35277256753720687	-0.10153498556319862	-0.14313368154378647	-0.19502588858921222	-0.047115293217674825	0.04205828248376475	-0.36358500079338407	-0.2841677057477643	-0.2502253672561747	-0.12368176608352588	-0.019298837159150484	-0.21650842935763648	-0.24356532955380028	-0.23349957937494614	-0.1566216740052777	-0.014851524019194873	-0.41124113274327817	-0.5531397361153015	-0.744272403779352	-0.39156979172313633	-0.2798004362630302	-0.23212269560465537	-0.2309382134121003	-0.2591535626407746	-0.11601515114283467	-0.024885256518548005	-0.380429045020408	-0.40246923076209695	-0.4635214256373493	-0.28194095757139737	-0.10161463582767105
116	AA	0.4026015654198828	-0.8477196597106631	-0.7675965798331756	-1.2232134692231065	-0.6969379938426119	-0.337223785020796	-0.057652032364037265	0.09268929486702948	-0.16179726294267738	0.12530115063351976	0.15019348042793101	-0.16242361057590848	-0.15395636165331572	-0.28517091498794	-0.11355649987481531	0.08732141924344283	-0.2242911364422442	-0.22884911616204406	-0.2514787609584741	0.014216261436931443	0.09844234380999373	-0.6799668032368058	-0.6891580711948098	-0.7532692896270659	-0.3483276320679942	-0.32754610614649304	-0.2559488330360822	-0.2206909284433547	-0.2839001341153391	-0.054460794499104015	0.06320085064181757	-0.43862811733450413	-0.37489255165397295	-0.5308200274281321	-0.2159669382396212	-0.032761973949081646
117	AA	0.08290595252033847	-0.46209684378524596	-0.5778697144523	-0.8913076527587084	-0.37643717627358764	-0.3325128719108359	0.28919271795996915	0.15998512796526487	0.1748657351311147	0.13321896149071266	0.07323237127655968	0.19923901665552313	0.13037798620972962	0.14817675656605855	0.1004310357549052	0.003428289599305412	-0.04098626203803235	-0.059774409051663424	-0.013771790354366154	-0.0006371481294151771	0.004925944283336481	-0.8385224751478547	-0.6452270740795955	-0.5979496956835921	-0.46333276100499365	-0.41798934631655027	-0.10172193759936143	0.03071616199757088	0.023262885185518334	0.009020064817412798	-0.014973564731155076	-0.27484859137109496	-0.15669299806563286	-0.15181553257608127	-0.09214321983773788	-0.10997806898466278
118	AA	0.1022313381946687	-0.6959458959019957	-0.815841187886867	-0.34291424951312877	-0.3963742337067786	-0.2880497773491002	0.20841075147710386	0.3608203896540476	0.6653691070474506	0.40733862721676806	0.10507747163077008	0.057172404034758095	0.30979798961941274	0.5588573062981692	0.37868872595560266	0.10801049564538223	-0.045140228031683716	0.06236583725115197	0.4331732355349087	0.19061829223404958	0.03055418797978593	-0.7081856900047891	-0.7354003791590049	-0.24316624077819415	-0.2640803998807605	-0.36624797652800045	-0.06835767578670726	0.009969346941820945	0.32395211872215524	0.19632775477657693	0.03507746608553797	-0.18804818575826432	-0.12369356707283341	0.20138830165943244	0.05697810638876977	-0.04975521632214441
119	AA	-2.64523168697092	-0.870244323305201	-1.3699366259565828	-1.2483620039697794	-0.8331311596137179	-0.30365995135257884	-0.24021950484392485	0.051194556214429365	0.31874578985046176	0.12491964680676038	0.1826871858016461	-0.38057846881205104	-0.29599047121920563	-0.16302645239262814	-0.2288909315511063	0.10663093578205274	-0.2547106642621775	-0.1118163462241355	0.10724901557527167	-0.019436481565588526	0.11125855846750188	-0.5743918566489774	-0.4495707232699173	-0.6639530100572435	-0.4926862533038512	-0.3516576688031521	-0.23668490414048637	-0.1586122139385202	-0.08639301846005676	-0.15134988027505836	0.08743173589613784	-0.38305441482388414	-0.2946374346752343	-0.3361005523206546	-0.3213298130960458	-0.040764749537178346
120	AA	-1.2685636054211216	-0.7294021653797098	-1.1306226195509848	-1.4897727066055348	-0.8038693360890321	-0.3092651665615527	0.21307318398411423	0.04484033675492549	0.08345321456048538	-0.08577696411956603	0.14489155857921743	-0.189901149045685	-0.2696414495769752	-0.3325002021263366	-0.35198824701248643	0.033301438640013004	0.004075138849377602	-0.13651954611744466	-0.04231783326272143	-0.1654992184290638	0.06878520357697138	-0.5685168119409009	-0.43010946884838924	-0.5480120868531678	-0.5243471030280593	-0.347744112806905	-0.09068591408133342	-0.27199795701099405	-0.13100334416598458	-0.21106871760499768	0.013172493699607823	-0.31412185428569717	-0.45002903247153436	-0.32257710432218945	-0.35381628871883275	-0.06284164940565695
121	AA	-1.809610985866128	-0.8819197263787281	-1.0250289885339943	-1.3339671437393068	-0.8287633794917605	-0.25096203665301275	0.37880472612534133	0.16158768492203235	0.12430670410913214	0.12808307143382125	0.1906040921957053	0.12929281616674793	-0.12830896518599566	-0.2324809543100519	-0.2199427694088718	0.09455621589404872	0.07837546152066999	-0.04810501870855366	-0.06314418803291	-0.06773151250096188	0.15111274165343414	-0.7624537899295467	-0.8085749501069712	-0.7884207883010714	-0.6523687300534909	-0.21264308996877346	0.011748178068760273	-0.19443758637713726	-0.20521296407758993	-0.18078288880288174	0.1038505759109607	-0.18000213429112732	-0.3528995591520745	-0.40347408653971306	-0.35079294410095163	0.029114210884004788
122	AA	0.8018886528866117	-0.7353323220740582	-0.8791847731214517	-0.8061230392314904	-0.37628242997201977	-0.24045872078312547	0.21746795264344154	0.12991896015526416	0.08564159600541466	-0.05568470495625588	0.10703435008569784	-0.02136097039069984	-0.03276016592716324	0.08324054258432056	0.11359138793360923	0.08118634754075327	0.08674736309974707	-0.0047279343593875645	-0.06359285253343461	-0.08602292309806092	0.04851115493383773	-0.6837598771978625	-0.7109016147343152	-0.5609867175857707	-0.4068423402441904	-0.329161771542388	-0.10947131697144075	-0.15076282409789754	-0.09910606137596356	-0.009632533998343629	0.0682262205031745	-0.25685252496558997	-0.3368637983736611	-0.213953830878177	-0.07671476711566982	-0.025937314864732386
123	AA	-0.3852536661047122	0.054118991199227695	-0.12119379443654565	-0.2210401514694944	-0.14034210838450045	-0.28260777660341496	0.5044407186389788	0.4398040662512792	0.3851228841105989	0.33487564493997857	0.14939549389206563	0.649311098737587	0.6134501530962289	0.7807896845417797	0.4661575513776923	0.10118816545103604	0.18511644230813173	0.2469823571633072	0.1985634677937529	0.16647833398640088	0.08726281141040904	-0.6359375762458309	-0.4366113274570881	-0.07275059956719943	-0.29773530563372164	-0.3376001767904515	0.3930957995507527	0.3784154994409821	0.3898478506321632	0.27505228973796925	0.09083954064467648	0.22741873216079322	0.25666015467101055	0.19888232214714785	0.1757134360646746	-0.001725221159528001
124	AA	-2.3057840167114496	-0.820230839778101	-0.8237412940673638	-0.9747440708637514	-0.6199367148999797	-0.25126378865724996	-0.18696329379384036	0.08433855481542007	0.17067770756601774	0.24623614530597182	0.08583765662079212	-0.27455041552674997	-0.1482466475505282	-0.17753233820970005	-0.06518400573112881	0.032866324962105065	-0.18321486528191322	-0.043806737436723475	-0.0422684926050223	0.05442357321717539	0.0828350765855892	-0.17743198646887626	-0.28037792217765944	-0.37827709337546406	-0.3501040195991395	-0.29985730764949636	-0.08437052850778848	-0.044255151637150325	-0.09133355523792908	-0.035714003332711464	0.06135403689656238	-0.20275094360013846	-0.2225051284356443	-0.3193301045848329	-0.17339874360967822	-0.024088954940284513
125	AA	1.6124642214500933	-0.19150372894208922	-0.16823551568267947	0.0091364182527357	-0.35386934409169446	-0.2614434058861561	0.45067136479767544	0.36535585613299926	0.5856039712389016	0.21018243100358847	0.10269339437373315	0.42734486609984046	0.48615753303886233	0.9933631950791355	0.292212183695741	0.03664844811864976	0.15924823155214352	0.10400624164843975	0.3940367507197571	0.10694794465616209	0.05098809667236415	-0.46471923955873806	-0.48020735062715897	-0.14038873134697294	-0.39407116644256235	-0.3109086586705956	0.24689955770987848	0.2807291953235975	0.6755009095659474	0.20225555525969607	0.04880330381138176	0.056898080807560314	0.10145605000554281	0.4204893412565287	0.05127802063753961	-0.032896263698420025
126	AA	-0.959730826649734	-0.7187874766912674	-0.9875033245763294	-1.6963186573209246	-0.8618096124962753	-0.17628023914958724	-0.16393480501658808	-0.3492613629492072	-0.3257823976303278	-0.1128904828626176	0.13343381633843565	-0.3205756876268391	-0.5728323890664728	-0.7423082471472349	-0.34616358842121375	0.0754086949048629	-0.39945662022024475	-0.44076867716621826	-0.5332408092387861	-0.17593933464035727	0.09599887920609174	-0.9277981810122434	-0.8049921193461287	-0.8618231289953983	-0.5675967174804217	-0.23734382074431526	-0.29688572306563543	-0.44073833732060663	-0.5923048703677396	-0.25405785284807525	0.07624770864311836	-0.4271573145944154	-0.5540980223134169	-0.7785616283300993	-0.38805137557474234	-0.0005526453805031473
127	AA	0.061664900714676105	0.07895179451999312	0.1436571693128369	-0.13018913802963594	-0.12511795880527665	-0.23050828072930019	0.5166242706902673	0.6042460244923928	0.6481871706867777	0.3761564155705046	0.11696108945795114	0.7902412664042058	0.8965400156273531	0.8574439576009687	0.511874857426863	0.05210083401251486	0.35028245176078365	0.3416774006303782	0.4161974794695078	0.17801183563934142	0.06381961597985564	-0.2694092529181134	-0.5808191566528235	-0.030273361000184407	-0.3219171454709987	-0.35339735788983595	0.4577175891426808	0.4773647533566636	0.5034702330772101	0.3171321305992496	0.04451993188393022	0.34055534671999776	0.3706016484263588	0.39043214550491445	0.14404200347085983	-0.03370158612341445
128	AA	0.9315003322506259	-0.4631921549505832	-0.44699093235731213	-0.2947607379074102	-0.3766765226949895	-0.297961573184351	0.2551278864580704	0.5913945058000221	0.5065219334404616	0.18575240373425927	0.05984039200257696	0.17528977294385228	0.407774044978118	0.5297458682306457	0.14471925666394903	0.01003261084196927	0.09607962832593575	0.4218367498316431	0.17004637335209338	0.04236214416301021	0.044994477263208044	-0.330197465701588	-0.15531295389013428	-0.41380898181400516	-0.26888032430448416	-0.28504601654611084	0.07433706945613094	0.2899997887403629	0.2057071538651034	0.07148585778544492	0.04448850723604281	-0.07899714317349749	0.0894078355150294	0.046190003704092764	-0.05984845148147855	-0.02858058598995994
129	AA	1.8422344537341033	-0.14424081141238998	-0.27023553479421347	-0.24925051077447324	-0.11011935195741684	-0.17166512193321415	0.6253502140892371	0.6950911718902115	0.5069837608860874	0.4081763506487963	0.16473384625364762	0.6280140295863963	0.5728072896338086	0.6004538299084965	0.5087250743621414	0.15325972156541834	0.46443767124885293	0.2905200425973342	0.2555024537520445	0.2875335674278032	0.0887615158446784	-0.2902550058500397	-0.15910724517922892	-0.0036444678464435665	-0.11261751176754853	-0.3413183442316443	0.5413927355643751	0.37282609698616054	0.4811247550337132	0.39520133725073014	0.08679179316913466	0.3381241783456008	0.16923439833737808	0.2056125254463932	0.21401437148259106	-0.005670227735088851
130	AA	2.6528564249303543	-0.8815416708708383	-1.0119699270091431	-0.9634921126898375	-0.5891966705145149	-0.22873921890117832	0.13841038665522198	0.10035110365304378	-0.039550650014340105	-0.1138205332812845	0.10786698882349466	-0.16258595378969254	-0.18126120219563857	-0.23630814207607131	-0.1674867360273984	0.05512422406929751	-0.06327759669959443	-0.21278049770400975	-0.17413357950966524	-0.23411301693241748	0.06995836598088934	-0.548387680405864	-0.5317347710975637	-0.4602169943021032	-0.43421518700449957	-0.2770608640283059	-0.07911991172905108	-0.16970976787055903	-0.19261813303712172	-0.19206891406188387	0.06305611685015311	-0.3228616987246047	-0.49663124737492725	-0.3714641591905121	-0.2757128599104117	-0.020531038752493735
131	AA	-1.3095967910579285	-0.9294769292290354	-0.8216694219143652	-0.7176303658251655	-0.5543979038328701	-0.3190021864425421	-0.05427189495810847	0.07537677381440311	-0.006022080394475493	0.03920928284006564	0.07403590286431738	-0.2516008188947132	-0.036756547701682685	-0.09602047664315894	-0.23128631565897173	-0.03085221334316124	-0.06728149491893198	-0.07934042025975674	-0.0790197056283295	-0.07910599391022011	0.054841775565680706	-0.7655183755250926	-0.5228370467782437	-0.3130412347368104	-0.42882834788667235	-0.33216507678483587	-0.0854045678957438	-0.04066824484692533	0.01083898209222145	-0.12704118881724868	0.020389034714193954	-0.18164922831604913	-0.21643035686933554	-0.19134567795536106	-0.2782777651296011	-0.0644813399105626
132	AA	-0.22699200497445374	-0.8168059152175565	-0.974263876017009	-1.4609219057193799	-0.5773718021804206	-0.18648970583515068	0.1597557900172255	-0.10384443197650794	-0.059913791048462395	-0.23669170603810885	0.21975164218935506	-0.12066162557883597	-0.3283642071907167	-0.3635429223235884	-0.2710360775491991	0.15490795556039894	-0.03689911548509328	-0.2727881312468936	-0.22320815282920825	-0.2512245083404636	0.218285564723256	-0.783571536521795	-0.6351879808085555	-0.6203722734351913	-0.47103428997533225	-0.16428579892409756	-0.0991699778197177	-0.24423479193041442	-0.17084091955015968	-0.19313180181524991	0.16650235656605927	-0.2702195026375389	-0.3502059841940097	-0.4364016756749469	-0.30111160998284436	0.09527812398384583
133	AA	0.9597524281925768	-0.9444104027530381	-0.7025185104656064	-0.5543194921744132	-0.6261206784173889	-0.21924154787878214	0.09601169387717379	0.33334581568440225	0.34875129422743845	0.1837472769502999	0.15268554711261162	-0.07340214958543712	0.14178601412977887	0.4044389023063353	0.14112920527883954	0.08269194665859647	-0.0847833232412627	0.06419885372738077	0.19884129302385412	0.028467389439208457	0.1215279568647829	-0.5585309686060513	-0.3837767810526497	-0.15080463650466303	-0.5503548893251273	-0.2970657377292887	-0.11098505057610741	0.10200664185322483	0.28360186545086785	0.08217364339175548	0.13148517557812234	-0.3065249385462576	-0.17890337872554607	0.014035792352266707	-0.1479372417943685	0.05390978118933587
134	AA	1.0399260973143347	-0.8338414136008645	-0.9116338854865654	-0.874221529206676	-0.6344640158213155	-0.2644465620370915	-0.09574025403630992	-0.08453070856122502	0.09450812962432753	0.07321030855780064	0.07338939829606961	-0.18366298774856027	-0.13771713762443394	0.09130086587225383	0.04206934156897724	0.0940413649089753	-0.14230196297620146	-0.21341608782980526	0.1198719960528003	-0.0762888473425658	0.04633135733635774	-0.8104405473313002	-0.8731286277576115	-0.46865743150816075	-0.4416301108913223	-0.37106014868948667	-0.2094457047869016	-0.149749543188878	0.0746155975039835	-0.09738675922474194	0.08496225033150795	-0.2922064509539668	-0.381984860224881	-0.10600864447096114	-0.22037069704640233	-0.028633588583446112
135	AA	0.1882958662657484	-0.8334100786590193	-1.0668025127812633	-1.3458752207786242	-0.7808825610147074	-0.32532766257000456	0.02051837574828097	-0.0302316919153518	-0.545709772176765	-0.07363022627268201	0.03486592015508805	-0.23991275937329548	-0.2570419185393784	-0.6392159161441071	-0.30345311294788324	-0.031511255894352	-0.10830768620674869	-0.0666125806905471	-0.4843464140463709	-0.13323908793112738	-0.059980420982673976	-0.42649378070638516	-0.8246196670717899	-0.8436739402790999	-0.5780773224967188	-0.46596377876873674	-0.09989352691538533	-0.21287967073249692	-0.40145565511505077	-0.21167355043761926	-0.052697502088941306	-0.2259248912421834	-0.43435034943305095	-0.5457799626436038	-0.3651246288609047	-0.13293474009864203
136	AA	0.16347387379667574	-0.9403391342516749	-1.0489147463253299	-1.3068825885145845	-0.8377474890849838	-0.23339839354008074	0.0007186189306880308	0.028838653620689936	0.005879239500687694	-0.16560585390136984	0.10261351680589659	-0.26198906740337047	-0.14645171561800874	-0.2587919327114778	-0.3789734024190645	0.05837929228748173	-0.24902641488074706	-0.13867327200377844	-0.1560267680979177	-0.20504135878633933	0.06502435141022644	-0.8505539382062872	-0.7966848053393141	-0.8650158531156246	-0.41783483310319247	-0.2582360802433745	-0.23203036692156198	-0.16003744698800548	-0.21958567185714717	-0.25840032543639113	0.05764009496208056	-0.5123831297278834	-0.40239279444820863	-0.4980219980801752	-0.40769518423532225	-0.014227675438819976
137	AA	0.4247912125630573	-0.31895539029082887	0.19599431922097998	-0.05949258152289816	0.009993932972010677	-0.1482080550528022	0.4396936279970771	0.451666635849437	0.37082274999309073	0.4121975083217593	0.14616962439429182	0.5237806497345989	0.6950472549692721	0.49263231181371614	0.5154462241057245	0.13624829576481678	0.1810297524553528	0.30426111970133385	0.14514117212940247	0.24531299908484794	0.0927312988997202	-0.733203829699382	-0.29137359297746557	-0.1173403466773747	-0.23426691236860464	-0.2540893361789205	0.20143684398708284	0.5080759515396631	0.30708409217197574	0.3390673518659111	0.10829194632239592	-0.04160500352675656	0.3561216147278019	0.1344615028442755	0.23882375397502953	0.03695245856475893
138	AA	-1.6528105654229788	-0.9433939097583938	-0.8287600352105082	-1.2571502067785345	-0.6592741424756199	-0.14179557016368394	0.1513776528319446	0.6129476281045467	0.06843483277564366	0.08200678326501443	0.11607647066761473	-0.13129425805100237	0.20090271067917165	-0.1752533982867539	-0.0834269073864542	0.09236381424523721	-0.021003717931160182	0.3733194662384778	0.018798618721166616	0.05153294528807706	0.06905411165385678	-0.3750685312406679	-0.35304656955409436	-0.6762605729116815	-0.3558654038892568	-0.20038888650657571	-0.09280179873420913	0.18707617330277726	-0.06962331895705298	0.012595514285151932	0.07247037017531044	-0.26168308909744176	0.03262503273976192	-0.2890755092345234	-0.12614995010302343	0.007243645986704461
139	AA	-1.3930335028528356	-0.5571869635817301	-0.7516389049546035	-1.23827668947864	-0.8243210507287801	-0.2790360973837187	0.3453139075942899	0.2154353761961958	0.03646204446646317	-0.08875752406302606	0.07608068485636954	0.18871087493910288	-0.018844825906433993	-0.3101604129945992	-0.3168201548338665	0.03692787341804449	0.23226391393158674	-0.07635249178678682	-0.18784463875467505	-0.18435827382110048	0.04842073268680247	-0.38344723560530963	-0.6375746215687959	-0.6079819089521967	-0.539554878070257	-0.3047611005759674	0.32666025914927377	-0.057526010369471026	-0.11752422433899312	-0.2267928490155242	0.049326197678246864	0.08529430752837253	-0.245886424276631	-0.3436788246651623	-0.3626555885232787	-0.041953862636410655
140	AA	1.1246669911452825	-0.51082986985464	-0.47629683237086384	0.036842304174833584	-0.019425876918149454	-0.16884408711949694	0.2939283751867232	0.3946943126454481	0.39802510039593164	0.38329747738426123	0.11576087178943828	0.5642183010289057	0.4063171164538244	0.43495036486430116	0.6121132254891184	0.12204970028477913	0.08559326587894867	0.1110463589581181	0.25045806038960405	0.2678681771947189	0.09356990953341793	-0.845730192387949	-0.37110717748191496	-0.11240644909717534	-0.1350400230507065	-0.34082238816376176	0.26866989758990134	0.24964069544823375	0.40129417624690866	0.40927621433571737	0.08501998381420828	0.11853479697917124	0.004801847648797208	0.2836901131392484	0.26804761629301055	0.01644604495564783
141	AA	-0.04534196025460635	-0.09208085704217073	-0.3734684621203094	-0.5919573513380745	-0.442873074469494	-0.14891228014600166	0.374598212353233	0.20305635885427664	0.38145790563556625	0.09857434009856147	0.1421337223193806	0.4320692463793261	0.23252914690804527	0.20732105046672	0.1270269780548765	0.14704039425359827	0.25538725172201615	-0.06691439617956152	0.03738220125983349	-0.011482875569350792	0.10596618591066687	-0.2975465534630108	-0.3847701832804474	-0.483841019136393	-0.36389592335406973	-0.23410555001953148	0.25855917571398934	0.06753339925731972	0.03791974390965902	0.07350267563830659	0.1085359399358734	0.1256536191712312	-0.09159805485748906	-0.15548499875592015	-0.09948517520262934	0.042843953278120406
142	AA	-0.2570103238806854	-0.7860156750113803	-1.0106696438479308	-1.2254342718177518	-0.7601343443990962	-0.09611345160471085	0.37320298199717605	-0.02760888076082324	0.29750256044050305	0.07030882115776116	0.2053265148967638	0.001551036780135906	-0.3061906736632274	-0.17526534772825553	-0.1630478479769346	0.17966531610159553	0.12416938490990415	-0.1378120153937008	0.030294099556585907	0.0032305825809477717	0.16410996218717422	-0.5186494931911985	-0.34535908890396066	-0.42063392352242024	-0.34926409165990924	-0.29072907336948317	-0.019383901246155633	-0.2125008290485606	-0.1019033834579397	-0.06524024154691244	0.16476095900783339	-0.18899806501153038	-0.4323030355356383	-0.41162927561460616	-0.21537332828614186	0.08138934654330177
143	AA	-0.5783577525694296	-0.6607454542130082	-0.6550731660915503	-0.9884121958534102	-0.6250638958054759	-0.18507838903677443	0.18660436398708313	0.28677642518403923	0.07572155085452126	0.04255933685145186	0.1371930759410196	-0.09544144831874224	0.08349099447737274	-0.1765360233723876	-0.2224769252313159	0.08526247985666124	0.20354729956889472	0.09935047422741494	-0.19167570056244165	-0.10125589065493745	0.1155098110181374	-0.2879181708709703	-0.20538921943889454	-0.5659928775214045	-0.334522887012462	-0.27435495739299154	0.11861552940994136	0.10124899818892108	-0.17534937391809424	-0.12521412759607786	0.07376587585434002	0.03939691258301625	-0.019200692859640656	-0.3758315988890678	-0.2937806686999158	-0.002416577944091447
144	AA	0.7690610998248126	-0.7855502586004514	-0.9612118836336839	-0.9784929582268276	-0.4783959681516947	-0.059877331492971475	-0.20618605033215354	-0.33254199473043644	-0.5155635023319931	-0.26931661090173664	-0.05189622721639964	-0.48167401010548283	-0.6330480901667916	-0.6166624567551469	-0.2890874964269927	-0.03241123465745188	-0.2069161680653675	-0.21446147200815502	-0.44383193709239843	-0.30485088997021226	-0.0826634316967425	-0.2128110849741982	-0.3418865622366872	-0.43410615081403436	-0.3298993170713679	-0.05220897684005821	-0.22877392789945894	-0.2027877470836732	-0.29116576539751615	-0.23698406886257173	-0.02683134219195793	-0.2939802144067938	-0.20489378136478753	-0.31686762219472486	-0.27605127046655276	-0.058123609875134985
145	AA	0.924702039002958	-0.3749294073320103	-0.7781443629361495	-0.8728463809816412	-0.5497794801039675	-0.1131869196970059	0.4495457813735757	0.25694370999138494	0.09318413721861463	-0.05275971850903849	0.016518444782843478	0.25821115528742133	-0.007125454541774712	-0.17102006397260228	-0.2682263700303782	-0.06314987236542846	0.32702285359025596	0.046676947569270766	0.0007601059739228422	-0.1444986676724298	-0.006627486122662507	0.04086090272081133	-0.09017010418591942	-0.21742840564821903	-0.09745033062000674	-0.09700194586193156	0.3011138038723382	-0.004291704472698665	-0.06458653892579647	-0.16965869661100896	-0.006713337144061526	0.04188977685627493	-0.1295263545690868	-0.18843671574806375	-0.21967192550786074	-0.05076817393463662
146	AA	-0.023567054160304135	-0.6786234473563859	-0.8017808860778742	-1.1175711322571633	-0.42993515788368764	-0.09800807339418594	0.16676682912338814	0.13047331346038815	-0.30995726299675996	-0.030726473433302814	-0.0769444368518033	-0.15274036221515797	-0.1956610719232379	-0.6026613578627411	-0.2597358194137387	-0.08823038099700886	0.17319328320670158	-0.05719314198482306	-0.45684459084926976	-0.0677636167463529	-0.07187271876667367	0.06945040542125025	-0.10404547981933387	-0.48630046508446634	-0.16117899333586083	-0.14031133633923543	0.11618103170831429	-0.1303203209436945	-0.5155338075804423	-0.10474712759741722	-0.03974934446342404	-0.023267263626890022	-0.2068645511229401	-0.6161038481463526	-0.17374221959034353	-0.05268367965860543
147	AA	1.3656389479602278	-0.26053243734212517	-0.23851796071692655	-0.22492550910520392	-0.04525283629822652	-0.009534402434896894	0.4190292613785185	0.3593949944236634	0.343050033227287	0.2640598684097122	0.135134036057722	0.2417568504407832	0.3451235735067244	0.3325301660639859	0.39305022621904095	0.16020919007650392	0.23010382156441378	0.05062011651955278	0.10751289891153837	0.07816240382388617	0.06148904104259634	-0.12879647565763352	-0.023846182131272098	0.02046396255897065	-0.13416602490114515	-0.04745165878847679	0.2331826577183993	0.18421350098540534	0.1746424641221811	0.22418799584363835	0.08451766118200732	0.15852088946416454	0.07915823176979098	0.048592048289917145	0.13843995025156453	0.02780090535474411
148	AA	0.9940546302254292	0.029367968059900162	0.04692175270846943	-0.07287343813987557	0.1665855582037008	-0.00933335055080775	0.5606558179872829	0.9019705429278821	0.5341183917108343	0.48467922743725733	0.06492101812425499	0.7605203881110674	0.8648001135689078	0.5531128607811642	0.5905739968791068	0.08383537203268165	0.44257024416605595	0.591807321910953	0.30507764231121004	0.34064313861274087	0.013346167699656242	0.2760462574604269	0.4061876029484788	0.1512316474137556	0.1497997048631199	-0.08506483071411841	0.5948762764778037	0.7003181022136624	0.3535450046599373	0.4304586157827517	0.060847126853983635	0.48895068908528616	0.5456561988759387	0.20963509982166406	0.3712639524599455	0.04299144105779673
149	AA	-0.031033860775421893	-0.43099865741029786	-0.5600078776718274	-0.4706207261267449	-0.34455075160884197	-0.03389575432544811	0.25839278108759567	0.26794196452963615	0.30115428507398523	0.17907882930851704	0.05196751564860591	0.15107108233597	0.1573169089450328	0.19715076743613968	0.1003713417905634	0.017811583835802836	0.03139453726127628	0.16722468906314836	0.1692372972104792	0.014611266826682012	-0.005906138169360808	-0.3899549369908277	-0.24998510452318579	-0.23632303018981532	-0.08747530083771404	-0.1417076675257316	0.08308619835792275	0.2466861926644428	0.1750782569940641	0.04476652735608333	0.01925203117175256	-0.14808995211410525	-0.029724506120896388	-0.12484133719143564	-0.039342899398158604	-0.028505612112014855
150	AA	0.4490125182280357	-0.6776034537722728	-0.47268937102767616	-0.5595204879159357	-0.5143177052206	-0.02501010920137947	-0.0672094803419756	-0.027038435144521866	-0.06686929984746182	0.1137066342033175	0.045671921808290605	-0.09493251267429903	-0.12050460424278686	-0.13918183682226704	-0.08477954685909594	0.008731374879556775	-0.23474780840831122	-0.21684082157199858	-0.07670424596730285	-0.07444443087584407	-0.03817709075034559	-0.47625486504483905	0.0027503942273525706	-0.13226432781472897	-0.27978953299015386	-0.1497145671340332	-0.08586675912592523	-0.10243269511407527	-0.024933308709808033	-0.06093465399876541	-0.015326777180360462	-0.1809499545624058	-0.20463842591037573	-0.1725206717369998	-0.18930844047197382	-0.06031392044145978
151	AA	-0.42518188791401107	-0.6786318742879975	-0.7993566842821367	-0.9625918272633491	-0.6067969714038661	-0.14099003254747666	0.08901127278640208	-0.33783928840052635	-0.32890579031340184	-0.18325843713521817	0.0980081380625375	-0.1868933310206371	-0.5686388038150159	-0.5546555578813974	-0.4008910803048633	0.05776704830664281	-0.09677418705949825	-0.2289608877313527	-0.3489811668299889	-0.19842524331987432	0.07899777307486788	-0.22415735206820048	-0.28539006215450685	-0.4058450667461836	-0.17650467735310682	-0.18642657206411894	-0.07142067063282642	-0.22590356522716215	-0.35296426693257565	-0.2186283313881261	0.08415253351802932	-0.2051098932098201	-0.25210751552163146	-0.48537216521191173	-0.23490073413905477	0.03853912565996698
152	AA	1.155543913567413	-0.7786386462231562	-0.7035070603405484	-0.5551765521615972	-0.3593989294352986	-0.050414090154486946	-0.03554228236612467	-0.09083555776995422	0.19584415480815132	-0.05968772907282238	0.060940570416220474	-0.20233910233298946	-0.23024600877517187	-0.03996012225179468	-0.16704507675759528	0.04601042241332376	-0.07910086216806422	-0.1248712381585737	0.043114127354709764	-0.10623159676192673	0.0034877324642956786	-0.5197184290592218	-0.22208927384125582	0.09805421243624868	-0.04988863270430599	-0.14401825795313794	-0.06862302034356915	-0.03852113073954366	0.1274821750492714	-0.06092325644939356	0.04117059707451398	-0.12357198516741064	-0.13566910948723465	-0.005023361274128391	-0.10433388865106541	-0.014930398105450937
153	AA	0.5429058189541865	0.08814054292482343	-0.026961006362060003	0.06486407437226449	0.10657776187933865	0.005528072944972706	0.12473410353975689	0.24708465651015787	-0.004991630479951326	0.02026742144190319	0.09038669696805268	0.6533727417903252	0.5043078633482088	0.3629914839220372	0.2687304908411967	0.1350044433380555	0.11440362465545517	0.3012111255198058	-0.015961597229067204	-8.069276623334787e-05	0.03567072491343648	-0.04182040228761097	-0.024875486759617038	0.06281708461480551	-0.1267746788817472	-0.08914379879678402	0.488126643592919	0.4743737751273829	0.3034575131676336	0.19928501565226187	0.08308154493841657	0.33896045003643493	0.2964182398029189	0.16989739587593267	0.0682354284308957	0.04848834706626137
154	AA	0.4881810510520877	-0.0725471609473699	-0.14121874229290377	-0.05620435628694487	0.04731770756198439	0.016439994238076405	0.0464094954174894	0.36016187843198644	0.281568194688548	0.3893842849599447	0.08730613752687733	0.2664229733979977	0.4596279122552853	0.46733790006644726	0.43909272617669126	0.11187726997558212	0.03892503079311371	0.29371063028240996	0.11938003300393452	0.2149577945153882	0.02501272300067514	0.07578617502740181	0.29491784064205706	0.06871916833729352	0.01395064544824498	-0.11916350682111654	0.20402286549625592	0.3651232764951102	0.318615827652188	0.29154230159411254	0.06506959922227473	0.14894939189515188	0.20487280234526217	0.1225696498399722	0.12391894190975838	0.01915364460174107
155	AA	-1.635182508798666	-0.44587800368921016	-0.6757043393886841	-1.0942951868014807	-0.5145388376280791	-0.1278274990626871	0.22394791703874217	0.06995761323356975	0.13161061315176026	-0.0022451182449159113	0.02036924028568432	0.014817424508026367	-0.004366423564650113	-0.27324036151713793	-0.17391264968897424	-0.032378825546423684	0.1262516030626033	-0.039257692033430214	-0.09887441740333891	-0.08172918126632256	-0.032354035193179254	-0.17234003102807194	-0.18597398092649003	-0.307977926726017	-0.2603343444884242	-0.11045778478209356	0.13344561514031184	0.07151649267341931	-0.13695767474445075	-0.07885341097484311	-0.015279036985257122	-0.0146233885780378	-0.15690822446848607	-0.3599260534126947	-0.1511475133469835	-0.0705567962837721
156	AA	0.9372246996252819	0.040119116432781654	0.10810443801443725	0.07167442331834872	0.19692302045148113	-0.02382172467730559	0.4105006748490134	0.4179615538400947	0.6660289178290966	0.37117433662556776	0.05250412596785292	0.6878050045635469	0.8345426940186944	0.8525464513459826	0.6600830257509767	0.13669831432541324	0.22857998809112812	0.24971979082858575	0.42462648675798875	0.19539572300732866	-0.030949431601857036	-0.17908226823462126	-0.024122551223277888	0.04061689499514176	0.09510479219003165	-0.17961248003299146	0.4214009208080942	0.5229963374638917	0.5075872374857702	0.4561727641275426	0.03838905011084259	0.3783509741349844	0.35009673672074704	0.3120155001878837	0.33591770551149125	-0.006244517126044347
157	AA	1.3974858198159392	-0.5642103469545345	-0.6801434273482604	-0.6788650507448915	-0.38657404041420795	-0.20273746081377308	-0.35240453275762995	-0.4301157642102442	-0.7021487257830126	-0.239852245247961	-0.010540703784004624	-0.35873690162586724	-0.46949387692403066	-0.5153841808829662	-0.25772567192218565	-0.0280702717459409	-0.33791236421545223	-0.5122875337653972	-0.5727599205849281	-0.22883885670480586	-0.033503204526556196	-0.24971931595356356	-0.5812791493543292	-0.3993745455121115	-0.23725652240374895	-0.13665959362250768	-0.22322559321246094	-0.35707795307115986	-0.3656084203782364	-0.16578592445093232	-0.03488127635060234	-0.2886029624447872	-0.505920032993346	-0.4964817559989896	-0.22668585699154664	-0.09980422493149899
158	AA	-1.6363758528719896	-0.7039035016529598	-0.8889558194503719	-1.1345461057711903	-0.5185447962390273	0.011800784300351363	-0.26001256201350187	-0.18852595848051323	-0.2810999020661469	-0.15555960577837258	0.07738313497893445	-0.23881384571884223	-0.4515213842471175	-0.5001987802760761	-0.34536211883908496	0.10336394949604788	-0.35714498204921385	-0.3162220049448483	-0.32113938390160524	-0.18756127706783943	0.013063513384059977	-0.617728941339893	-0.2694224043041865	-0.6289585125815649	-0.27828904555978995	-0.17379275938986471	-0.26168607805014066	-0.30974608237868306	-0.2772764168440245	-0.176377183256768	0.04846378221148262	-0.36354311331109446	-0.43526142184831507	-0.3966236421098015	-0.19007249756440348	0.005103277457045863
159	AA	0.2850799235227712	-0.3439917212775384	-0.33138789367370325	-0.15639676764514698	-0.01850455954006791	-0.02363979671175498	0.35295575951593827	0.3148620587088873	0.5343300327901321	0.39962195126221545	0.09120845043772086	0.15244800400461678	0.2795960106440809	0.5304795897784564	0.35471970089937965	0.09507286099951262	0.0023507271455693868	0.09061313283591654	0.22449224126439193	0.25640059933545034	0.0053894983313163	-0.420838847310751	-0.05012682638079613	-0.07796583465065277	0.04236139013954965	-0.16984041372398262	0.09376190181869215	0.154342769003196	0.294182151679645	0.28715972662127154	0.04663543311655749	-0.22946917207058193	-0.06388813291523854	0.027769447613614995	0.16637045228765857	0.0003380158850689874
160	AA	-1.168538272994914	-0.4007989034180205	-0.25696717594200347	-0.06331665108681006	-0.1561513151402627	-0.07649494180282446	0.21476511550198296	0.3584277997848502	0.49738355745132257	0.253514132078843	-0.005539214349035593	0.17588376957563456	0.33976181219019086	0.3977163900416252	0.19424202678856162	-0.004507325372013149	0.049136013630899145	0.36674299825229695	0.2858315668972913	0.11044239957990465	-0.07365567659265926	0.09963757832375919	0.10720267331868572	0.3566764476997367	-0.018461341070626247	-0.15561179366511557	0.14052159384550844	0.4429490213386871	0.2571571945987974	0.14673594493368514	-0.02298763285872285	0.09315776195774039	0.3639045140218904	0.19333564386681745	0.041886062064728335	-0.025988015514470053
161	AA	-2.273692656948747	-0.8824844270710314	-0.6637449080721302	-0.9266555945875788	-0.5329139162225782	-0.05198290731112021	-0.10412345852016403	0.1794751732360278	0.32621646249095093	0.11628403121334419	-0.016050053458550817	-0.4440210997095628	-0.10157314198001721	-0.0934502345291206	-0.08849298360802482	-0.010124722573346734	0.01900822936208213	0.0886568573412232	0.05595711115642055	-0.015085097914858014	-0.061097845310598586	-0.2897736039932768	-0.15257508515495422	-0.3083139022633814	-0.1968130440394955	-0.16538732593706773	0.021299789051852924	0.17167335241971315	0.03512940970743195	-0.03874280805962016	-0.0014653168532197114	0.07104293503757719	0.07976859820467008	-0.11143024702056437	-0.16681978411747278	-0.0570716695465463
162	AA	-1.2180528394989132	-0.5099589467601432	-0.5896836926431682	-0.6695817370795913	-0.55068800966254	-0.054264142112201874	-0.17072717149802608	-0.002528596994530119	0.446913386650166	0.0994189058053685	0.00408866367367855	-0.1566141914092798	-0.1845311939756371	-0.09841337214829315	-0.10953833143400882	0.007315211193409166	-0.26175954971662563	-0.1635498542072833	0.11678635157451134	-0.06350925237549765	-0.059495458036773474	0.0919854183195582	-0.3860036345735395	-0.1487038526756182	-0.15173193760717063	-0.14614237606005953	-0.16083161172960692	-0.1861354134077844	-0.12354927032126062	-0.07626887593464327	-0.016848900635679342	-0.27175912801967406	-0.30186079200365534	-0.2447179885473365	-0.2419108066679243	-0.09153465902911773
163	AA	-0.7010980294684763	-0.5735188616855258	-0.5743949803112871	-0.7535023341692918	-0.5722329814034437	-0.1830110935444893	-0.01158782806459735	-0.019486438650719418	-0.10545644710224056	-0.0009215092591614571	-0.0968675855131007	-0.25729292835111073	-0.11981397871567756	-0.35895469677914127	-0.2189992021713305	-0.1225666575514488	-0.09330934075697472	-0.1816920281205594	-0.20395720269350126	-0.0717816534771849	-0.15763131512761186	-0.14190601565229788	-0.2833836203509507	-0.455610269965739	-0.10900795548258557	-0.22068886091054396	-0.14359255253761827	-0.17323409749311236	-0.2634416385742917	-0.09514506670774558	-0.1023172516677926	-0.24179437849511376	-0.37029449087071087	-0.4263907096552676	-0.16225295117505145	-0.13750980723105766
164	AA	0.3597153418816043	0.2113404907498444	0.14897567863294936	0.370849175972647	0.1500115642459776	0.017740931271612137	0.39737970004448986	0.4713926979255114	0.6294039713699706	0.2608713724949805	0.008055030917233363	0.4926710419594933	0.71354997578772	1.01588166157336	0.4887312216978601	0.05954128669540637	0.2968849040300896	0.4302333907455822	0.5446082440043207	0.20611854823569375	-0.022686807422867883	0.03135360937977383	0.38660406597745856	0.46579516639079266	0.02754189884414182	-0.08977784634281094	0.46165847789266823	0.6095639276577012	0.7440484161608052	0.4109342071840145	0.038689905788548806	0.3264474337969945	0.45574797342276674	0.5922978645239221	0.3577192330048189	0.03473087670745256
165	AA	-0.5628958493535541	-0.7883590112003067	-0.2582108315025079	-0.39632312009198556	-0.39562193662397105	-0.08877160499511749	-0.2046467145804003	-0.031320595979638544	-0.1645282745057055	0.09159730831919699	-0.008083638364519086	-0.26810910239781216	-0.025784710216735895	-0.33202914909547787	-0.03984733226001591	-0.008587902348504706	-0.28834463555683865	-0.06118553748315292	-0.2594207827286892	-0.012396175432221934	-0.024460293806070066	-0.18402123544623927	0.01401468995176225	0.10447412987966553	-0.05513428878259541	-0.12881472591623488	-0.14949058593752929	0.10349187275857719	-0.23527986393597988	0.024312156635802218	-0.009871859337132971	-0.29543969125595293	-0.0022725231134805846	-0.18784221773586451	-0.08105723805025122	-0.0474274473411036
166	AA	0.3423747324920098	-0.46510294686112175	-0.28993551721349486	-0.4365864874794563	-0.20475717671345683	-0.08697961214826533	0.12348855916960888	0.025365021736978743	-0.013376276243734164	0.10023825287634436	0.022862140231706185	0.1307154453237982	0.1810676493883192	0.08698413663550708	0.09181306158663327	0.007929458262764921	-0.09057364457094064	0.06402080694529366	-0.02726654317926802	0.060784584969146405	0.02197408736797657	-0.10468074659947402	-0.12464768943116589	0.024191115570119548	-0.20498298721243557	-0.1606911288673898	-0.10486126326474388	0.17036306625119035	0.12657412379567123	0.08033886259240175	0.04947350709481135	-0.1503567555942409	0.07124962089075448	0.030271684055349635	0.00023415789885250504	0.019276050022765556
167	AA	-0.9793860740084994	-0.7949699064061074	-0.6436205898616516	-0.6382576509076887	-0.4989437074120986	-0.12585209711793244	0.421287909434672	0.5592938021446172	0.26801242418628934	0.10207142578712514	-0.03288111991243525	-0.0008534062739800063	0.12459173014629776	-0.0031128202925148063	-0.10810502001062172	-0.06582002478831894	0.13281027126286737	0.23587330264875184	0.11341301455002406	0.0034302413928894993	-0.06121373905699512	-0.26815783260885695	-0.3377554273645698	-0.21798070802457542	-0.16799751534912266	-0.1482215347846818	0.03049852442255041	0.036193375394853566	-0.02982528416941177	-0.017210466991826934	-0.042791481528161146	-0.04522728383749097	-0.14461997001721727	-0.2871466329762451	-0.13388100301084305	-0.06318176145406262
168	AA	0.5468069549030814	-0.4916907165659875	-0.32396523815149714	0.034449769325705426	-0.2152039924704625	-0.1773249079894581	-0.03285861685321212	0.17165641794803	0.03378713099047537	0.14048650898202597	-0.042442774782450066	-0.0015277205853090337	0.22386912448163754	0.3657051184554594	0.15619201258281645	-0.05815370438658407	-0.0866026147750838	0.011221047351673619	0.11821718755239208	0.057466710008706734	-0.06682409035048709	-0.34163393971598016	-0.09712982346565557	-0.12397717190632046	-0.14857378954420675	-0.16954081866049275	0.025229696491115616	0.1686212672917382	0.2819564109318069	0.14690382525315338	-0.032307542387546295	-0.13420088121731388	0.056502812566969096	0.14161586906471624	0.014517734747031774	-0.06998117394504977
169	AA	0.261746742086639	-0.22705646927580814	-0.017064811133575497	0.1972013407262999	0.15285600183821701	-0.06414228074572126	-0.055883574150232374	0.1523045106708012	0.19985774061686667	0.06139310046338187	0.01958343377448113	0.06242536315161873	0.33020984861205704	0.3800392139637867	0.3056296579893183	0.03763329847880881	-0.0605245843647495	-0.07790702868106125	0.2131955436024089	0.027448086210525968	-0.013903362028466315	-0.12584703629361693	0.03573757203653072	0.04111286293689842	-0.17749263732056708	-0.09378373784210003	0.09775786488136506	0.12692147490723982	0.3700052556365123	0.2137217343060187	0.029611435762468385	0.0035862249978320104	-0.02957500811213909	0.23936406577679392	0.17421111973751602	-0.006434076398372568
170	AA	-1.2385064753827697	-0.615095113361344	-0.6509005955350018	-0.7393784588103048	-0.5896140995352313	-0.08743768787831963	0.11892965685962453	-0.10314350908775216	0.11917708777835267	-0.1186517894577852	-0.03292321400775222	0.01526930182262154	-0.3162825841409407	-0.11299849025474318	-0.35409055599363937	0.0004448129051572991	-0.06059860416502505	-0.052032918163154473	0.12069132448836717	-0.16758264032996006	-0.09651016645196897	-0.0659432478714489	-0.10126218430184819	-0.13209924854091015	-0.3408119646413563	-0.19710221347767098	-0.0769772519556362	-0.10227910881131375	0.08965402483432583	-0.19468185312772857	-0.017939572458979924	-0.35642673025313076	-0.22028964469291523	-0.09915480015885936	-0.3019924388841848	-0.049272734908152316
171	AA	-1.976074393038231	-0.38203668081361497	-0.2913589958366699	0.18777369851055326	-0.18395643978181386	-0.12841061930446385	0.04643791863990243	-0.052472981989509115	0.265074372673042	-0.023141507386609028	-0.06030315377648998	0.039200761425416175	0.1021983594063407	0.3830467419342729	0.05125363293474949	-0.04743431392026931	0.021446195999187845	-0.06694836210375432	0.12111272233991088	-0.12372308719742531	-0.08427045490232432	-0.1848626080044683	-0.16480675880108753	-0.10858155190746022	-0.23048175089565726	-0.10551093155904523	0.13571350382075376	0.13494739522771115	0.22364234916168946	0.029509895100253924	-0.0272995317934277	0.025671381207008848	-0.05197097181253141	0.004301052100612823	-0.02353337501332664	-0.04578299288972287
172	AA	0.7103122558357227	-0.5829827796289704	-0.2985900837974249	-0.4571690543444185	-0.47352347270731165	-0.10628221109803127	0.14439860721961706	0.26130028674422023	0.15098625890160866	0.026874764418831187	-0.0008243781348493684	-0.04934325051459165	0.27359399563565967	0.10814938344413116	-0.12370099688414671	-0.004828797271706264	-0.04319595300714729	0.1918154366000422	0.20130698040687411	-0.03498188745638453	-0.0478070809680764	-0.47702650462465734	-0.21639448460538302	-0.4645162912224871	-0.17801597719852247	-0.13253102386819182	-0.016694818380998067	0.2472636827184307	0.21283672662273934	-0.007239295985885796	0.01945109252650834	-0.30131773299887143	0.11168535958754444	0.01820099653952667	-0.10781357545258086	-0.03412543436065274
173	AA	2.2223710421583007	0.011453135902359968	0.03891255162055074	-0.0005763397320838193	0.18251896708265836	-0.019218158331365753	0.1543325193685443	0.13478466631649244	0.2907902304266674	0.25947531162748083	0.13213573356425679	0.3654265048036671	0.38609393510363876	0.3914147269247743	0.4373139731128779	0.2003760437383817	0.054778096844251944	0.05807661782757534	0.22853306889278246	0.19943038714207129	0.05624456978596326	-0.21095784683866547	-0.2388349014744947	-0.051186524664593835	-0.06963293940925608	-0.10749310257593692	0.21466651617899557	0.2748742726760398	0.4121959839840774	0.34139135212811933	0.10627927550656446	0.11933575111917172	0.15026542331693205	0.2369190434485169	0.23313475428088237	0.061926333555596624
174	AA	-1.4278915562834587	0.21778861856026377	0.21070441227647752	-0.15436876096175112	-0.12664120637960075	-0.11242831977899614	0.7573868511458604	1.1045928524559527	0.47712138036731044	0.28302348516702835	0.03240942457665241	0.7271074702423808	1.004111287670327	0.4705406093054969	0.25824092085773787	0.011569365371903562	0.6534215990449985	1.0359681780723375	0.33543010043828403	0.22391378673707463	-0.03884141173259925	0.20570801404488603	0.30145225983529456	0.0774863711303857	-0.06554549079991467	-0.1542537376555888	0.6671388451242894	1.0583458064254334	0.4654784955015092	0.2392875519992117	-0.016096361906109635	0.44920907885761263	0.8176043120055609	0.2574920897600781	0.09844721868349016	-0.060624510676232646
175	AA	-1.2014613454338963	-0.287798673449255	-0.43057130389853027	-0.5195216516353338	-0.40025320243439877	-0.11036390028045062	-0.007968190665475827	0.1532724237877665	0.14182185892651722	-0.12626861122982636	0.019649642501327502	-0.023831631455568214	0.11694226091244397	-0.03727763943887208	-0.19917353591593834	0.033281600090255825	-0.052463565750760166	0.12929740359593667	-0.04188821682681554	-0.1428673321684566	-0.030576805618263148	-0.35692732520250847	-0.08950591437314281	-0.2509199460647171	-0.08239476538314472	-0.07232307360024359	0.033112841782003244	0.16763396186639512	-0.04982818460983918	-0.08349400040816723	0.02852726482900847	-0.0346442127985187	0.04361076469541514	-0.16162169974085083	-0.12281676699475619	-0.003407956836653181
176	AA	1.1659693609822837	-0.34246166112676235	0.05954226860433043	-0.058838920517829574	-0.041508192902202534	-0.15231144421118703	0.46513923188365824	0.8148379278776119	0.6769821676937089	0.1914150055507604	-0.02700533782419612	0.4780257290391017	0.8675827405766565	0.7246938688822402	0.3385684588200113	-0.027995178003836774	0.19292547656017822	0.5799468824482907	0.45829172729165824	0.010103327472609003	-0.07797940985339835	0.09503471800270036	0.37023815700452567	0.08536973574257589	0.09439655131514613	-0.1493542139713202	0.29292107194351336	0.7969683280674398	0.509879758205777	0.22735238099658206	-0.013393117069017801	0.14128863706981298	0.5529302738967219	0.34469745384389583	0.10918469770306638	-0.06924039832009976
177	AA	0.9105665949128032	0.18105417063749107	0.313155953826015	0.2610648314209866	0.1284419137875017	-0.06530064295109872	0.45354920782799235	0.5895874605894553	0.5187674227632035	0.3768909297219385	0.13630034064378327	0.7949472815774024	0.9851848316220182	0.7082496899138513	0.5240720342116982	0.11089919881987687	0.21063963061885826	0.4249541494979028	0.30496740243162	0.21651693290164076	0.03620936720680357	0.024461900076476417	-0.17870024673331136	-0.016747727335475693	-0.0607105537838557	-0.11670252219358379	0.4675925033156443	0.6439884465101973	0.4719103311031514	0.3711236807753586	0.06480708899211995	0.23496665593877974	0.37786187188250575	0.3243463053362525	0.24208529732309536	0.026327440285319526
178	AA	-0.3320386488730278	-0.4078362824912919	-0.08288347358777093	-0.06412249028864869	-0.20723419000152066	-0.14604241822415487	0.11309489357781999	0.4519189404497772	0.2832871321655932	0.09466990670686926	-0.013202868250008049	-0.023395877842387947	0.3156514244973252	0.18561564891235172	0.06184903047824175	-0.008588616550809558	-0.024949117282779154	0.19942370566839895	0.12999188415288465	-0.007002158640422085	-0.04725174468603033	-0.03630693117076145	0.10809924215106614	0.1665635387169171	-0.06187197744015349	-0.05338622032876206	0.046185266759055876	0.29018240152953134	0.19712748186614348	0.05027312401506867	0.005538881968950804	-0.04261553639375726	0.17883959280212558	0.08195567985695851	-0.03404033077593027	-0.036159182748026986
179	AA	0.5165822087570883	-0.043126241855192204	0.0034109030257060136	0.23793388321162656	-0.06816548921305277	-0.004980136916067579	0.17826942804042778	0.3290893940490749	0.6481689423070853	0.12948947139032452	0.05245553910043643	0.38915443822301166	0.34859582140499024	0.7316091096271244	0.18868017253687341	0.06367509067038934	0.07848239872240037	0.11387214274606938	0.3662365243501302	0.014686174542409614	0.004447290929939562	-0.42322793645598816	0.037168730953651474	0.21437227107257717	0.027085123309741332	-0.08968531917067302	0.25441527554840504	0.18399971853571273	0.5046823608391624	0.17738071548237855	0.0665931600815175	0.09805716323751468	0.05767884734270079	0.314042987879223	0.12302824236005483	0.046461068802010175
180	AA	-0.6943470971114231	-0.9603680037200437	-1.0425866402789818	-0.9734865296977975	-0.584820772432115	-0.04751474541806955	-0.35271723565752366	-0.3269569719864638	-0.08553585282152576	-0.10127653285698512	0.03008547042736831	-0.4601521870156442	-0.5027525424568569	-0.43449395081330744	-0.23855178943841882	0.052254042466147954	-0.4181815851825599	-0.3548661239015949	-0.15949017645865204	-0.13794177724291634	-0.03457950624592954	-0.6933027857680693	-0.8348324597441408	-0.8822656124903815	-0.4194435583538485	-0.21133383026425534	-0.37551288492444	-0.35879446559819694	-0.25357930268872586	-0.17860464855849312	0.0035241590076791063	-0.4769834796316428	-0.4128217145977018	-0.3968984551427718	-0.2594518798431571	-0.02322832340524439
181	AA	0.9594671461823626	0.11168504118607991	0.2860714740615221	0.9318952298147597	0.05042580966872223	-0.140004616900955	0.5217201527686384	0.3069715862826219	0.4122513360217388	0.18076525446917113	-0.013572245338504985	0.6036898047689361	0.6144098683484764	0.9800550967481865	0.41062768919843506	0.0158172711607798	0.3317144545708499	0.18471020775146152	0.29749024345351605	0.10578728556668571	-0.103751205819401	-0.04013106874007566	-0.19313116781396888	-0.23384980104422326	-0.2888391211366099	-0.2488784702734772	0.49659278332123935	0.453643986430025	0.7591988019481772	0.2900311316025448	-0.03602805442310153	0.2837300803093241	0.22488274424923205	0.5718730738811939	0.14409530466445686	-0.0782883081780068
182	AA	-0.4189389169975084	-0.33881903051590234	-0.5911527089051468	-0.6433571374490095	-0.41217145625132234	-0.18986804205854857	0.11571707501046724	0.17906498855844566	0.08770335536690488	-0.03777368897952682	-0.06397529593619611	0.0297220139848684	0.050669016693332125	-0.05298624896445281	-0.19077205538599307	-0.059409858844133634	-0.04683645607845088	4.444644613688098e-05	-0.056348097919196816	-0.11229803674764405	-0.12325375378082848	-0.4253225361248176	-0.9314324127998308	-0.5756564987832955	-0.28457166940364353	-0.29056156002520006	-0.030706785663080938	-0.05283167784422482	-0.08728799791150799	-0.14943129918096743	-0.09006178661108732	-0.20427249094196598	-0.1992984481508311	-0.3199742958125147	-0.22246195387998502	-0.13683716626543108
183	AA	2.192939450695794	-0.5010313322797217	-0.6660727807517464	-0.02408501383039341	-0.18169683595479835	-0.09364168849180343	-0.2146307211850702	-0.18449651553770763	-0.18837931745005276	-0.10934921270087683	-0.007578514616815468	-0.035534906743690975	-0.20300838368133345	0.1285602342785528	0.0007245131374271629	0.05040588482866015	-0.2742106106357025	-0.21993038918978125	-0.25398609935583205	-0.16121690766592645	-0.11324636817626565	-0.7459619243867689	-0.5157628901707656	-0.37695221681942503	-0.41756603561546624	-0.22799067216521407	-0.03377220204324072	-0.13925530481697246	0.06979404319063542	-0.041110905726341684	-0.033754641923712914	-0.17528508514482066	-0.265686829680182	-0.06925200621670835	-0.08861093998025038	-0.07824713878048684
184	AA	-0.35647077877769134	-0.2637362159927109	-0.23054825973233306	-0.14251204592054112	-0.20900235105102016	-0.21275929209842515	0.15001187927812643	0.27965550290365293	0.5163170611196182	0.0033844616212528322	-0.04973900237628648	0.1698491395185835	0.3228063722629422	0.5091980599107968	0.050263350806057705	-0.0156275581658738	0.20956160494552756	0.1956044321806678	0.27573382896855314	-0.0772457887093485	-0.11663488736966299	0.016502203088085032	-0.2912969696637026	-0.2908802986797589	-0.4599762668892561	-0.20757501080379015	0.3223726598896308	0.2835171932184479	0.2969785772702238	-0.00721343218180559	-0.07037182276816711	0.24425679845429737	0.17197774917219477	0.0773038979679157	-0.10865101947097977	-0.12398757012700301
185	AA	0.5141123689190189	-0.708102026688135	-0.6727628824312134	-0.5611194553447595	-0.5176378373583734	-0.16821537125125463	-0.15864381212089884	-0.2141721284265512	-0.18634775879389265	-0.21399123132621956	-0.10493870614445111	-0.30480927698637017	-0.1401074902374031	-0.09546850262586859	-0.24700861016582865	-0.051568510179190064	-0.1836649003546258	-0.27040498069737207	-0.271610501498345	-0.19563205502323333	-0.18456461230776355	-0.5289797985875065	-0.6384792850882789	-0.5397007903703653	-0.47490834254165093	-0.28446855422619	-0.18283380605720723	-0.20349520627719264	-0.1352742288031097	-0.1758424565746859	-0.12058753135506661	-0.20672139084198693	-0.3855675636293372	-0.3678771308258322	-0.29249851004818206	-0.1411153738231059
186	AA	-0.4369026530873608	0.05444521054714824	0.21224774741770036	0.11784226669321785	0.23387397354267714	-0.16688169252787288	0.2808064860296149	0.5501912232327131	0.34720482755388726	0.30219120410510225	0.0045336963900259875	0.6084524853221955	0.9045574864909565	0.5364651229937953	0.5617143105297373	0.07119624930402857	0.05562025371932133	0.3512598068134556	0.18959416490547198	0.09478602189990681	-0.07150563159236523	-0.47947813201315925	-0.11604220650637642	-0.19901125036031236	-0.21686500113385587	-0.2625208850176275	0.3376396078526074	0.5723552766924962	0.3355167310292868	0.357670429028663	-0.031510417341613195	0.09283877926538886	0.3528196721905532	0.07385635101693477	0.19290297685410307	-0.07258338461945035
187	AA	-0.43688439625716363	-0.539594908344919	-0.616640664755253	-0.48995867857454783	-0.282156409803608	-0.15960940579746952	-0.059036977796936174	0.08188971343289575	0.2063050587497548	0.019251568543966258	-0.028568927989434112	-0.02848060472266134	0.05675392009881364	0.10434482569905867	-0.021961895166421108	-0.03952065835141205	-0.24473160774010028	-0.0016347635732514298	-0.0802486201059065	-0.1698847584455816	-0.05793354500460657	-0.6807730870985021	-0.5339742727629498	-0.3806374342478646	-0.2656622325536152	-0.22430480039784428	-0.13278924504157819	0.045209963762325334	-0.020026693033171394	-0.12163737458971413	-0.04465165890489997	-0.2221539881690644	-0.10741290797088232	-0.11400208487803876	-0.1753437564333724	-0.06306503363695226
188	AA	-0.43687836386443846	-0.28576675702078125	-0.3653847858719409	-0.1519337397098388	-0.22215025273877043	-0.15586304461593636	0.3528866088458744	0.3496147088957344	0.02192091973369803	-0.005441155991683377	-0.044557443348651304	0.3232083627687756	0.3459327785972057	0.2435295886673532	0.1462230275276215	-0.015395880322874866	0.05269148839335003	0.013353419498952634	-0.124578827032648	-0.1434553288937126	-0.0792241235678457	-0.4424964706032499	-0.39521828960194894	-0.3111273845914905	-0.27949030607741376	-0.2435308320741918	0.12877293125130929	0.12234826521169717	0.11261810658628679	0.02952707689421752	-0.03855916374545387	-0.0639252137902977	-0.06333592336999527	-0.004098801352329318	-0.0426361262386723	-0.062045974307318286
189	AA	-0.2905061075739999	-0.502638776850901	-0.4660304297534824	-0.451607226518125	-0.3617411631556686	-0.2169057714050402	0.06046158663434431	0.29683423210898097	0.15235727683386457	0.12398042479091309	-0.04613360003860656	0.2662011535925135	0.33724434976770734	0.12085600490544834	0.10308831018438225	-0.035518156586227256	-0.03243870622691114	0.1518229747402624	0.07435591848266188	-0.037820215140629276	-0.09501737374112951	-0.6138180938692952	-0.44977069773363865	-0.4653147508275641	-0.19131431047940328	-0.21813823962400503	0.19323236207792394	0.26092092591527316	0.0897591919193701	0.04245671089795966	-0.06478342256879266	-0.02511229548463345	0.0459781953766607	-0.09673388380447268	-0.05826187993737442	-0.09110679380894204
190	AA	-1.1556192289438547	-0.9552901261208253	-0.5432076030262258	-0.990873997062982	-0.5996968090443051	-0.24340089150990107	0.09301067523671902	0.24033475054270959	-0.1471406165251743	-0.11464319100535203	0.01905244743274359	-0.22997863117167072	-0.09320227143812954	-0.4806144279882374	-0.33718473538580884	-0.010571133149637646	-0.030816146769055752	0.03509576890180499	-0.35369900422625644	-0.18044421363102137	-0.03309445707351699	-0.5822151991057908	-0.4146397272412202	-0.8276467301164941	-0.4211952977838833	-0.20061511552420996	-0.148090190258648	-0.04055721802725043	-0.36420079807135175	-0.19044400001829054	-0.03926855334341184	-0.2055905586405069	-0.12233190642982184	-0.4635888734307232	-0.2781640717135978	-0.07511702167492817
191	AA	-1.9683243786280291	-0.811412717737976	-0.8292889553257305	-0.6919822967543763	-0.614325165317761	-0.21884689634258447	-0.010128267198066698	-0.2606488588054243	0.079409088793025	-0.10002840216478104	-0.032411717171617394	-0.2891644563346023	-0.41722626289773257	-0.2353073876676659	-0.2984558944321538	-0.03137226818790184	-0.2059658930844941	-0.4172530782423396	0.049765068763101494	-0.19617425092352114	-0.1019281170676849	-0.6463303492303353	-0.6836184667842905	-0.5238907430443817	-0.3307310433653785	-0.28099763483938145	-0.23430969409411828	-0.3240920377325769	-0.10490710798040848	-0.23623316721167686	-0.0857524615712717	-0.2781118704594754	-0.42172276928664854	-0.18271380386724267	-0.3132979070720383	-0.1332645664724872
192	AA	1.8641221856138854	-0.044906061293956134	-0.04296318432433166	-0.30716321703085314	-0.09345590903243028	-0.17706859128138652	0.304006176284902	0.4637959050546816	0.08748776267033986	0.18000109196229452	0.06643460541131851	0.41716299944875423	0.5570264598915244	0.34454420397725016	0.3186683029566644	0.07128213126449268	0.10296878485084116	0.3159763794118604	-0.0853485858467482	0.013484873266654152	0.007932446162521423	-0.08444563748354372	-0.24156522582590978	-0.4628311426602483	-0.2024576019687505	-0.17031492992529484	0.18349648016007403	0.3614512978138731	0.13178445299004338	0.1520979729533014	0.06617998013541815	0.030917773602873178	0.18494787342219587	-0.1133441768129464	0.04611786095090187	0.012402162946423712
193	AA	1.3671499544492882	-0.16266533830617969	0.03998952827117497	0.0917051383503873	0.10031476589448318	-0.18514695837696804	0.0635273772209417	0.12441337690537813	0.07900055003907602	0.10013172385311542	0.05350057324175017	0.2603552673460663	0.5780450124523773	0.3270326174413323	0.35259079951204475	0.08731976640516992	-0.06465512085947012	0.02370826347050503	-0.059987333204760906	-0.0037076648252734046	0.0065719231029257585	-0.26997044769775025	-0.6570535925652428	-0.3356967200812	-0.22389779596552062	-0.15240671164535513	0.17488642766277507	0.36021168581741914	0.23027511379164323	0.2299472526280666	0.05385612787237193	0.009319433187744197	0.20771863557324277	0.03547824959287649	0.10916262377894759	0.01832236629180173
194	AA	-0.3803211790832038	-0.7728952387012149	-1.2753454387599976	-1.2362882811052187	-0.7661548635986056	-0.2962107339078943	0.0948309272241965	-0.4584527296735539	-0.6652619063641716	-0.31969139611448805	-0.04354248990634302	-0.2142612717079717	-0.6337905574673455	-0.812373713097295	-0.4293098769200152	-0.06337394152089715	-0.19660226635994293	-0.5711669418206706	-0.5821162189810933	-0.36029227071468206	-0.09658097823188205	-0.7119636255204638	-0.9427065609359604	-0.5211271108774651	-0.4669500772152958	-0.28034659218736135	-0.16914421699027038	-0.5919017754399432	-0.5342588754785067	-0.34069760426883633	-0.06998962768084738	-0.3511916609416772	-0.7087220933324213	-0.5138892263049871	-0.4248796227263456	-0.08879914415285839
195	AA	-0.4687008754740724	-0.6755737365219641	-1.0560646597242165	-1.3114301168618887	-0.74847776189856	-0.3201689607387539	0.023797715497294814	-0.24882240740097994	-0.3623051640770243	-0.10712712840631289	-0.10581678612543577	-0.16357304771151737	-0.39155600208941044	-0.4252083385260135	-0.30286801908067185	-0.11787614342954589	-0.0904175941376355	-0.34821559414170333	-0.358710574400535	-0.19219137743024284	-0.1353274271125917	-0.3875981074312413	-0.5246736886865152	-0.82380795024841	-0.4237049850148388	-0.22882116817413567	-0.16697919055775579	-0.27887353009820814	-0.3282481721777024	-0.24445454213969153	-0.1061893830184002	-0.24482048966213665	-0.4353706431695048	-0.5202297744828658	-0.3432929787178385	-0.14743457888996403
196	AA	-0.7758910141963833	-0.8660380468323902	-0.6300743615153686	-0.7195098989701253	-0.5136991884258157	-0.3345497228953562	-0.014262664158656069	0.12652758456494917	-0.06231117775925754	0.006678506194779832	-0.10262987976477467	-0.21671843766411447	0.02355169866364193	0.006257951245481674	-0.04287424463097045	-0.11103657382273902	-0.277616901291341	0.00967896146670566	-0.13962428232731305	-0.12969955041685877	-0.18142430776524998	-0.44758743298404025	-0.4285561461880274	-0.5535790986214033	-0.3628346478315414	-0.3041851941759959	-0.26531700037538863	-0.008555678855770577	-0.04379164324263529	-0.06919965860073685	-0.15382367537188024	-0.3679311728936836	-0.1271744417940508	-0.21200765756277162	-0.19285567374190515	-0.18793631132062716
197	AA	-0.4977540681734155	-0.9399114517874367	-0.9109188536347834	-1.1283750870288247	-0.7175622225028682	-0.28189628896602326	0.13108706082101262	-0.0859325243257163	0.05541069641363916	-0.09222559455686463	-0.06285048307366559	-0.10812237087234777	-0.27603783553048045	-0.22694756021551843	-0.2525953257507445	-0.08758740216479266	-0.1502097497439756	-0.18253147738026487	-0.10945248779548922	-0.26480460401458306	-0.08611821283489185	-0.5372130070354758	-0.5257640969001225	-0.6874105783436116	-0.5676909157184797	-0.27132224935097526	-0.24761852659422168	-0.24339644790930404	-0.20882646390110038	-0.27717491580219455	-0.06727035984619167	-0.3949540416897568	-0.4245728065398684	-0.5058433863891127	-0.3779290781999156	-0.11176761954042425
198	AA	-1.5179536699166616	0.24963304774456452	0.2809891993553538	0.027359948995855032	-0.024731662334365412	-0.17308764917782815	0.4608195610617445	0.35636283674542035	0.23024940427033114	0.15518097433381062	-0.07175309606032565	0.5787143499154128	0.5281948810825208	0.42478324242474397	0.40371889888044166	0.0002899724041363072	0.16464172339863326	0.23851379854912147	0.04142192257645827	0.02299075412780205	-0.09983757387163461	-0.3009254548688971	0.2371005112829352	-0.21562141880536695	-0.329089886910372	-0.24034407509461286	0.37367373125132564	0.3994866332344327	0.2289174167205701	0.18398368572932844	-0.0402406492122358	0.25261078684509664	0.30442437601778205	0.11953708692801168	0.08903993687056566	-0.06290162365527374
199	AA	0.3250624628307641	-0.5305271102804252	-0.35079406640503263	-0.502601894475877	-0.4253113941357105	-0.23829661423559823	-0.039052664877055054	0.06290535685074294	0.0209739213365574	-0.07004157279725876	-0.07584552577802617	-0.08396416848156818	0.019392544801482448	-0.21106617338675315	-0.1895820148485554	-0.04374949123500471	-0.11880362027296343	-0.11130742865961962	-0.2827701479186633	-0.11103737942274394	-0.1139471568763506	-0.6351085015753873	-0.3764598983810342	-0.5612584664559719	-0.4165090600283441	-0.29612924905631766	-0.13258642975884016	-0.1049775210482855	-0.2833290255792258	-0.1396201303594209	-0.03484899994227897	-0.1612253263109802	-0.1836543099878829	-0.3508941458187971	-0.13973400762528754	-0.0615785660766921
200	AA	0.012323306661497186	-0.04154649565918833	0.07201927696868282	-0.1932155849034296	-0.09350830591092452	-0.2173509718393951	0.1655135607183431	0.5911072281224512	0.15925131315969443	0.14403997611091812	-0.09940474571848901	0.36374417640561374	0.498653857484304	0.14505242174401412	0.08877026550271694	-0.09847459178637896	0.19755245889884554	0.42466336800494653	0.042531091987146	0.012247199788703256	-0.1536217268885247	0.03252387758070174	0.16626914183440755	-0.2957295808105166	-0.29100149266888087	-0.20503314249358362	0.2947713790257398	0.41669397800981733	0.16009845009829293	0.0666735944725052	-0.09583270098945684	0.15659621630655796	0.14432018790382295	0.044418954636451735	-0.030792469135606293	-0.11806898427179524
201	AA	2.3561655852648333	-0.44675747863731863	-0.13770048556819814	0.33625892001182167	0.1630547269792022	-0.1557033327153845	0.15750358925102903	0.09272273970424028	0.4018432319326375	0.22670047310621122	0.045826236592119596	0.26806969346347254	0.06369172947122648	0.6725872749226878	0.5107644664244266	0.08225191780641028	-0.07571960230567476	-0.05169168761811882	0.27166054665844297	0.12350710798043973	-0.026031623281843164	-0.26812816276399154	-0.06793342990289808	-0.12511196020589138	-0.11891251788231316	-0.19340697407680074	0.020048039276821417	0.03891641114133493	0.5053070824087142	0.31719563185883715	0.00993602238208302	-0.1364492414173657	-0.030015168224719835	0.3204271005055874	0.2403530762629722	0.00021786076595331494
202	AA	0.33903915892112196	0.20947791503244773	0.24375508538790458	-0.14241598766775743	-0.14351076821055053	-0.2703003441673375	0.2916776232145488	0.6953022279735483	0.5167424094362754	0.18020588392418668	-0.07663982566717831	0.39975710741474524	0.6308012787857611	0.5748570426849784	0.2704652333787734	-0.05009921875604917	0.20368374709105308	0.48067880054299894	0.2160612486657718	0.0245015416856047	-0.11392263487067256	-0.22268113464647127	0.276847229633138	0.04240924394091028	-0.20477970154524505	-0.22948525118381502	0.271074212402332	0.5076949041872487	0.3781574948769677	0.15512830749369133	-0.08146650373384823	0.20700204289761026	0.3998629257025801	0.21559353256335578	0.08079543805685274	-0.12686409314747582
203	AA	0.29229572153624567	-0.5932011094071457	-0.4417462904575151	-0.08401173421493435	-0.4095713389781639	-0.30102287818961937	0.030372407938499713	-0.09803013306652364	0.10342854769094156	0.07853032438262098	-0.08408613897988904	-0.08128807179673192	-0.022794428633759356	0.11845476004047306	-0.0023084942735946967	-0.09042657890638095	0.06617167747128261	-0.06861050091644838	-0.0006556315822952019	-0.054176449551374795	-0.15858359517459908	-0.1757277216003018	-0.17621232104550993	0.06041264487020992	-0.29028042546929034	-0.2504873962808547	0.00025133932298926354	0.007925695527143173	0.06672354753766396	-0.027544628125431014	-0.09960160889613334	-0.029927757994747006	-0.04759164529882942	-0.0018306195126620572	-0.122676578733659	-0.1191836588448405
204	AA	1.5097253356484786	0.306603243046327	0.46815388038866856	0.23537353325285937	0.10918681915924888	-0.2141373758607592	0.46012870189602584	0.9698914236149947	0.5553521747015515	0.4940583332213748	0.14386937290036395	0.8682174593022727	1.2157787158343245	0.7039071481113677	0.5486951525030173	0.09355962206468771	0.3447474939000392	0.804585757893568	0.4333523438305471	0.2956236961291232	0.08061230088832216	-0.03793120853654908	0.12261135130434486	0.09822743595932659	-0.02932688801094585	-0.09244391331232382	0.5672961504553811	0.930840493423353	0.5889806141725002	0.3743471382729675	0.05720096480789083	0.44829031960838384	0.7430538068702857	0.38407626576631393	0.26303966267898726	0.013286405055969563
205	AA	-1.752177735072776	-0.9369958351728457	-0.6529031762552966	-1.053735735447919	-0.6452300085420106	-0.43266743940700203	-0.05558205768886548	-0.18555953630777244	-0.13820268640298305	-0.06163158335481933	-0.10522801859443565	-0.3603577935765281	-0.19807915488214523	-0.24964492031215157	-0.22016296027787696	-0.16298706198277113	-0.23998897339137204	-0.24688581944080457	-0.026923924327043824	-0.13822621539594326	-0.1439436670556269	-0.36617299313219	-0.3635391951190039	-0.2674114393732512	-0.21644282453460972	-0.24590433015055413	-0.25863264463995117	-0.20236596025404796	-0.09512442214361339	-0.16684289186271561	-0.11173649746877956	-0.40987924642399176	-0.2779617991193608	-0.19674862401977133	-0.24044391700533918	-0.14803065853091812
206	AA	-0.846832820578335	-0.27758125391025634	0.049097995817021345	0.2599286116860692	-0.12393258418900577	-0.27057118003967795	0.32088365431626675	0.7848642192099984	0.44409803956296434	0.16551441144897883	-0.037785520246804705	0.3183986812327255	0.8514660629608519	0.7299552260673892	0.3454065929974708	-0.027268678451216388	-0.04636937188096324	0.45464411646370384	0.27912458172146937	0.013467471079378512	-0.10733391314325402	-0.5128055635051203	-0.1726747982761801	-0.10670380636567262	-0.24909358678848503	-0.1866020104371391	0.13025701003313084	0.540109016476378	0.43132818219672364	0.17448253934965186	-0.05452845994639821	-0.024119599950671144	0.4429930061872176	0.2682843457976185	0.07710277395445608	-0.07348494902892
207	AA	-0.47881734936624254	-0.1508127589833731	-0.697070435090759	-0.9844164740919294	-0.5728998166586186	-0.28842029262452806	-0.054514376279076515	-0.2520394576463434	-0.4778242740097767	-0.19337577732891686	-0.0021957935946246288	-0.16327756107229874	-0.38843033837810115	-0.49063130320672577	-0.2663932010875678	0.00040752832961432617	-0.10962868637194756	-0.3396936747298194	-0.4664914211264424	-0.25516567546830027	-0.09765611428116117	-0.33775228074763586	-0.45666740193074334	-0.35869593195182364	-0.30977812236431823	-0.24206838079794757	-0.1051946320403272	-0.29771955593156507	-0.35155885687377264	-0.22055330170164789	-0.05915583942587466	-0.12570829936061556	-0.4305397838488536	-0.4817481690486086	-0.2673338170690862	-0.08565636430566981
208	AA	0.14601707068170985	-0.09209848176809843	-0.039699158812518176	0.2242491748318335	-0.10229850206227176	-0.38343967940616674	0.4879107578655213	0.5021638647296123	0.36024384989495184	0.23863004126850296	0.010938805576874433	0.5092156715337719	0.5598375153373536	0.46621183448875536	0.2877828657061392	-0.017925157327741026	0.23661477181372814	0.3203111303229009	0.1674484670136709	0.054414176070539444	-0.040493089220150935	-0.42205464723201874	-0.06355232532082566	0.0574366467370665	-0.2042427482846818	-0.2780915372051511	0.3576493723085348	0.3904546964923441	0.27081858818990745	0.14183889975279573	-0.02266457764538643	0.18072478291231242	0.25174524952690525	0.22319026681907062	0.08622646376763754	-0.08387959911501541
209	AA	0.64090093834378	0.296334765105321	0.09152840447540178	0.3313814298016199	0.22231858752243894	-0.22109116111366056	0.23771003864791407	0.24652758111956263	0.14734090036041714	0.05973710489838391	-0.0034331064565011893	0.5180805402586772	0.481127188316369	0.5192304738807545	0.41218246040484674	0.005898267137841362	0.1505954829351066	0.08349964116662734	0.15644195633821067	0.038220620817882356	-0.04766925090749119	-0.2210264630999666	-0.28795399133326105	-0.09696789466534261	-0.12313353004463257	-0.21275732836455608	0.37094903505752375	0.3046876702456214	0.4860981576497112	0.2808446558170603	-0.023971652488839368	0.26027052131950135	0.17177397926290516	0.3327509517787748	0.21248224174050057	-0.04901008096920689
210	AA	0.1857601164458892	-0.02716144578361468	0.04723955180535866	0.09917888428148358	0.20499248777794432	-0.16239384179910532	0.2096053423351889	0.19591264762655713	0.18205070149272062	0.012049622423733641	0.015463725479101686	0.5139292459591136	0.6141519710763923	0.5315945582803718	0.39521490372109724	0.029288837855895533	0.0035196824828340745	0.04286321701401574	0.06527435710009777	-0.09560504621031418	-0.03409825982140191	-0.7095120245914216	-0.4850980156949882	-0.494407675199075	-0.11471761844308803	-0.19944083924315503	0.11751787817939485	0.31301376255457325	0.32077751415778377	0.15396831339016837	-0.010566495200976966	0.04992458638789099	0.16078178249211295	0.19068482175957557	0.06579657901406	-0.04671354439920039
211	AA	-0.129583280316345	-0.5704217959124609	-0.4652385521739565	-0.4202902828677208	-0.3834846856434475	-0.2878795964859848	-0.12276363702638382	0.12694860922538842	0.22099861422799583	0.19051149833530667	-0.03760333775997138	-0.003532395299790103	0.07646565518254	0.18039258200744035	0.0781469898881686	-0.05503126171882844	-0.25175731975286886	-0.044164023027994936	-0.0008348348125277738	0.04024927703792924	-0.054641491855180746	-0.14987470942615067	-0.5033887930914105	-0.3658357264119555	-0.18102142177666913	-0.19275573870634566	-0.1638950833224817	-0.04348303751105176	0.058404660741135705	0.09258446547394383	-0.030870989514318214	-0.30519093145934906	-0.1915447589127932	-0.07366483621362829	0.0032658512452092836	-0.07269243621284538
212	AA	-1.1972209372324034	-0.08173858463882644	-0.24169104577431189	-0.0895928730996719	-0.3631021285087632	-0.18921322006262264	0.22211625725124318	-0.052270730222031325	0.09489793938717894	-0.19476890756336962	0.048417768302625674	0.07807354998633365	0.1040681333149327	0.2149964627591885	-0.11671398346849848	0.027441555504015724	0.03637348792487627	-0.1669146088566833	-0.04505967248881526	-0.23026231597037095	-0.0029515954573127168	-0.20561696225746445	-0.3623692735106381	-0.04672916007211525	-0.2874803610388742	-0.15904610422661447	0.054144049860542776	0.06468971184609762	0.14106723376069197	-0.1253642807518478	0.021049970627522896	0.019954504253131278	-0.014479636005537033	0.10105896048755536	-0.1649494194871144	-0.0067815698605304675
213	AA	1.6064220461240133	-0.22316095799594582	-0.7787095383082268	-1.2054407349679181	-0.5914523448908839	-0.24695941715533443	-0.05382058453380845	-0.15849399336539594	-0.5016872325983437	-0.181076946043905	0.06906215328373255	-0.22787199390632784	-0.32420827225813253	-0.7108813552317106	-0.26587923617274223	0.016385292584101485	0.04977652322625148	-0.3280557302431184	-0.6128611958209066	-0.1737732586432279	-0.025438095978702613	0.04470967895475153	-0.5147967672669305	-0.9176915276019982	-0.31578649334260334	-0.186720857209403	-0.03831781297752368	-0.2669108100299735	-0.5386949234765046	-0.180684489276691	-0.025417725494995214	0.003989822703152512	-0.3659123915546212	-0.6091433007707183	-0.2358850032565245	-0.04589043133504589
214	AA	-0.6519303439147235	-0.14167281377715657	-0.12261074115715476	0.040930778259322786	-0.3311150669620193	-0.20889911329792676	0.39110566110813094	0.027903001505697578	0.21555506137647784	0.12067377691483605	0.015063314689265361	0.33368129022440574	0.09278076595831175	0.28280957890523784	0.091441913515939	-0.042752312393389946	0.2540133593816367	-0.009691529659044962	0.18379473159622672	0.04018830196163359	-0.03506319916387213	-0.5815237062942155	-0.3587275782609266	-0.37472292593776874	-0.23604874135746678	-0.17951437820453542	0.25627405301288797	0.057929286752845366	0.23715336909534468	0.07770629041616273	-0.030798624706305677	0.10033194603280027	-0.006168023579010473	0.08261964547749368	0.01540833920643081	-0.044904676316896985
215	AA	-0.5366436175620037	0.23162222834842083	0.19773922160033985	0.1697560616133863	-0.1986944901530716	-0.23280951138403316	0.2030376110151919	0.2943144288583408	0.3265869903865375	-0.09934354567046322	-0.0031561556744081898	0.26945660255407944	0.3656846446568869	0.5770240337264756	0.06840999743458642	-0.007977814976629638	0.27060427724406844	0.31468062000576436	0.2694604100261013	-0.09758061368575577	-0.04398831240080714	0.32331844882555405	-0.1560618601541669	0.08283280083211442	-0.27418090940176165	-0.22905540996230966	0.3783769724451054	0.3414468201094254	0.41985155447847844	0.042867468380104246	-0.01973642166298717	0.4740213917930731	0.40656986264343287	0.3400417399185427	-0.005477448308116806	-0.05650955786765488
216	AA	0.3393247482983196	0.1444343710468976	0.6163013792644693	0.7410667928870528	0.4646501268338745	0.2428966974935416	-0.2838227078252986	-0.22697277433480556	-0.1457439205680493	-0.03913819920396211	-0.0015660343346111105	-0.2871837949280016	-0.23760723834684727	-0.25269955050609294	-0.0869987914066459	-0.032783962237368236	-0.10446523134207952	-0.026175931379786466	0.058085097116616025	0.07007857430382858	0.06176155539313921	0.36675138214945413	0.7622705216880499	0.672593184071935	0.6240899058706482	0.5175051682602456	-0.2718785240517374	-0.2120856168048848	-0.07770214432853018	-0.04012486661175885	-0.003117932375448884	-0.15923538950113802	0.025561755315671952	0.13892446999170116	0.12527130139587017	0.09862940664409026
217	AA	-0.2929526126789196	1.0468689262901596	1.0304077871936772	0.9183574751988911	0.6211657587104831	0.3204494819413055	0.26223890302452046	0.48045627537391544	0.19403954970794768	0.18653530009302344	-0.047114797555795285	0.20052555721657983	0.5121441131224693	0.1217988477030243	0.30120315982438006	-0.037302588770987466	0.49316466051195085	0.5825296188663598	0.3792761970124292	0.25472731596412945	0.06780837676709695	1.2382135248104313	0.9673171369461004	0.9725092772639612	0.7079827122871476	0.5357253453823407	0.23423137553436857	0.46666275816719094	0.21975674337979711	0.22267030500778962	0.006138897982714386	0.5034385171964284	0.6291332853503244	0.4075679241851231	0.3755475146369087	0.13625719527784064
218	AA	0.40975050856410383	0.27963616342310815	0.9253987084872505	1.2576674546727777	1.15080290260948	0.3064784624996606	-0.19089651678984776	0.04677770665687486	0.3205797385643394	0.30169816287698614	-0.06647202204158997	0.04533612114624752	0.3000469821753615	0.7051873614904447	0.5704351037298654	0.0004126256958283392	-0.11313821649210931	0.18132843309280688	0.504197684924468	0.42071779281619914	0.015385072796765265	0.19358271325735643	0.7077196942031077	0.7401830838810912	0.8688057273336431	0.4550667133626116	-0.034405046421385865	0.1826194993849135	0.5705658317284947	0.4673026075423947	-0.015204170989313592	-0.0007302433251894502	0.38607357239610507	0.7873801533243943	0.6510360383492584	0.0794607415461126
219	AA	-0.10103974434048915	0.9159646758406377	1.082132140691125	1.4977001239249446	0.9675617678117872	0.2324639588358326	0.271979578800035	0.12894452940268986	2.0102529665777524e-05	0.0446761710896002	-0.1513559598453118	0.625183538497629	0.4005083021771343	0.4501586642580202	0.32688819419646187	-0.08419143773010429	0.35042071472249314	0.17810438170790022	0.21456196561202057	0.17385435900153334	-0.08159879245246948	0.7888717329206651	0.5311538371879667	0.6714884933252023	0.6644448726700407	0.45470223321502523	0.4449906464039992	0.24168145074818193	0.34399708937590656	0.2777817436121519	-0.09102573964365623	0.55851576391425	0.4457871574082122	0.5661841867144031	0.48417786250208916	0.020615111246104156
220	AA	-0.9209150763559157	0.8677300893944364	1.2287023151404797	0.9273702800245868	0.7124119607900254	0.26929715260408704	0.14241055910397815	-0.0225183494490242	0.218300096870518	0.0877317690802486	-0.1095611247905639	0.14721156276067315	0.23551056438499973	0.18076201378015533	0.1703206021537147	-0.08909435980699953	0.35960972655380785	0.19791553207980628	0.31821586303307137	0.2233837340743774	-0.025946989889820582	0.6955643817164641	0.7692335584308787	0.6308559886767162	0.6358160185449513	0.4805413498028459	0.25410237180882	0.1358709384949892	0.13415120915425582	0.18994737638422698	-0.07261715070741559	0.34569016172704337	0.5105251180297181	0.36639991604174416	0.30589296783815145	0.03410169489326398
221	AA	0.21402259624520892	0.7579978324007648	0.9396154726578331	0.8972822556846313	0.46301796438355525	0.2044952313777002	-0.2785056386813183	-0.018475220106526802	0.003401290052637451	-0.09367949757304173	-0.2282956429788574	-0.3279278732901987	-0.08712352008155255	-0.03244963059436379	-0.17539392143003996	-0.2126744133420604	-0.013557932300588993	0.22060972312390592	0.23629261976936466	0.08200985193933619	-0.13107739957455822	0.7559472354486427	0.8106547506630946	0.8479022397993172	0.5794879411734093	0.38957781576947936	-0.17209104592957614	-0.08100642441848671	0.003630454079212253	-0.04318060477713859	-0.15682014617636453	0.17979931490117806	0.32427140150473965	0.34585613945910487	0.11447698218678859	-0.0651468919813607
222	AA	-0.6102041721443373	0.829825711269903	0.9458501851402269	0.8207631624284527	0.4555870722518194	0.2519893950683625	-0.160222096016031	0.17883989286668767	0.3211554384111146	0.026425094624499934	-0.16220476751316548	0.022600448969667397	0.15803664806102002	0.3931620813884624	0.043922034226446804	-0.1521679603167736	0.07962882014804529	0.2665336001641607	0.3124972856851549	0.15835682623017489	-0.09755202476345248	0.8163608896684948	0.7843265619485773	0.48944634590599745	0.6216837177059953	0.3744489781438123	0.02402917578370012	0.20628370348840508	0.2585696665774151	0.06476423462826686	-0.12893938451291787	0.26515379657107574	0.3165592395649537	0.44508178291759304	0.19119467216532593	-0.014124571777960782
223	AA	0.6438006178359217	0.49440052174046567	0.754350954139876	1.0289140442494267	0.5154422673754271	0.3051317755277596	-0.2030382403786517	-0.21643508496816422	0.3716943865288318	0.04385443724677307	-0.09219631668524952	-0.06217752093874118	-0.09181743653897811	0.368462031734218	0.11533705809272687	-0.03422357395197562	0.0318528700404368	-0.08392871014402181	0.35975457032942404	0.1734732874300784	-0.008519679919757994	0.44679340935096445	0.7755182568753898	0.8446449497760107	0.5840684995574823	0.4493203447691436	-0.08506311821156509	-0.20368173975140724	0.18885588519456364	0.12200278767716766	-0.010028481073797835	0.07253831869054483	0.07476796219249326	0.46178332556217505	0.2553861711673844	0.06949833428200902
224	AA	-0.4165590537791597	0.8666130217103323	1.0742382860667723	1.3651661758166513	0.696691969125032	0.24490170102844422	0.020452098207341063	0.0798492159731965	-0.03532344135259602	-0.039680744025714976	-0.11722092917978921	0.1205698413226779	0.202979540770162	0.17817949777603603	0.03399578843617679	-0.08187154620320936	0.16053515908565386	0.25246646667727535	0.22133627180110182	0.14269471338432416	-0.024128827114610285	0.5632490570178639	1.0462892959975896	0.7874649083061587	0.7062294449676114	0.39757563815119257	0.09669743305843648	0.10800452283025974	0.1269730086883034	0.052050284182262097	-0.06870647674876906	0.2895644980514518	0.425772652456641	0.4946446849359001	0.24486701495627816	0.021275080546841796
225	AA	0.7244268195965404	1.453923857803305	1.9135114509359425	1.914494852827441	1.1019113162121978	0.18907387670285702	0.34978950599954794	0.5350448421733911	0.22787097777958243	0.24707460325500774	-0.12305827732693331	0.6520709820238384	0.8619768334787823	0.8134433340861729	0.4667694718092519	-0.081152289526214	0.508962875606142	0.6892879252521473	0.30909465298384675	0.38141037829417757	-0.03664542610484611	0.8997883780345768	1.221380268623635	0.7902985034522216	0.8433223212637788	0.34780573394709613	0.530588194192686	0.6395674078249665	0.6701550110083851	0.39843500984007685	-0.045015814171425195	0.7853687453723261	1.0319334774306463	0.8699893772786602	0.5796729782138872	0.026977430672765035
226	AA	1.0336079268256249	0.5040957096214711	1.0260708464824617	1.0435082256778747	0.7727863046415051	0.23945106421318574	-0.43151443192879735	-0.07069195828009667	0.10377004566162396	0.142075839714761	-0.04573955180450895	-0.3916803143478378	-0.06901018900170008	0.12260509240020534	0.26469442246319375	-0.040274073703536306	-0.18099461666084493	0.11305881922268224	0.2597569216841349	0.2897176092871989	0.04234528374090507	0.5211928916094819	0.8339997547475564	0.8845424723904678	0.7978023140618347	0.37402904850816143	-0.24023079511268808	-0.047964944388012576	0.13213496727212726	0.20559583191938158	0.013036597565558417	-0.04218102434299609	0.26270168991596643	0.45272958621509574	0.4014653336052607	0.0898474723254612
227	AA	-1.069388854880694	1.5458611971342888	1.4419608590492938	1.6536362637028605	1.0725504945574273	0.25891466484750225	0.2072232964443952	0.2727659819432069	0.27280110598073914	0.02540421377800639	-0.04678276479235244	0.39398812500489244	0.4875407043182811	0.5658910340590744	0.20245274124389967	-0.05325964981155007	0.516395109504056	0.46412664481789956	0.485569328527091	0.22605166670938326	-0.019495530230838387	1.3412091802156039	0.9422356561799468	0.9571279818836125	0.7136730615385587	0.4004007191956971	0.4536935933899404	0.42537770365531213	0.4664993429125457	0.20035073207283194	-0.04355722619188196	0.7946909608525301	0.7536800601374043	0.8614598108738201	0.4512830775732599	0.054141713103592615
228	AA	-0.9605073477713749	0.4189313942179085	0.5483887938455162	0.3425409130239129	0.31041962013503666	0.30219112030195383	-0.24432031999524617	-0.36409222698585375	-0.37315247285270514	-0.15376793869804084	-0.10771538931906255	-0.28684576049967303	-0.40087245658884174	-0.5021790350098283	-0.253532087803491	-0.1183750339119376	-0.08122280698699758	-0.0875175674428561	-0.21217664166736783	-0.0371916751401149	-0.03919987804479286	0.6319813479002436	0.8713106127715844	0.4459625871954691	0.5337017386451002	0.43151780947829943	-0.2193866683832053	-0.23592072870850567	-0.35072659314181154	-0.15282541001171213	-0.07629646748495267	-0.05868800774513061	0.07337486424774586	-0.10877002406821501	0.02569180636990831	0.04769969688733955
229	AA	1.567950256022074	0.23676944883194473	0.38696855543496456	0.25140707856290845	0.5001048733215565	0.20506108611247864	-0.11326580512326823	-0.3886584113972025	-0.681734814644372	-0.2287321071811843	-0.1813814603697268	-0.21452103283137047	-0.4159463512796093	-0.6055043371489375	-0.18155577503198073	-0.1529356190700284	-0.013434379465130153	-0.1901457565930964	-0.5264819332984405	-0.006907046543243922	-0.11303794418535595	0.2937223240618474	0.48782795347859564	0.2112555664151673	0.6540644210861715	0.2879567961852634	-0.14596948640737262	-0.2444893534326562	-0.4870326221338077	-0.09561363894021735	-0.10438617823705298	-0.040987587782514545	-0.037825685250425733	-0.2595563211040579	0.11003489633181962	-0.0065956461900982255
230	AA	-1.8631207202610294	0.5970646728449867	0.6414439723487412	0.623337072291453	0.43119908679495356	0.1514740593976569	0.004603575137382965	0.043868611531758805	-0.07941282442076658	-0.05193035868151252	-0.21143497959762092	-0.006430867897582626	-0.10229803219462363	-0.20760316985056493	-0.1653921718882052	-0.20054874649679277	0.21927326831079585	0.19305440748888936	0.1488138142499711	0.16341179705508813	-0.1453829671396809	0.8918534650222372	0.8281466561356394	0.9939745637296216	0.8191051200715049	0.30997181959243103	0.05477546194735883	-0.011311710875340886	-0.02552901538509378	-0.042351110711319695	-0.14475308981856028	0.32436726037260466	0.20902905310776254	0.22135794794672603	0.16206199686209244	-0.06064055361174425
231	AA	2.4589195055570756	1.1878667542629207	0.9922755860633156	1.204308675392574	0.6233025730503068	0.17417170654486602	0.03616100558631441	-0.04838169503718781	-0.20636048423878806	-0.2460267600457593	-0.10390195509139755	0.18543837157722054	0.2003940509582538	0.10349959014602828	-0.049925543596017974	-0.0706009431338388	0.4274567521451671	0.14831225445787788	0.13202342955995006	-0.04597495019334952	-0.04892559939017582	1.4158678110049432	0.8077243777132399	0.925461581067919	0.5148256699708791	0.35222653908760737	0.3449669245102511	0.10345172676139214	0.11303525927717972	-0.040765338096120374	-0.07819734004988899	0.6218305537166233	0.3879707043327214	0.5105134091047383	0.1870391921640171	-0.0015503499544302635
232	AA	0.5141497712546566	0.2989153548608081	0.1355154680573193	0.057942356056543076	0.5787957410419085	0.3716593037390612	-0.4248519815334151	-0.5884228955601545	-0.6128649117328939	-0.20994942986891907	-0.04166324871999327	-0.325793609214736	-0.6877497967987751	-0.8506083749243163	-0.2838276318230881	-0.04016849464269967	-0.12298111729201455	-0.3317783947425734	-0.32200966943145803	0.04434276809137572	0.0750060940756696	0.4777117079182349	0.5645679361857867	0.4049403196683825	0.7042602995084848	0.5390860877123163	-0.26916555100279727	-0.48948501794959354	-0.552106486669605	-0.11535759824886682	0.027161018127260128	-0.10783164140622659	-0.27217693395486164	-0.30763861891065325	0.07449126472443934	0.1377063136405714
233	AA	0.3576747269925286	0.38428931735326777	0.6081241642734924	0.10348474743869518	0.16697229461290797	0.23584806704932149	-0.36875040787732005	-0.36540153609707926	-0.6726788236311547	-0.2980873612276027	-0.15135587595246358	-0.4670544838824866	-0.5157825624620336	-0.752960890306398	-0.3121547658006145	-0.1306530233770271	-0.1325365816364945	-0.09749457978420373	-0.3995904434479438	-0.16089970281607924	-0.07886400663568738	0.5655204724589857	0.967266405353022	0.3107061707792955	0.4541721663878935	0.38531077550705795	-0.2896223991911677	-0.2115071870756	-0.5301737709037935	-0.22590957406990864	-0.12956226866088283	-0.011323136829619829	0.05507180594248662	-0.2831868327230167	-0.12049780067309701	-0.024821445176693047
234	AA	-0.3688276415176828	0.3049476998774978	0.2995471402183617	0.2483530352575215	0.3136060182554692	0.22841542945216986	-0.4564775614260066	-0.5446823436289456	-0.2642049232787218	-0.21040515422533224	-0.09083194026559394	-0.47121386530476284	-0.603025485334129	-0.3278906612757859	-0.28790418739778856	-0.06721493125638656	-0.20152954422960945	-0.36593706805882387	-0.1541760089126547	-0.03786112700628674	-0.015206091422355517	0.4925530975832879	0.3136048371828445	0.38285743707289277	0.6528526179879433	0.42275284672227875	-0.3545616194338521	-0.4971739927567256	-0.32018889326642874	-0.21082860752413435	-0.03660387761066719	-0.09713697765562856	-0.29647332110270574	-0.049501852872655405	0.014900923724409765	0.06549249150730718
235	AA	-1.4083911645857612	0.8159571772807845	1.0349616328486833	0.6200595183779082	0.5729715960912467	0.2227596339306488	0.287105285079472	0.435788127481183	0.023697456405930684	0.12206294258894657	-0.16896732907351675	0.06711595885872068	0.3610888844569149	-0.06840685940359714	0.09332695065485286	-0.15764737874356305	0.535517332006654	0.5445947410047676	0.2508395384880511	0.26031653705610225	-0.08004353319541835	1.2541652516690238	1.1210406889424678	0.8822321379524976	0.8696890664754355	0.37023079562718886	0.25078902841422424	0.36903738128051367	0.07480960280544124	0.1446910806984314	-0.10940948583613563	0.46516557090724886	0.5962981671016367	0.34289938750686244	0.2823059818724989	-0.021240132111678633
236	AA	-1.0935096163472575	0.7683706187987962	0.6575083524083501	1.0798448503108018	0.6736704833934344	0.29079644274405014	0.06588840346319591	-0.09540384032589477	0.16429731752761034	-0.02706665561894983	-0.1484125562490357	0.15006938827376537	-0.11128796909998151	0.13472286654264032	0.011572828895601184	-0.11561984809997128	0.2559582344533451	0.028818147885590673	0.4094065240617557	0.1776991563581669	-0.1003173284787513	0.9522653354719031	0.7722354733381962	0.8453287259072213	0.7915637975124361	0.3732481988437144	0.19907488965036335	-0.09568115667588817	0.1594068413265708	0.04227371354401743	-0.09871648294619151	0.4051270887036571	0.09568952124572316	0.47035117822062467	0.2822969123149073	-0.000870282733221206
237	AA	-0.07628942679523931	1.457909411140276	1.6978829317419315	1.5040245908451433	1.3184264419543512	0.3599009243864342	0.1767358464046569	0.5331721811672749	0.7517743694673245	0.44125182186396206	-0.08189778432297068	0.5472362383136149	0.733512630619134	0.8195605729598352	0.6702462965425231	-0.03179475401469567	0.420055636918079	0.6345630092991026	0.7680677403855698	0.5342605153173876	-0.010559627832263718	0.8855388843742651	1.0485162523109806	1.0033072504808513	0.9772868101339656	0.41922048773804477	0.4548973419830087	0.6065990771136238	0.734092053822613	0.5327810478378563	-0.02422924894826517	0.7237082384078399	0.9238149864631391	0.8504244107348562	0.7429363733319212	0.08014216326378465
238	AA	-1.071807328763307	0.7655820667001765	1.4189441479107678	1.2517635398901161	0.6789987595105911	0.26855324001153	0.13701595779675824	0.2709129465022273	0.21280567473606027	0.10490187781586258	-0.1746990504029844	0.0740994071968557	0.4023979045936521	0.2563821133147286	0.1522489920889507	-0.13552426492053726	0.31944757674966673	0.6361626579260558	0.3793049267255224	0.29436185948691485	-0.07645548229872778	0.9535573765485654	1.4440048003672719	1.1091473231966726	0.7712323997799959	0.4001151039293953	0.1364401238011872	0.45032175358917237	0.20137778597898515	0.19241539589467083	-0.08380553819815084	0.4042211186649942	0.8494554638504799	0.580998401134162	0.3463914035409239	0.027694680529507743
239	AA	0.8527822385357566	1.3548341539932465	1.4998526090899125	1.5970838281242785	1.062385329046618	0.32534668897894026	0.29388847130889184	0.2840828385129073	0.19614527804165016	0.1385681196933488	-0.12828366228347177	0.47948475376461364	0.45300510136087	0.5851478802716721	0.3690399980281378	-0.08223243446219808	0.4788191816134495	0.5125939176936696	0.40257053998053727	0.3096392027822783	-0.07560839432875488	1.0771848430269622	1.176389388963417	0.9431826935076053	0.724125741804108	0.41034453407579696	0.40447775462568347	0.3980042508279935	0.43764882754356504	0.299837504527094	-0.06645409735026231	0.7036357297414244	0.7270339994149924	0.78639009557501	0.5239908505149846	0.04007093297234743
240	AA	-0.2684875555285743	0.4043695363431239	0.769712942572628	0.739762533188815	0.5287416153441551	0.2423571741156021	-0.2648340035844592	-0.3754526799260547	-0.5927558807637623	-0.10990350766955315	-0.09414783710737806	-0.35632949797688296	-0.35057360322278286	-0.5184307638530252	-0.15726703375624984	-0.0756898566182822	-0.10711776389443717	-0.22498820216643556	-0.26510162848444674	0.0617036085203444	-0.027357806149645114	0.43822734212474934	0.6351760060709741	0.42793097252967094	0.607860650197855	0.3111379787016908	-0.3214557355374217	-0.3084199360806954	-0.3458663953964949	-0.059555664550125176	-0.05885224823893287	-0.08984120366163162	-0.03905536902346696	-0.01609250534265838	0.12919298429348647	0.015995729646125056
241	AA	-1.031257882136742	1.0067480732997747	1.0512471456990635	1.245102611794986	0.8066021205986973	0.28402536607925466	0.1750732560767232	0.2694676507677465	0.05830483910250561	-0.0006406513247232404	-0.19573957859175772	0.1995198991372904	0.29156586922143024	0.19220614602537722	0.07075670126432154	-0.15874154367380067	0.36770697063340596	0.4556274177534083	0.26545120915916187	0.17110430421733414	-0.10655362043647276	0.8752842373016543	0.9820491890550771	0.9765134795738444	0.7550885938029919	0.39790063560093536	0.21678075686674814	0.3984599775168369	0.20675137351968065	0.10123766016047853	-0.10365174561893697	0.4456044026346566	0.634251837939553	0.5043156753222933	0.3304388410827608	0.007918126110172619
242	AA	-0.004528881466596094	1.2612657508515306	1.6549219049505202	1.7683479331586578	1.217722902655386	0.3509199730047632	0.28337568214487474	0.4886664081846508	0.5126048110575252	0.30649364334414475	-0.12247617543338762	0.6722635746270367	0.742053837315725	0.8029802586810662	0.5050451303073986	-0.03333858938194023	0.34797741107195157	0.5572115705671015	0.7240953039757654	0.4285720653304712	-0.012318579118583362	0.8306000580895299	1.1032809456085615	1.218289195988324	0.8558351307028245	0.3376371822871864	0.4679281664669859	0.5506533316137887	0.7117856862495247	0.42166997617892976	0.008530988028906616	0.6226429154027651	0.804902616589698	1.0468470789068296	0.6264002666572743	0.08432654071565837
243	AA	0.5734116687833718	1.229287423050557	1.395333613385037	1.1533430926222787	0.8540751494653802	0.439323997152981	0.4249932819101345	0.5535128974710544	0.1500275750220581	0.33046028355898427	0.039967506526499275	0.4698713867387543	0.7001316081810782	0.1570890077208973	0.251313855841806	0.07133065311348119	0.43456195424916433	0.7177429097262025	0.2935012846007101	0.41926776041585656	0.1368105919382554	1.1950643906508456	1.3801239946427917	0.8950455415840206	0.9965109666692893	0.5919667942173192	0.3196706873710766	0.5913396864302494	0.14786775103059435	0.24099120590874	0.11499613660031072	0.5864735710431739	0.8490315442007936	0.5401410484094353	0.4514654991527798	0.23066965794595218
244	AA	0.9258388603538465	1.1457712069261707	1.2461769140087502	1.343963372899672	0.7977673354823167	0.4203733744956879	0.2598625204551164	0.47328932009958136	0.3196949861228835	0.2204013771524176	-0.026331815070607778	0.45802880020651937	0.43447334906387036	0.5082985234083761	0.30194192687359367	0.005312993647632602	0.39057683626841544	0.6056660862520651	0.4070618151805807	0.31079949660206463	0.008175632740706984	0.6025186241912976	1.0511327305474225	0.8776548877904164	0.7533806604980149	0.457853009149753	0.387707696857442	0.40763460668310114	0.38165075884466737	0.22839298135185038	0.001900873447147955	0.6489009977709732	0.6828939380350361	0.566205468477248	0.40284582200500285	0.08485719269262049
245	AA	-0.8504289637032233	0.5782320902425722	0.9250294746595554	0.9356333066472363	0.6247928856779221	0.43923503079629755	0.1212607687704188	0.4612432782168683	0.4238011724612263	0.15848415153744666	-0.047410671544246163	0.09435984091057037	0.3811754637356324	0.3282396329378887	0.13715714317323835	-0.027974189127363047	0.28459911208840105	0.6175423451566584	0.524568622792932	0.24232069744683837	0.050598016455557726	0.8900961612331741	1.2096470989494117	1.0125745273641282	0.7992066352079246	0.5159485660300565	0.15089224185447736	0.4198811645543119	0.3126873246386166	0.1461039709005152	0.01753371875639287	0.22945665196376175	0.6264744689484247	0.49522844657501697	0.3026429678012783	0.13363860999438915
246	AA	-0.22595303618142243	1.5019038829900109	1.6798159845646836	1.753598716445139	1.2023238111653958	0.5054621906578993	0.23129218796536888	0.3843045484855736	0.33999159315974037	0.2224132921158546	0.032460127357034185	0.45490152559080643	0.6133962975818328	0.665316440669713	0.48174697681371637	0.10338529476358982	0.5133232232553928	0.6603634642365985	0.5448465321933964	0.3317000760782771	0.10243463210041392	1.216610291571279	1.5724043362176172	1.2818512774724007	0.8026549073126521	0.5286781900008486	0.47509307441102133	0.6301050150229994	0.5486853558449414	0.38300457263210586	0.08554116927303301	0.798815344853891	0.9488585813779593	0.9542511968754446	0.5967822349570304	0.20857962418960785
247	AA	0.37149403635384637	1.0988399559555235	1.3295948865768374	2.036778739693918	1.042474979720345	0.5057892544310008	0.2637759545386902	0.3763190458163055	0.35682352804724404	0.10245337683478173	0.00644790723694344	0.32378274887670866	0.3669967563381773	0.7798691193385112	0.274130252361811	0.07373572190092625	0.49438847808518527	0.6127717578538061	0.5572918800821787	0.23401694286320707	0.10752577760300142	1.2114065844574675	1.1948075054770138	1.194655769472081	0.7997113737291337	0.5740443035392819	0.3789297327970893	0.45599429723791407	0.7222398313012128	0.2621715447259594	0.08650230384182267	0.5744581349574096	0.6800465105924258	0.9509403644337904	0.49321087042725464	0.21983201004449304
248	AA	-0.40241369323458415	0.9455119341259144	1.1719966904048142	0.7046557316851841	0.626358315032707	0.4038326785129862	0.3239024504338821	0.4407545844508456	0.1553749591923057	0.09147718288292506	-0.07141064271639941	0.3597460603225002	0.3702396518109041	-0.11551180905217406	0.005728595828000671	-0.05994710624170585	0.5120890287832986	0.6831437137267466	0.23263986967254735	0.22063055704646528	-0.012313950132871732	1.210110124399086	1.3337462685042223	0.8828051832335801	0.8611643823092141	0.4225097446221362	0.43608233969866483	0.4996792298778183	0.003065156849370476	0.036379457866510645	-0.03328154006725903	0.6909868449450927	0.7923319706348224	0.2653742235023011	0.23806718260758508	0.06091280888338524
249	AA	2.453543979363899	0.4926623621921793	0.7436333983105846	0.8996519324834819	0.6113653979375064	0.43212616878469534	-0.31927600729480266	-0.3670514856283489	-0.1488303377300646	-0.10098840237593931	-0.008417768556300942	-0.36937554176033394	-0.3527210338229674	-0.11660172960603221	-0.04987960136412539	0.01905789169044514	-0.27689988884148464	-0.10838117181509932	0.10684748861725879	0.018842164085494773	0.06083103614118013	0.3752893272802613	0.6189102662948616	0.8058256665405259	0.573527910782538	0.4454435366985705	-0.41287575330123216	-0.20055875336833817	-0.12208235756436991	-0.038732098225995326	0.055067905521597904	-0.21005098829926827	-0.007918350735219848	0.20907427117649457	0.1360324547139169	0.13623925677835302
250	AA	-0.10109738339839286	1.0847872001618728	1.1630411604937043	1.0455054218460438	0.8797060765931566	0.45528045591438016	-0.008534121662837624	0.2169362488738873	0.2545652944844039	0.13093642884521595	0.041821418673101185	0.180110609330824	0.2440106527418182	0.2660680236711892	0.09728742774824095	0.056877055888195915	0.1459018902054272	0.2610987802851079	0.2808597565340938	0.27257904979418823	0.11093879121122852	1.0083759399146672	0.9129756568969796	0.6127110854484392	0.7637170135121867	0.5350382581525555	0.13340588283254173	0.22458456222192624	0.17284770700760443	0.14457183049574684	0.11915352640119314	0.4354777599631201	0.4746426753743307	0.3967374023548065	0.35385115216233576	0.22561540233407396
251	AA	1.9297080100813082	0.5342709317675356	0.5797930336867411	1.1174838446913573	0.9621011532686514	0.53361250881535	-0.26039454578398913	-0.4394819288541296	-0.6531544845734409	-0.1519712947754468	0.01851065325543466	-0.2015660340839407	-0.44879438589740417	-0.2640445444041153	-0.07045314458131724	0.06018896051292444	-0.05217833252411763	-0.2864676107914981	-0.30751700027034734	0.07076818699355769	0.09343060930872671	0.6197770492245926	0.5142072243829074	0.46207424350900994	0.8553798708947462	0.4933558857440907	-0.05097211628825704	-0.3512553615628713	-0.2538585590779867	0.02228486212970404	0.07600554995253805	0.054076804872453144	-0.14866772212048907	0.20557746215668238	0.3406838914624184	0.17887820154152845
252	AA	-0.7734925866486101	-0.44012264025264514	-0.9126278696355496	-0.7251151883523338	-0.4487064096375013	0.11667442801200023	-0.4311655781391075	-0.40581616395311926	-0.5986101304307081	-0.335458234233029	-0.05807949790109168	-0.3332936630534997	-0.5398865224187519	-0.8047225168289167	-0.45525718749942534	0.035629293990754096	-0.3112235766784026	-0.31737975964977583	-0.5312924749220611	-0.2706050361660801	-0.05369275023520226	-0.4469859804233456	-0.5659301153403579	-0.6124523637629099	-0.11142063864588048	-0.14548978903551513	-0.2856056249610286	-0.3700869526850714	-0.5434820865631806	-0.3021668531476096	0.00719078156954156	-0.3304024573247595	-0.45741851528412814	-0.7073267150894368	-0.3253849710359351	0.004322243183185304
253	AA	-0.10037804572973058	-0.2749376269967906	-0.3776157035266382	-0.41130984319688707	-0.1625899040425518	0.04345695025255791	-0.20390151341271712	-0.24476683050316694	-0.20780572027418942	-0.029955934198059975	0.0024898575243446075	-0.14087428487376608	-0.15216310585904402	-0.19942634070849552	-0.06656553801810405	0.04172325396454157	-0.23959931562518344	-0.195534164300865	-0.1830984790691106	-0.0957999707819388	-0.004423137834662416	-0.14650824416271335	-0.3771642260382615	-0.43305511711775374	-0.2717127957611747	-0.07004296321636194	-0.20966880191682624	-0.16462667329798775	-0.2524545394842519	-0.12234974350362027	0.02327058859998843	-0.15940063963430906	-0.22416207102385521	-0.31081306080300797	-0.15193985234350915	-0.0014852403503482492
254	AA	0.1304103749426826	-0.05521026101873028	-0.33612604209423924	-0.14721468874137222	-0.05388381374364304	0.1340173492668595	0.054924296908784864	0.06121350585217522	0.14164134691847696	0.13619872861897475	0.03492336481631231	0.12194290232863603	0.07516244382904747	0.24126312896150814	0.16333774886280983	0.07339572362236968	-0.05691420417948301	0.045173622620489295	0.19937666706022594	0.12653625933748724	0.008755715250202023	-0.237115548421726	-0.1472958470888761	-0.048410464974595446	-0.029845646117061086	-0.029990847940051468	-0.06825980605191995	0.0014390323626691792	0.17092195679998357	0.08888161554168894	0.02940015121781503	-0.12120621259789743	-0.06648921118907158	0.028715549583778976	0.010810397263803395	0.04075058728698222
255	AA	-1.5150489231760143	-0.3703076152447583	-0.6994323100935044	-0.3816130882235664	-0.36430977661325037	0.02699949398523316	-0.32825484884731004	-0.017929675312667648	-0.1662427731163958	-0.06665921491841909	-0.05155810461117927	-0.33674153740728907	-0.30741717989539286	-0.3760953758126624	-0.20982577116599144	0.005519180331541751	-0.32827787367115757	-0.10042322571898321	-0.21488485687954428	-0.13057302207817134	-0.0872001620363756	-0.19859927466510685	-0.6724649769154363	-0.28476087944646133	-0.2517506438266178	-0.16722263038052887	-0.2569501007445556	-0.23741592932065836	-0.23453886946332503	-0.18637901824389536	-0.03111562217486874	-0.3262964157938397	-0.327689322801372	-0.2834910308944416	-0.2650627102657026	-0.04615000652877699
256	AA	0.10145032272387909	-0.2673774090160238	-0.4761807919522826	-0.44864312527799904	-0.11064136865695273	0.02138104143703856	0.212651396110755	0.040952932854783075	-0.21328842671456005	0.0009701324209303586	-0.043306908637164465	-0.024935391810416263	-0.06520306796174768	-0.2645321241942544	-0.0361596613680355	-0.00818572139885232	0.09084762392825585	-0.06661324279354486	-0.1747486116940391	-0.04027224761424453	-0.06918542285688334	0.10815657673043899	-0.3138798495032514	-0.474817397049919	-0.1374926350291792	-0.0874296090808222	-0.08670414179233665	-0.17923997730636354	-0.26556837401815603	-0.06379457429032431	-0.019106564683554428	-0.018603681563705843	-0.25132539352195393	-0.3300676685840156	-0.0936245211114024	-0.03689224832546012
257	AA	-0.04173030029526942	-0.15568481455149819	-0.1899576954392791	-0.24238508398947334	-0.17833105789661574	-0.030890113965911237	0.24140488736400378	0.6153350686714671	0.22277043187963796	0.2348056839802184	0.031791428735488125	0.1596424863034991	0.4612436037570271	-0.017567984210151044	0.15622881678692702	0.03317880157857811	0.19242087449577072	0.45620728193228177	0.07504340644677998	0.14658856855920543	-0.07590918796965562	0.16318155476605034	0.1406812085537288	0.010923267415277493	-0.18369831918192692	-0.13203344257499006	0.180437578883198	0.4501815270119207	0.03931270088239813	0.1362959724196524	-0.041452864096803044	0.15489834399313973	0.4071641057824569	-0.06359965500166842	0.03156786323633698	-0.05430312479014576
258	AA	-0.146477119187777	-0.3492374293701168	-0.29583806717390104	-0.33608076813464516	-0.25202266972870513	0.0006475481322811838	0.19937007113694305	0.27778537701146977	0.16913677470529453	0.02646684102433916	0.09569025196330294	0.14684957573809188	-0.0010146454770314506	-0.060755038087080715	-0.026946465917669915	0.07852346997586057	0.16585724855401396	-0.002575252063552469	-0.0018133646383806656	-0.07962704992210101	0.03913099596048486	-0.1622450521610822	-0.25719820973560226	-0.1357454351206438	-0.23829673081211666	-0.0571951533758952	0.20779573831625764	-0.07101153892006207	-0.18470885441426343	-0.1357226187329883	0.0011902869255502324	0.1310157756848953	-0.2614028029632205	-0.3117176574857454	-0.1898491078740463	-0.035597757440193334
259	AA	-0.5332673120154976	-0.4593827950388759	-0.5057079329297862	-0.3481941686994119	-0.37984596744979515	-0.06373492953750848	-0.10793296270127595	-0.45571836177622727	-0.22448429591965535	-0.12911437402622417	-0.10448919802439915	-0.34568736051140325	-0.5543347610359086	-0.3636354635414232	-0.25295046336261784	-0.07602963288984466	-0.33906899364930343	-0.49430666662908584	-0.11628889859730207	-0.19101952897423669	-0.095500932211813	-0.3223930462772128	-0.44789295417357666	0.00773086190849015	-0.22364043856449622	-0.11926917820631999	-0.3892091221488094	-0.4756889979811001	-0.18612938766154263	-0.1749079676227061	-0.06938987490936732	-0.4914032145325615	-0.5687601083314984	-0.22585596012854747	-0.24273616957326127	-0.08937176552443349
260	AA	-0.602814592231092	-0.2405566085891545	-0.5172963714037089	-0.8625141765613867	-0.46886353792197033	-0.04510722896548902	-0.1392134181305833	-0.3565387233234638	-0.3409913549259247	-0.16170463010438674	-0.028100645661397916	-0.19275910387366224	-0.4203195611070245	-0.7002608275255371	-0.2787419218742566	-0.0034208701933970964	-0.21025518114442177	-0.306561821545414	-0.42504536787348535	-0.1940260808582086	-0.04447664853919875	-0.452497380593875	-0.20874492544984713	-0.5840984932027355	-0.4037601312108535	-0.18415093911692337	-0.21223631754451522	-0.2971739606508865	-0.5351224188256287	-0.1887604209407372	-0.015022684902194605	-0.3198806863020187	-0.28069884820753965	-0.58356169920853	-0.2495160078600147	-0.026302001678342624
261	AA	0.2922443697616594	0.4135480649831278	0.2949404989824661	0.1390135875145031	0.17231184163296165	0.027323025233315867	-0.00992947978222114	0.07580059470376321	0.07853546541883794	-0.020920387699272514	0.02461762770631637	0.06437717668172249	0.2569122833154758	0.3009917063919376	0.27491974343603287	0.11042216667649285	-0.15313517433149393	0.09090979646701092	-0.028652870879224634	-0.05155260963959485	0.004490197841867438	-0.13460614165781581	-0.1273042652720523	-0.046729047974013005	-0.22264718190535449	-0.13412915586025154	-0.045196218238050534	0.13959469365632637	0.05942791603046915	0.13529181116734446	0.06340214063255312	-0.10710512893315172	0.11982073208696797	-0.0026202004463149464	0.11981727092736083	0.013414990118261638
262	AA	0.952037687324704	0.003736820501815563	0.24692890096659437	0.03335783881573129	0.19002870807938033	0.10762509312704349	0.19028456103734293	0.33569757774092324	0.3155913082453963	0.33142069823952314	0.21433361824856467	0.25760007985313216	0.5541299751967728	0.5036987590380377	0.404018077303395	0.21253874696414465	0.21005797843671092	0.27671251157795695	0.2486505138182138	0.24077700237173794	0.16815666057346723	-0.1790047564964734	0.0810996377546459	-0.04093517745796438	-0.09524013807820353	-0.0204024066434505	0.18688563244245793	0.38165557336099476	0.31844952159914364	0.31070249272505857	0.15156975615695245	0.17647144635319467	0.27238502448001634	0.17916663650878473	0.24369312383706632	0.12893329543668575
263	AA	-0.24972790967105862	-0.020432697265900357	-0.1609311315249743	-0.15872850437149033	0.11696575476762172	0.055196886211327456	-0.0996877986150424	0.12496003351360141	0.20043853675933532	0.024348863677341903	0.12641770269767383	-0.13991350404694236	0.06044832230222763	0.07786461603729711	0.15962925208602607	0.11615816515326305	-0.08447718335779486	-0.000476421931167037	0.12010983737622172	0.04457901926311392	0.08128569676157893	-0.18534012299316593	-0.2997186358752552	-0.3431362274484774	-0.1461546426265088	-0.08492060457137107	-0.16039863878508953	-0.02319657038151024	0.002387042458116495	0.08287546531105106	0.05115794861595413	-0.1699945102499878	-0.09401680756117359	-0.11340536972851534	0.05609281255106113	0.032898781576987
264	AA	-0.8474673078510337	-0.30372765744835106	-0.39737808609322645	-0.6540420646424197	-0.3130043418987658	-0.006484703139527426	0.004639166399011074	0.18294211943241256	0.01449182185097908	0.04011305122590114	0.08560221429800396	-0.21653212987877035	-0.06327885502006048	-0.17566975168304522	-0.10630739869219186	0.071318598038002	-0.10776201239408478	0.09825115485232905	-0.06013004618445672	-0.05622719203580351	0.04293034658124162	-0.275160275803688	-0.18587486430355837	-0.18445020260693534	-0.2316751960355472	-0.16514749137631313	-0.17065100768954733	-0.077975906556778	-0.09944178976093099	-0.08392334530362477	0.022687927634144067	-0.2596520097107371	-0.057964899308263984	-0.16928052182864928	-0.17932623207062948	-0.015817090266302625
265	AA	-0.32883712041250346	-0.26051446813806567	-0.4997627661297936	-0.6437643856387623	-0.2177220548565011	0.013444314426093396	-0.33782564174120444	-0.3391810446974459	-0.28483759734771286	-0.1258379578772333	0.07020503663273958	-0.2562536523843817	-0.22802670791540525	-0.3337310642809037	-0.22732254497463567	0.04041778181896882	-0.3763937049786734	-0.25997080768953995	-0.19651004111868575	-0.21515746631095567	0.0044404194304790146	-0.3062649144916665	-0.48132104240557105	-0.3156189233846938	-0.3159456136313251	-0.12927655985615605	-0.275646839002782	-0.17549420496547952	-0.14092486805088278	-0.21895988417517875	-0.01660506794908878	-0.31026184794031786	-0.2800624103996734	-0.2515450102303447	-0.23162112521613976	-0.048967733662792945
266	AA	0.16012179084505881	-0.08542044379132452	-0.29652640912130057	-0.4602682535409879	-0.4230442290659766	0.02216753147772632	0.07784547500268335	-0.27399871918326313	-0.14544804977952408	-0.29709105136196934	0.06466115434287767	-0.03809364715674457	-0.4071468716889082	-0.43924464376115013	-0.37995937123822277	0.06710380548801664	0.12132879487130976	-0.19963108717452105	-0.06939172094787383	-0.299535712256922	0.03335517954092371	0.019919079416586438	-0.4380768736606043	-0.15108467942987086	-0.35012683885315377	-0.15233526262678	0.09546655752700994	-0.3287277534047599	-0.2526546274549619	-0.31078417716094187	0.04209799893056099	0.06948090457142508	-0.35583656475146763	-0.28239668876325585	-0.3604862475278565	0.010131563688536183
267	AA	2.7451797297797644	-0.13463274238662304	-0.40488354464059706	-0.12310796838509364	0.0524213727457139	0.09260546203347841	0.2527370351699054	-0.04263732588865343	-0.37944041813609974	-0.1914919566444726	0.156167503342016	0.14100931548256224	-0.18456285779136694	-0.0716986317138959	-0.016603397078222226	0.15678778294912954	0.04262484897149599	-0.06332368921726372	-0.25349221152587864	-0.18544769284017315	0.11921398723908272	-0.1799427433126789	-0.3830686764207134	-0.29381737298107496	-0.25871965033588873	-0.12610912067631563	0.0027804892953269267	-0.047667706841324486	-0.06929789743117909	-0.07212458565113788	0.09344509308208648	-0.14436883860984717	-0.1112531978665523	-0.15125844219297058	-0.048207184793017444	0.04944114098439023
268	AA	2.000093764514771	-0.07009374104798471	-0.10371013009744556	-0.3172030376558339	0.02061197611700627	0.019194243378623632	0.17090271993215023	-0.22124917940801203	-0.35239747715643244	-0.11233727849543529	0.06452127576745426	-0.03209022004699058	-0.24253476602856017	-0.31869093146583394	-0.04301067280829818	0.06962869939860905	0.055240037884332516	-0.19038993692841655	-0.2774563860671668	-0.07518193948706031	0.0036493419716041586	0.15742816231395473	-0.19734151110782422	-0.3410831217935189	-0.25875907954733424	-0.16885621682300989	0.018424190065996937	-0.14300809556982785	-0.2432109968098808	-0.06497915226499185	0.007013324151308176	-0.05941667940499795	-0.15147996752117687	-0.2193220341208093	-0.04628256929532881	-0.03491952615583438
269	AA	1.9979756943947753	-0.18614666085165954	0.02318218369496383	0.1078674315119269	0.007586121555122727	0.061067466394932435	-0.0008440146696089279	-0.12186840236978203	-0.2593611880521347	-0.010961714009461332	0.048008578148150516	0.03245007136122524	0.05648800462576231	0.06832436669072117	0.16789343413529778	0.0720252988465333	-0.15555736502823403	-0.19107025680207834	-0.1617611645265533	-0.06881093436209174	0.01178319681241824	-0.5712492833506886	-0.324204962544928	-0.2526398557254685	-0.1885401070689089	-0.14703625438017776	-0.08074186634242375	-0.05190612413798967	-0.0012726884579576936	0.042153875474661096	0.007623702446074798	-0.22590770317322995	-0.12161568043417792	-0.10252174304701511	0.005352286076167889	-0.00977207890587195
270	AA	1.4860816960249692	-0.08668436214593411	-0.33180148947985943	-0.16317026380437094	0.14835557272551037	0.17498468231450204	-0.045214637728399065	-0.13385792784449313	-0.09660600545128895	0.14933900798603306	0.18074313713188772	-0.10213911606054804	-0.09979848220771892	-0.05652035134391431	0.28698187290331045	0.24630463606815134	-0.019850136689343323	-0.14050254080644708	-0.24487778426663565	0.09063261984377968	0.1310951221633112	0.28093701628895096	-0.26741467290470283	-0.425767030263596	-0.16189952652129924	-0.03969091145963888	0.0256325413624392	-0.10309148713943372	-0.16358553591228198	0.15913533011229086	0.17744149390103647	0.059092844341099626	-0.1608581600292125	-0.20719286294530992	0.1310980809955642	0.15336135354467473
271	AA	-0.9295076231152962	-0.16057834295866114	-0.26117571275448037	-0.45853126267288125	-0.2744636214032581	0.06465081597292466	-0.005553643819045551	0.13202956034086366	-0.37027276302512635	-0.026968038432647834	0.043912014862775184	-0.0941901686389035	0.0362555328000278	-0.4356882320026554	-0.14311978066149944	0.03707341011628529	-0.12064398035434598	0.09458968627605135	-0.35404661297013007	-0.012146812936651319	0.0931460215300075	-0.5099835412453627	-0.4212639667326191	-0.40708994758782674	-0.15482946377344597	-0.04306367570464076	-0.16597532657279546	0.03199054001734147	-0.303213540063312	-0.0687128003591102	0.057517553773621	-0.21460597956012606	-0.19631839578265287	-0.38666637629270917	-0.1315920564832378	0.047368587856536415
272	AA	-2.4497778641795716	-0.5346795728565483	-0.6719717706726352	-0.5834328717227495	-0.23212187724506173	0.06156936032246074	-0.2199540585178601	-0.23720978993728759	-0.20064343315719135	-0.10335815546809757	0.050566253812872386	-0.2965296374978432	-0.48720645458323175	-0.49485854256674955	-0.22772825696245924	0.0633863045543781	-0.26775083688934553	-0.3046187712847197	-0.288792964191537	-0.18015208937504434	0.013337053664860044	-0.5712816345485185	-0.4686200757880545	-0.12386258955144991	-0.28065633839864734	-0.06274294262299152	-0.28523249093972325	-0.44471690183411505	-0.3457872318460111	-0.1907948946661553	0.0063101777560010675	-0.36519928849807126	-0.4899054979856865	-0.3065421077736703	-0.23727580394273007	-0.007293327874083211
273	AA	0.1800931275770663	0.5042899506638687	0.46745810580199076	0.20810154843483664	0.12632529294549943	0.13418752365420206	0.10179733503871313	0.4038168802319997	0.3073228988020289	0.38969686890358046	0.1506691320911564	0.2688849751979876	0.5442413355333109	0.5761624608918532	0.6083769631773395	0.2080327009342775	-0.015650093446802904	0.2462592007965998	0.20666463848527772	0.24843446964237303	0.08119111771753351	0.10930685205822332	0.24216681317736644	-0.06706347914276478	-0.14254378043532911	-0.0903529598417756	0.13524748384990248	0.32512239145749944	0.27525712828227644	0.38431514529132116	0.0825442504074636	0.0511690317857314	0.20028403522982052	0.26281120712715667	0.23619808915102425	0.04909377647573088
274	AA	0.7404643331215991	0.20488674749007507	0.3038186053341504	0.2900862895709001	0.26389820662413443	0.11694842143083006	0.6326539240067324	0.659696824906983	0.4256122455071778	0.47860529633298654	0.09322510665855965	0.6844185182618219	0.8208057240398468	0.6572337078348824	0.5742749605524855	0.12768686693253617	0.4807851259668696	0.4520387327701261	0.29118278104775497	0.3002559909819693	0.0568457384915213	0.3790567500163542	0.18509693732171073	0.04938132357189162	-0.057257835053200035	-0.05603297048759348	0.4628130808626285	0.578583815069172	0.35956110906113814	0.37019863154643184	0.06667159979601278	0.4092701134096446	0.4407475113690149	0.25092124618792155	0.24622677203945242	0.051590241587140984
275	AA	0.8268719077020474	-0.17094919626674032	-0.31463845721271766	-0.12340573598303883	-0.13401296461170786	0.10820056945039136	0.02293023933163285	-0.17503601934772117	0.05051264588522564	0.051651676419846915	0.04235241198762285	0.054220497460353734	-0.1431660618129511	0.0017916095062788795	0.017381921732251726	0.062246572065472794	-0.1685165961008428	-0.25791076536049196	0.08041514386692161	-0.06219579419503152	0.0029677205652469674	-0.012424410460275426	-0.2874185763838424	-0.22140971116020214	-0.26366431711028426	-0.04813141377221508	-0.14030344902122982	-0.20103612409906546	0.024637107879015296	-0.027919721414948917	0.018774144160485395	-0.05692994219700487	-0.26806756551315014	-0.09361510016583807	-0.12060996752464392	-0.01643596702310024
276	AA	-0.5852411885023954	-0.2833875729385702	-0.43241173575551883	-0.2713697916998258	-0.21906094230271944	0.08329736770796003	-0.2849987895800925	-0.43890804732458766	-0.17673229095249798	-0.15455225824987062	0.09096550695788874	-0.4142181535492402	-0.4199181036889308	-0.21196923104125198	-0.10321544068935484	0.08420484549913176	-0.2456970372523708	-0.43646191034049453	-0.18672235614854382	-0.17283944273009544	0.05265576827427454	-0.20355391560099073	-0.49392523633693786	-0.0419935165759423	-0.1599907157525906	-0.05880933462005444	-0.3492570364648131	-0.40464560014098194	-0.18949583988601315	-0.12440428633564826	0.05541832812758907	-0.37022230851222027	-0.44474522215838874	-0.24716033408500748	-0.14881244157258067	0.03431793880871359
277	AA	0.3790816293087506	-0.002805514796946129	-0.06337783688888032	-0.33324349783513174	0.10892952612404727	0.1526966560955958	-0.09592060749540332	-0.02910857698737246	-0.035517790490275924	0.10149971692925286	0.13357940383490563	0.03154599534773883	0.0849342304040337	0.058599300939756294	0.25037969195664767	0.12455654364196178	-0.1977373412373935	-0.18195144195518353	-0.16693918919853146	-0.028065074513274002	0.08791145389231358	-0.26543409421082825	-0.6298548907416754	-0.3093964111574146	-0.28777274792287855	-0.0489808944824317	-0.0640246270637439	-0.11334603022157741	-0.15281162993484987	0.08536105956515083	0.06678320706099727	-0.14528815261991834	-0.18543974671426233	-0.3401614801873294	-0.0033733582117649874	0.0514853239493438
278	AA	-0.5303358347703254	0.6086457037369017	0.7233789152367561	0.32931526274963396	0.27990805186308454	0.1604171993799124	0.3106576192509989	0.3426729777377	-0.09910428845110242	-0.011373454074429912	-0.01456675166301169	0.5228676709787217	0.7540469347369649	0.21617074685214588	0.35563230175644067	0.08850431062400732	0.19618002291005254	0.38916816407161714	-0.04250737294256113	-0.045660905215782144	-0.022185186887660358	-0.10222025574061877	0.09054373093173673	-0.1469089467626996	-0.18731415165930632	-0.11448013311711769	0.37250674513075466	0.6178850966798086	0.21866017730103415	0.20153870921322525	0.02432239211674414	0.2924802390115451	0.5844440552432635	0.14638212060826716	0.15115826837607838	0.028430430998326983
279	AA	0.3314949858930451	-0.2553909421201599	-0.12531263035421014	-0.2616701977329893	-0.19505655976906722	-0.019654739139775224	0.06915904931183947	-0.0016144142050324994	-0.2386351676343561	-0.2329602148426555	-0.054811132248720806	-0.10244946590815651	-0.08444174200249321	-0.21555622404915575	-0.20253157651160558	-0.08128474653268158	-0.07250828629819672	-0.14326436829672784	-0.14313221809088628	-0.16019402796595772	-0.09305640100254164	-0.278763086028363	-0.5001865305023707	-0.42561874541524986	-0.18275083275882498	-0.08985411010407418	-0.1579303830681873	-0.17477833601773773	-0.15936547212221708	-0.1504186868958426	-0.09408734107732286	-0.2272542877381747	-0.20143432609958256	-0.21245496317642543	-0.15598860259372604	-0.11367656937238202
280	AA	-0.4514946049132996	-0.09098900149868772	-0.28328967568819896	-0.4840793282226418	-0.2537057167776633	0.03087583211745093	-0.034982814490942093	-0.29916340320317625	-0.5683914660275959	-0.23411199147353123	-0.001497217416399188	-0.23471840315811954	-0.4081030238204786	-0.7384072610755683	-0.27981500919337066	0.02647702419484821	-0.13084435300826214	-0.2987317834465655	-0.4939879670870475	-0.1276440557198142	-0.022053514493062032	-0.07778410147546433	-0.1021254674766714	-0.4961380338241125	-0.2506376403776289	-0.11962855887450985	-0.20563805788226497	-0.25698885055168463	-0.4633172982419955	-0.13932521847019386	-0.015143812941461388	-0.19354535715576904	-0.2752627427096863	-0.4750462804995931	-0.16389628454506555	-0.06976532691838777
281	AA	-1.8602640324110877	-0.5553137390409744	-0.5531868204677403	-0.3981708140732577	-0.36703659990969517	0.038184691804020066	-0.48333739401438414	-0.3274416243434679	-0.2784820213209225	-0.0981738779736614	-0.04540916973477005	-0.6485227919951433	-0.4756992498502808	-0.5340377193079107	-0.25315527296474816	-0.017105595671543128	-0.4976050696981458	-0.26117151286085316	-0.30166905775425845	-0.21771807794884568	-0.059996970958403395	-0.5931669374541091	-0.4769690714184581	-0.3397165730485118	-0.27365857167601915	-0.05855283067436767	-0.5307184280852861	-0.305776670551025	-0.36708220417664594	-0.23353307378968768	-0.03260806011692452	-0.49355145992032123	-0.4144225025185062	-0.3988705301519164	-0.28970078891522566	-0.04635701454898866
282	AA	1.3402623408173688	0.0750269271393671	0.07731612380495345	-0.02270602687703871	0.052197133329897616	0.16658478983171632	-0.13921666390068288	-0.04707045828825618	0.0010094284120716335	0.025233469508481488	0.09282499789449616	-0.07876798864595314	0.04708062779971378	0.17488702876935847	0.10985818514265633	0.12079466227998958	-0.012598581459066338	-0.13394648489379923	-0.08486111344198033	-0.0718412735598788	0.0852684091808853	0.323112549632945	-0.2732150675048806	-0.4953950115453425	-0.2809096179649355	0.06456617095851547	0.07368246957381075	-0.06784189179524058	0.04664750948316443	-0.0379673048146163	0.07573505658255808	0.1446164001753969	-0.03943834998068474	0.023007501222318982	-0.09083592003672392	0.06558354793226506
283	AA	1.0503585388881487	0.05473367748705349	0.06273330051182258	0.2574971259740625	0.1481233445863248	0.08533562843173481	-0.16982488994586653	-0.1870294745244745	0.19497931097716048	0.1789508615878228	0.09188290011923295	0.10288031899041261	0.17073289619748389	0.44651493447749413	0.26526732833856936	0.0784368946404066	-0.09479698884707388	-0.29229540621435657	0.024925786970711572	0.06992921098744187	0.07632081256994239	-0.23200805860736384	-0.5023285325135269	-0.3641643368367528	-0.17331811959340648	-0.09545105383487229	-0.0021328339269435226	-0.028801363709269223	0.1794787938799236	0.12700311834343747	0.054318586645621725	0.07152992760984733	-0.10456185806035911	0.15775186928664087	0.09083608710784796	0.03327416339987321
284	AA	-2.097821371804428	-0.16045183642458705	-0.2817075454326692	-0.4726299080995877	-0.15637276421007806	0.0823981866201473	0.0009903216798501369	-0.06931245425513177	-0.0019577455578676517	0.0482626002233828	0.05704416249364597	-0.11845612107794246	-0.25888426855589897	-0.2247066481991291	-0.09135245993583485	0.0738239352514869	-0.11746659255667469	-0.1747290045577612	-0.11527757207345446	0.02603617643379863	0.03385470576959815	-0.2660262466587793	-0.41147836264684845	-0.2063900862284312	-0.2612558130470195	-0.09902637899031563	-0.21901916285290568	-0.2989028244322003	-0.1644734421755043	-0.03494707664651697	0.018841840682358946	-0.26551367778998936	-0.33618124464967614	-0.2901891565540302	-0.11303887068218477	-0.005712333151983273
285	AA	-1.5271791393196417	-0.3146491703474462	-0.048825893984126734	-0.3096170804924051	-0.2081466867859907	0.09163146072496309	0.07430816565168596	0.22390456546386073	0.22589118859832613	0.006068492756551969	0.03653628364924355	-0.10619731415824418	0.06996486881757047	-0.08091429320624655	-0.09121916288758092	0.060956760018405554	-0.04524655538579969	0.06266696515449044	0.04559155452364072	-0.026077506326650735	0.01018114681261828	-0.4382731867871059	-0.05150100185359896	0.06680987592720378	-0.17577614332988767	-0.13132054793601777	-0.08313192221875032	0.03785199604882039	-0.12399149487922934	-0.06300273450451543	0.015241608528586692	-0.2398406603893084	-0.0006175851929886012	-0.15448225887070266	-0.15198166846102912	0.012719877095727306
286	AA	-0.19878805496633176	-0.4744884021375856	-0.3968547094656537	-0.36386470480760846	-0.02031087099390083	0.06118590230860255	-0.20612167649426438	-0.19545269072930882	-0.36406976303402283	-0.13835328054548812	0.02401384677512297	-0.238896155034656	-0.2980732313588459	-0.3854870394248091	-0.11396382557088369	0.053144733922586784	-0.3281117487565888	-0.3264377550041575	-0.5011563637410366	-0.163139469371961	-0.016502618789716372	-0.48308650475203285	-0.530751806162806	-0.391648172956235	-0.22508432616202467	-0.10302900276646088	-0.2892983933929525	-0.29301454216222744	-0.39474690574307036	-0.0966767171855687	0.010858250488080312	-0.3950760334816714	-0.41885243209216094	-0.4631866740038878	-0.11459091339913807	0.010181972456661637
287	AA	-2.2339755362800524	-0.18676287545566084	-0.019618467656572824	-0.22726805985517717	-0.18693194757414067	0.15032885803603246	0.18461410493192876	0.25942975791437517	0.27936350231462326	0.053472217296504976	0.11377061369540886	0.11730226644241615	0.2721386887704762	0.16702297733595595	-0.043354907198716486	0.1391664726063495	0.03149490675181443	0.17142512750482508	0.13806871785336905	-0.028277671903897517	0.07324838968645908	-0.09587528733586337	-0.05127086758460053	0.07594845838827458	-0.2295895296796372	-0.1048293239729603	0.17773308133225574	0.12485378162937821	0.1152135188182084	-0.015225192060748238	0.06357716462692009	0.052068572437246496	0.053912980372380126	-0.015332203713401604	-0.09674229833633263	0.03623940344218024
288	AA	-0.4975046377920928	-0.013709224417293164	-0.24446955646339263	-0.5933562797827353	-0.11774064351306479	0.16826125707337214	-0.10648044656894262	-0.4389600568060248	-0.7045065358604061	-0.3576191782464515	-0.04476606376303227	-0.18042296557186166	-0.5451580733849721	-0.689394962900012	-0.3831777107550791	-0.05635020391987178	-0.17493588048263042	-0.45102922618754593	-0.5224735569362364	-0.28661598696034707	-0.05155058061123441	-0.28257608008142987	-0.5539619119963052	-0.5183170748818359	-0.2723128985390004	-0.05832488900577126	-0.1966800713838306	-0.5231796998475402	-0.5633075343716902	-0.35621756273626626	-0.07052341392923722	-0.29644927704287727	-0.5223348385134006	-0.5322947409730489	-0.3646560596355508	-0.033015322916258416
289	AA	0.09456003320864174	-0.07565479456351787	-0.23121196538741307	-0.3526663122061937	-0.05402031855099865	0.18255414090000777	-0.2003884230533275	-0.273523124347824	-0.418805105364052	-0.05741637251672227	-0.11568112426049693	-0.2750606892604144	-0.3892442219523107	-0.5135642222335632	-0.14498906663318323	-0.07191966398008054	-0.24827535705658343	-0.37257946798451846	-0.39660782863055455	-0.10337869167934555	-0.13017662700576738	-0.455131372682674	-0.4869570050153703	-0.6285015552636103	-0.28058631455047967	-0.07267142951606198	-0.2997027631725713	-0.5295647735647053	-0.4621228540278006	-0.20939399954652327	-0.09626746643207573	-0.29808856743759593	-0.5457251666312505	-0.581172215581329	-0.28979148286029943	-0.06115998937617473
290	AA	0.6762388763514798	-0.36452930616638435	-0.08543177072617902	-0.004619216847884133	0.1466358299427284	0.20894762487855312	-0.2770237765090877	-0.12896199832449717	0.03910763204269507	-0.038041019046917146	0.030306296361130247	-0.3530374182221503	-0.2501182761857148	0.03070014521035369	-0.0273817799685796	0.047750924873592115	-0.3165575638515534	-0.24302195198018395	0.025492325817820793	-0.050820591227127565	-0.02362616019379571	-0.4985631503278418	-0.5513277294516654	-0.17460916891211387	-0.18908189066699843	-0.043226555281838275	-0.4045415826482195	-0.25338497741584987	-0.01742587032750742	-0.07928015352396844	-0.007173763692329693	-0.3742778981922543	-0.30455245206283865	-0.06302552795627103	-0.0934607418681177	-0.015838742198485356
291	AA	0.4844360888082311	0.506594223235852	0.6331783512295618	0.8194235721221631	0.5664220373083546	0.21645412887505788	0.33730306604298077	0.2578422930855635	0.4375181292868411	0.22974055239549962	-0.03956094314960179	0.6338052368942746	0.6969226865930449	0.5406983068022515	0.5015452445526747	0.03562681984244298	0.23235693434973537	0.1786555112507331	0.2570714446834266	0.09812165434838516	-0.12375528076979725	0.1365311198445397	0.04774785420448846	0.3979352286115099	-0.14991692818131752	-0.18783614460668585	0.42274165357024285	0.39302838645258853	0.29876297740834734	0.25238099450640394	-0.0853578522262688	0.35079426695775573	0.3348058365505189	0.21040694394711035	0.19767220161567245	-0.07283350938247635
292	AA	0.0388968023282282	0.2906698253287521	0.03985831533157247	0.05559131202963297	0.33525702990955364	0.18258674207284686	-0.06824863096152667	-0.37670711093884846	-0.26832548071410933	-0.22118687307315632	-0.11492615137288231	0.3065975108858594	-0.09975762786847087	0.005281563091341646	0.07357817308118841	-0.02606967786095238	-0.12892436163494425	-0.4263855747200429	-0.49548817844330717	-0.25261820682933633	-0.1306225420715985	-0.4398586968248946	-0.5114169824460121	-0.3883488522123188	-0.26233939915306015	-0.11584894918034028	0.13632015624903504	-0.2630746753975024	-0.18936684657531	-0.06980106150825138	-0.09604901500986651	-0.05939785600347047	-0.3215738263283783	-0.284913433985454	-0.061480018470689846	-0.05731819953172934
293	AA	0.29194608735240857	0.2352617442731264	0.19632295376726028	0.3035881274671969	0.1782255706216882	0.22226511071419353	-0.38462886837576593	-0.25677594876454046	-0.026912315178958757	-0.08570391031119451	-0.09984349171485496	-0.020985941762662996	0.0033838209008560938	0.01794900138686817	0.09940254961387218	-0.03714088465276788	-0.3909070240682684	-0.3248296685765626	-0.23445439698908888	-0.15258834370629604	-0.11174285715486754	-0.12675718468514907	-0.45151848726024474	-0.2980664035390828	-0.15990928835213647	-0.1349075589806885	-0.25380218741166694	-0.134637286516462	-0.06195948522657346	-0.02575900193770675	-0.07524272785882546	-0.2180766521808939	-0.13424563823972746	-0.11197684241917649	-0.06684809902481792	-0.05234026060008912
294	AA	-0.004196404435279041	0.16826360161005627	0.38121975863174373	0.36276603561742216	0.19400295484243268	0.13427182937821103	0.14865072569842885	0.5340710037929348	0.4845646795329883	0.09298392046429704	-0.13151509542226147	0.1894965777519806	0.4905302673117977	0.4261147158208791	0.15687199471374091	-0.055584059410569875	0.1075852102368211	0.34418711968919014	0.2928351556996571	0.019900685788906802	-0.12684564835377232	-0.1759668548836265	-0.057672361456073906	-0.15269350213684502	-0.14334630999436593	-0.1372854117148592	0.0882959705550026	0.24604837742109953	0.262797663052869	0.021696301447149846	-0.10236163259233999	0.03951639036922905	0.238891109563111	0.16736696365460202	-0.01497565295538239	-0.08246496633758982
295	AA	-0.2927658968093165	0.06910920877796367	0.34591556513541166	0.5742836246347737	0.40754290946925464	0.2324248357680383	-0.17729162681533062	-0.08184179215407528	-0.2657711070711808	0.1155840435771247	-0.00204046281607706	-0.013189839480688637	0.22239887347864062	0.10735215207362181	0.3591448873115448	0.06234707367685166	-0.1485649438507224	-0.12155387484294455	-0.2172295923847949	0.019474267235769283	-0.03344107018324349	-0.3370779778555663	-0.31718660563057444	-0.44833670656375524	-0.18462324608728053	-0.041972848589836964	-0.07957690771561188	0.059677011067232444	-0.014615202460023013	0.1531397756802506	-0.010292277827432805	-0.10244347728607717	0.0245266468991594	0.04640611174946763	0.059057554109057886	0.008450439155507805
296	AA	0.33080326390492115	0.2309499168754885	0.39246568067887144	0.2569893788341261	0.16539001861442237	0.19803821945037337	0.1429365352621983	-0.01091932725781053	-0.03641926715527455	0.07320036102399241	-0.08107584802828471	0.6098643410188824	0.10066914104195757	0.1418374833226741	0.12339485646706061	-0.034522868990633615	0.12831270170605125	-0.07561357684734893	0.06294821571910725	0.01340123214809541	-0.0958771852165099	0.058240114696599954	-0.0010385588966331794	-0.15274315287009677	-0.1418735524775372	-0.09932152496412106	0.27119885821122014	-0.07045612432619963	-0.017928501851134593	0.031616276063108906	-0.07125596503875808	0.24109328614445524	-0.06618681599459286	-0.038023430437570394	-0.0058152224736458535	-0.032186370742771864
297	AA	0.5223863364245079	0.3739496581707842	0.6167795012238487	0.6636237930390693	0.3544988457235616	0.24316283010302753	0.1983718116707176	0.5252180483187687	0.3813039349214451	0.139237069230163	-0.01697302364259823	0.2347190469234266	0.6681424178649884	0.6530300790729906	0.29457288137867677	0.04671652674992233	0.1038130548581242	0.4898415842121	0.3753828001059598	0.09429396371193377	-0.023750625703657047	0.25197164260532035	0.229033366770113	0.0971621034660416	-0.02439796190005583	-0.024651994737636462	0.1809176577115157	0.5196135090631373	0.43683777586007677	0.16983504221388035	-0.002181837222381855	0.2423131771859195	0.4344520363115498	0.36595092367072946	0.13286857633944038	0.015757945986518695
298	AA	-0.9297067601576842	-0.29416707652697516	-0.2819774748347347	-0.4725268913416862	-0.09138111034696439	0.18182523565104525	-0.33147447463917845	-0.6466073299410902	-0.46287936376380934	-0.27919041906254405	-0.024838236016523574	-0.4511022071426445	-0.7140196296979151	-0.6948103979276421	-0.3474929002446543	-0.008779444435832673	-0.42485747377377736	-0.610898803490963	-0.5604975892468687	-0.26012962293268815	-0.058299366031543176	-0.6282084514663682	-0.5942712371977429	-0.8709933604543043	-0.31718340252201616	-0.13771374420771498	-0.45954504791108786	-0.6528805071755575	-0.5616767453759712	-0.29174334921611855	-0.04729952481217303	-0.49586688803724743	-0.5952188988204874	-0.5469253428740122	-0.2672365676525197	-0.03363175877006652
299	AA	-0.7273904442041814	0.33743339699266506	0.24428629688268966	0.19616288978271135	0.15854003579830267	0.25559783125706526	-0.06626823835087636	0.0051601971012256165	-0.23334409185596594	0.008058008953706786	-0.10424648437286343	-0.06700623671026928	0.2302947649584537	-0.12361940530843807	0.09464205481251176	-0.012769826157673858	-0.024316734192191714	-0.03029139767256539	-0.15130424571739254	-0.061777142066854474	-0.11298820774116258	-0.09901380257755776	-0.42219758798073215	-0.2774134302867157	-0.14831338430436447	-0.10753917670709434	-0.06803855671419212	0.04192496823403036	-0.15900750207207737	-0.014478478282245355	-0.07717451692204813	-0.038045316436543075	0.040472742525728966	-0.11059685315351464	-0.03362299189379048	-0.035083708121422585
300	AA	-0.2794137508747929	0.11627409478137829	0.29588512266736877	0.5758384303900562	0.3735590242593163	0.26246189746827664	-0.14242022494082462	-0.08722995315362891	0.33361258193267984	0.1392163807153599	0.004403744982933944	0.07136032614119969	0.19066837482397414	0.454030135817467	0.36954208087104634	0.06224167043284634	-0.07332229220742636	-0.08059326643907183	0.21958964720473229	0.07837565976659011	-0.020982593627343782	-0.41706425167828304	-0.0998567004656965	0.1863940010781009	-0.08424090414581809	-0.050503507296473904	0.03225940811854455	0.05446320055085918	0.2783250917373712	0.2288924248162325	-0.011383866787303631	-0.00759713861519562	0.03478523363922803	0.16485263935723937	0.16639035185839157	-0.0109500584769604
301	AA	0.0027715143700095114	-0.2879763697837818	-0.11982104933020743	-0.019861968756558768	0.026498047970604288	0.24627397735120393	0.005709100845253001	-0.028259885663608042	-0.02335155493283403	0.022227604491938724	-0.0539138571858544	-0.146255583790857	-0.08060931158687801	-0.07753912246872319	-0.00123452958616177	0.002099887039560766	-0.025337522664250045	-0.04283001980797296	0.009898535872062242	-0.01777784413834116	-0.06321165619030156	-0.3702744369351142	-0.27651733116918786	-0.3512589421269846	-0.2278883509339461	0.004532924841167629	-0.06870600592194975	-0.12826804798989033	-0.03081576501450045	-0.05973552949821315	-0.04984803635521651	-0.16229094102313102	-0.2084846091542758	-0.09322527577678086	-0.11891994309732845	-0.022410759955143078
302	AA	-2.2416544789049486	-0.42230566446577067	-0.42648065625274834	-0.4036667135245036	0.044316523789951434	0.2679791738102373	-0.23103803008943213	-0.2797491213097534	-0.4540153420243378	-0.12826689189195362	-0.018999927314637066	-0.22928033092665268	-0.32121594708263124	-0.539755005254017	-0.20011372539044192	0.04592781852076877	-0.24559228221830232	-0.318066659701006	-0.4820443809718684	-0.12058730108519278	-0.04742266058759137	-0.5289360485582761	-0.6048492733494735	-0.5405721008282562	-0.16437984125178273	-0.08017151400350286	-0.2767657420434553	-0.35227659214004237	-0.5454837988978767	-0.1716541106911995	-0.021185392854528473	-0.41370350181269866	-0.4446278786710631	-0.5682929282247193	-0.18118919311088844	-0.012955465455639636
303	AA	-0.7274231657759335	0.20346460100029962	0.49570023746052605	0.31373518248176324	0.35693554451603116	0.2764063621423736	-0.1572906664863949	0.2080467327641009	0.27954684153725173	-0.04858272090868576	-0.0436140880047442	0.12040983451113663	0.3146311141251621	0.2381481464747761	0.06128653162686426	0.041586397422118004	-0.19401265394394374	0.07505001234337927	0.0839266689694611	-0.16116569041682238	-0.06106622107040627	-0.3384311246188016	-0.5135450375807947	-0.4131864207539372	-0.17740560672647587	-0.052404756896964555	-0.06719637357703978	0.15977464295569188	0.09503845512522746	-0.06334119103924074	-0.028747008121862372	-0.18942922770483328	0.14900018931578907	-0.039186909298100314	-0.05875121394495242	-0.01363926176930974
304	AA	0.2960805366439669	0.2694071751189473	0.41849497555287296	0.31269171901587545	0.36377228880756163	0.3322738694499172	-0.07729064642726113	-0.14477097900922353	-0.19407233435877091	-0.07740650047233544	2.109429214991465e-05	0.08541620575088515	-0.06658035095132542	-0.16728874409561256	0.0025406009756556713	0.09024012011659854	-0.2006586673423143	-0.3120583899529754	-0.30489290992996265	-0.1184711888062262	-0.043753782016706655	-0.4405291969041689	-0.5106071979491983	-0.47018645529900205	-0.26355893699178135	-0.06022339352652306	-0.07183130900038859	-0.187318447745209	-0.2917139867505387	-0.07708877368318179	-0.003405107665189089	-0.11375536786391205	-0.15184187374929414	-0.21397059690841846	-0.05103758607861808	0.01407538344025605
305	AA	-2.007811414581922	-0.03468280289801562	-0.12830877116766815	-0.3717893082447974	0.19003358818846094	0.22452678028106776	-0.11288461603489441	-0.17937180029329713	-0.11557844665326367	-0.03567549958128646	-0.03506256820474141	-0.15457867082153465	-0.11742359080738662	-0.167259336349302	-0.1455923019181662	0.016029927208324413	-0.11743406164656411	-0.09665981056544215	-0.08592119515629792	-0.059659791734891776	-0.09030523687421166	-0.2560703805082322	-0.42145618678034147	-0.4312675256360737	-0.15164197533133628	-0.1526288196612724	-0.21560095906354038	-0.16790397659297196	-0.2556020812188713	-0.14975900505359618	-0.07117205250953873	-0.20718583737924035	-0.18075640384853853	-0.38203161082765724	-0.11888626079493703	-0.04492362137112771
306	AA	0.648613136468231	0.9946781284832857	1.1401676390893387	0.8940435965784567	0.8217908173792214	0.40556690247046534	0.058523853327875575	0.3442668395594537	0.327276100530439	0.282415222474635	-0.06827013038595986	0.707583910200738	0.749479465240591	0.5564256600413766	0.5892205507349897	0.0918589696208918	0.0726887459210448	0.305974969222379	0.24984391449743804	0.2229526152021264	-0.07804587727728718	0.31505616689699734	-0.22222600592573433	0.21805046743518608	0.1011458205356468	-0.03105473661910718	0.44957352240389814	0.49198893598501203	0.37134389334398055	0.3590620532916149	-0.007027322265120706	0.5169792885470437	0.5073714352998879	0.33032375032726247	0.37545093235385263	0.021507723373329846
307	AA	-0.6789072924962924	0.2169931644094154	0.21334845583404405	0.17874481738239967	0.11125577989122104	0.2519704278998325	0.07819429723239635	0.17829366149672632	0.28969757648414607	-0.03543592269786755	-0.023883020756766626	0.12332064298633227	0.16810351894592568	0.19026753104206184	-0.05787842040819191	0.0034314911676216475	0.09066107224021813	0.09751620846374287	0.1490432676230209	-0.0832904530293912	-0.04831878165833814	-0.2577008220806128	-0.17499427671300294	-0.2718705835768802	-0.17358800715663492	0.0038984219587214763	0.10582870248996912	0.041393140010771434	0.08050529208808155	-0.14450861117176927	-0.04962969740200496	0.17869064933801027	-0.02458354086161152	-0.005600157270361228	-0.151684413231014	0.00714436074124114
308	AA	0.7029650154967259	0.048446697530510674	0.2097368383180095	-0.0006273767354748605	0.1395236613487698	0.25326111542683805	-0.18047864066427266	-0.1724577937509264	-0.20954893447950584	0.002869443441913866	-0.018131506868163783	-0.07580984310771743	-0.07152797293175706	-0.22919397725058	-0.05057278968571799	0.028541474899041575	-0.295992457805311	-0.27223018352567463	-0.24129824793617227	-0.05065539578630007	-0.01261624563043684	-0.5019340454180324	-0.38233990137601004	-0.4317343726734355	-0.19361136504229393	-0.051381656519625674	-0.2870433866951476	-0.23049296195430924	-0.2931707507074883	-0.13595444694838132	-0.02359330128779691	-0.24596490038932184	-0.2933253735660253	-0.33039439387466585	-0.14798606139134973	0.03161009073550236
309	AA	-1.3920491686407037	0.2980297302742423	0.27325798119187306	-0.08833845705372001	0.12105118152605954	0.315965538468034	0.08540259431598773	-0.05318779460777523	-0.3335777502227888	-0.31379182961239716	-0.07557028232656071	0.12574972277556107	-0.12846330301781528	-0.5227483775448936	-0.33515428079260356	-0.03378270361429525	0.044921757501505954	-0.15852287597709513	-0.4212700947438124	-0.28411097745847513	-0.07596027783491532	-0.2134285822807928	-0.3299555572102797	-0.767289033007493	-0.19786896492725248	-0.013101245013404261	0.134214492642444	-0.11863370075110202	-0.4044174550930517	-0.23993682530815308	-0.0662331413437891	0.00374904318231839	-0.12159720796646689	-0.44423202076535095	-0.23843014602575008	-0.015530611161509889
310	AA	-0.05269393983113598	0.00794146427742315	0.2399380772200176	0.056912553860883675	-0.11058329533046551	0.3226292524554242	0.093265543508668	-0.03964798835951111	-0.4411328686158018	-0.11130739632767872	0.02187372987587244	0.15735840774447318	0.029245822064484006	-0.35300670914937426	-0.18654913499996928	0.08343482441772565	0.06440112862215264	-0.13286932708852794	-0.4660963651896586	-0.17798398868957	0.023259978128663317	-0.2035087393477492	-0.5494013338279503	-0.3467838548962682	-0.36009193166439235	0.0003343283057990476	0.1024415306944726	-0.019146556944995563	-0.369014780144838	-0.26067965580768604	0.03466254116877865	0.03426844378998073	-0.11433144966068154	-0.3770714937921894	-0.30568985460762343	0.05675798153956846
311	AA	0.06390186841669142	1.2072224656033037	1.0561760350741696	0.6735853153169237	0.6393409991138419	0.3819764160048442	0.5118589003937823	0.33328104398448666	0.17715113457985465	0.1675106991952875	0.11832120632636345	0.7557021670443396	0.531927097984461	0.31838829532890367	0.48019647361549644	0.20649286119479449	0.44852355787240206	0.2997023222163342	0.011116333652953836	0.19379676234402465	0.08584673274342736	0.12432036021932902	0.09636184278958848	-0.013116236552448202	-0.08863812155921158	-0.02175720075024201	0.5163652962558551	0.38288531185217134	0.1873835840834024	0.32336019237172	0.10982927336688952	0.5568127547104149	0.38832597842940575	0.192708356309925	0.3198194078514427	0.1212475657871721
312	AA	-0.12242221549813972	1.1819631343667774	1.3388798235027557	1.0450641925060005	0.855475851839772	0.4505594890899758	0.8710988818375527	1.157297357358226	0.5428734335647194	0.5060572387345275	0.08666547213121989	1.2626505971675144	1.2843983140981834	0.7388462089620971	0.6958760638137846	0.15942306135163964	0.6646267416020268	1.0243624420747237	0.5153174863875785	0.3536985798625105	0.08221739847485887	0.11548089439129561	0.37225352032316716	0.1921650337068257	0.08441998177171328	-0.003180039297989712	0.8505953786680165	0.9997032126255141	0.5982228735022068	0.4561416870172055	0.09493467630746943	0.7800613625405424	0.973974745825456	0.6306296356372734	0.4584276140754655	0.1571510523039943
313	AA	-0.966655229201559	0.4601258820628653	0.49892528350456133	0.3577382601292606	0.3295629452472053	0.38813128853198986	-0.016202563062876596	0.2241518569005052	0.2745832155579371	0.12767043104950293	0.005283312045172295	0.22775950458052652	0.37207738479852415	0.29041917125679717	0.19592181005435227	0.09007602437393292	0.06229849057741266	0.0632963470085135	0.11154215663325506	0.07912769404203157	-0.013312976910803798	-0.11448529736881852	-0.19815657512457607	-0.007175569946500704	-0.01960393304690866	-0.037939731442629965	0.11844551911606249	0.1698392306223795	0.10622653399268511	0.06678049055924173	0.014979586783652632	0.13925822536830457	0.07181661469209444	0.06942381697996236	0.05178153012367259	0.06535574833030067
314	AA	-1.0924379671203754	0.772502227372726	0.8335044233006018	0.8257293394853756	0.6394333098363589	0.34112233736692854	0.3520490009031456	0.1446444339667332	0.028289750461528262	0.038933894582214634	0.008622299994281768	0.5936475597835451	0.4473711509827414	0.5401464735411192	0.30149253361557893	0.07736838747935915	0.3174356294303651	0.11351864662022537	0.04047240633726967	0.07202884732919301	-0.007261675969667092	0.3172659629433696	-0.03664521917280006	-0.07801623493603782	0.030691307477494822	-0.022300593109840117	0.4352430697491523	0.2575708983715257	0.3223749444328168	0.17885637281550704	0.022595890719098843	0.4490129643056071	0.26382972404566174	0.33502154775864534	0.25298016540670254	0.03850118719573281
315	AA	-1.3426140452957724	0.48171736942225585	0.8880456001686893	0.7007182576044814	0.46654777007270565	0.38984096224441744	0.10952686503416498	0.1397285538193529	0.10963003195299414	0.06281135273924043	0.041452814781907765	0.22292848382789288	0.400695757233267	0.230109689421087	0.1296681812299849	0.10327229102206603	0.01331846918329238	0.04143335788923097	0.06876807410528607	-0.03522073655053415	0.018726312209338403	-0.08265784029054624	-0.01930001810874682	0.1611103448580551	-0.1986843475876957	-0.04539997394134754	0.0892124156992018	0.2454613733137967	0.17007712887118043	0.02349964098522994	0.012722344857945433	0.10147772880100514	0.23136008546539744	0.1619047305200234	0.004551674439444042	0.0538048658371606
316	AA	0.14850586448036382	0.2777771143510366	0.5965268691665236	0.2015391009396873	0.3151415669094424	0.4586473844757144	0.08812508280535125	-0.0004303707939476986	-0.3198346088675521	-0.05822022425031115	-0.02149461202887304	0.07385680652883675	0.1485488442442695	-0.12168867709939923	-0.013751632500684785	0.022884507353769123	-0.021761821737341647	0.001659942864091768	-0.3417600970796457	-0.027474213722492813	0.011850849382998963	-0.2023240354648277	-0.12909246349770098	-0.54896892747633	-0.11772824296190176	0.0458675754394704	-0.09433341713680043	0.0647034598545766	-0.2439824309501395	-0.03126837056281362	0.017591853276454295	-0.1300776039087863	0.021063225013777886	-0.2951374795351682	-0.025280283533375414	0.0712372682934288
317	AA	0.5427674985295566	0.1665291016026218	0.4271938893951671	0.19916465941721861	0.3089852907181203	0.42240932123952124	0.2061385714483004	0.32457889829554754	0.17919132052704212	0.24676184029131853	0.08720852755911546	0.1479423332758203	0.3201071124913768	0.188209948844555	0.2744611983148575	0.14528869289875868	-0.01312884141870585	0.31707502186445624	0.13427525202070734	0.13829260513450103	0.07729836253074707	-0.2944171331721999	0.0783582293789431	-0.08522196907647428	-0.05781869035213427	0.0371069530081134	-0.03802317103793884	0.3251765468159016	0.14232524319432205	0.15733777100828394	0.0942549244073918	-0.08847539483645872	0.25302466263845136	0.11813006971296058	0.07809855909068064	0.13064140141149228
318	AA	-0.5064614150844454	0.2031254857000071	0.7640045824101799	0.2942429561619416	0.3428004543765011	0.3830992655834371	0.06419406816229678	0.6430015066370958	0.23243854031054711	0.15512488113271194	0.02933992324314616	0.2432429920187329	0.7636001237903272	0.23353178195399416	0.122831373088514	0.07590129734798357	0.07180867592899709	0.657813811188922	0.22090637444247818	0.09321865465632273	0.017704049813543676	-0.23805639796763423	0.3051916891377894	0.22462068843486716	0.16004928293397724	0.022174882273503504	0.16577467642169452	0.6579863080869293	0.22254006123935444	0.08380067059533047	0.06503207491071095	0.13379318464172862	0.6781204941719314	0.22559934699555928	0.12090848090517081	0.09895136303233354
319	AA	0.8005235999281003	0.6961017018349207	0.8980334722719497	0.7180282662316234	0.5714183491786848	0.38746649264645283	0.33346365459391025	0.5564759336181173	0.11437348335030739	0.16260941315472222	0.025193850847349708	0.41425288672300464	0.5888961403943371	0.299650179083105	0.27987060656508955	0.12380022247654221	0.23602099844163305	0.45971340981537057	0.05308718771904197	0.18573127603908945	0.030130436976290476	0.09282246052537413	0.27158578439541947	-0.18799303918385102	0.13287625789402435	0.05339906428612995	0.26265206877027336	0.38143848067754527	0.15878332982607724	0.18587004921782935	0.0731445043635559	0.2909003226475606	0.3337572118961989	0.0655703608572149	0.24207586994387853	0.09537115900709248
320	AA	0.9576937034678311	0.4775708685930107	1.1958019400546016	0.6579852909023894	0.5226091375938082	0.39057410706517937	0.4292316960478586	1.204374662203041	0.47483188657241504	0.6169894677600789	0.029057972587638314	0.5630872858273652	1.138571292346966	0.35623862480040547	0.6074113182331997	0.06583102214337222	0.4502606658013819	1.1197226971291119	0.3768310730751008	0.5397501993845535	0.0689836019191663	0.4857886636645141	0.833141926640053	0.24670698890748854	0.29033057188061506	0.18745493489763043	0.48644901110349736	1.07086564691672	0.30488468720389017	0.45344305519405514	0.08602172714304057	0.40473043921137464	0.9986864620556062	0.2817007609720197	0.3374239826358334	0.14713155730462368
321	AA	1.2396633610836514	1.0080655795391	1.107451396073968	0.7197752725434824	0.6017519961206881	0.2747811451202371	0.8583105617518085	1.087363971485201	0.658206700068273	0.55705946680499	0.08306319082359837	0.9869780548863414	1.2274418565589111	0.7940868432026216	0.629527227687245	0.12278784458121095	0.8174756833868757	0.9324541197271918	0.508144192414248	0.46341827133987845	0.05895072618749131	0.8271973040298288	0.9538245016044118	0.3123651982128184	0.14609274682703322	0.0224772529958035	0.8483281873614354	1.0086481663072686	0.6084923155361266	0.4783907921036392	0.059831789239240596	0.8917045308012557	0.8872073246204322	0.5241942767771466	0.43815287482874865	0.07917859635237567
322	AA	0.44445342086385825	0.020539401714498196	0.21766031175118228	0.10140119376001666	0.2177318222169229	0.34835831347662216	-0.19661924272571873	-0.11361057989910739	-0.40469728351284906	-0.1874520725182709	0.06362505289975307	-0.2044384762040785	-0.07777933944990334	-0.37198525825202977	-0.07570681353456798	0.13524881338704464	-0.15506933322923766	-0.1309823924543354	-0.48699476965987354	-0.16002255952794409	0.063079015287693	-0.25526269975052385	-0.44325870228562103	-0.31199663356599217	-0.10643628686606421	0.038450960494916364	-0.25168048408412824	-0.19468951986726357	-0.43932994202534514	-0.08737159637894498	0.0785322102160948	-0.13226245789493718	-0.22359079388523329	-0.4810266741781667	-0.10784304073488915	0.10528936810439316
323	AA	3.0003536452043287	0.2804818696523266	0.7429834250719186	0.7414854274061417	0.7990179221908413	0.32433615101567703	-0.144472783713673	-0.26231096274717824	-0.08082193594594345	0.0733417320633385	0.04344772164633737	0.01846501950681123	0.24260667198335595	0.23912765067141795	0.4515926033554689	0.1450911564363362	-0.23421348604949177	-0.2185218414226071	-0.10243423909865768	0.11691985101684832	0.0730466142485513	-0.3123034296792255	-0.27279376644403774	-0.18705289222308663	0.014245707814440012	0.0168548069503065	-0.15795564153654884	0.0525196974782669	0.09417963718772682	0.2769704002070501	0.10739122292387293	-0.16285197256069472	0.12240647539855609	0.07830680653689992	0.3103450196627895	0.1360349676256578
324	AA	-2.069064247823206	-0.4762702526867538	-0.49323849597706704	-0.7778545377194096	-0.11725890285558505	0.17613140274821815	-0.3596885532065135	-0.6400189282783157	-0.6602632383524625	-0.40987551689531676	-0.02436558564990543	-0.48638010520648867	-0.7199823128371239	-0.9233691748794011	-0.46489320334428985	-0.00979700244969317	-0.3465599463925195	-0.540840661615549	-0.6520510464386293	-0.3469246348282742	-0.008479425473878699	-0.3791026217363003	-0.7963436097095438	-0.6592941709336533	-0.23499005024367692	-0.01629931764251813	-0.3629437868920935	-0.6144663671902315	-0.7301490927477174	-0.3906164220082873	-0.022641859059434832	-0.4428157283518559	-0.5637814029021939	-0.7502516700960267	-0.2946712938695175	0.003951860561748788
325	AA	-1.6862271459308917	-0.0917163060163878	-0.43221577240345	-0.4026777394526441	0.09005261685620525	0.17131393596974087	-0.2872793075617477	-0.2793672604299433	-0.2832020700947473	-0.06783261224803727	-0.00791419584467734	-0.3687864899792943	-0.3920144082770374	-0.5509552694768336	-0.16529871104323313	0.01129202102012039	-0.16352536014244512	-0.30435700381216835	-0.24378799935404305	-0.06953854608036458	-0.06892316041695024	-0.15713140483423949	-0.49872471846769795	-0.3446788588164244	-0.011554483140699734	-0.11731642913800844	-0.23310743307847925	-0.3951598867275474	-0.45694594430824753	-0.156319276727225	-0.06428741829582219	-0.17330923176830915	-0.44261075293807806	-0.34117154801416905	-0.11705357708814024	-0.02597550347032751
326	AA	-1.0843539563647588	-0.14392419578393267	-0.6563058531495494	-0.4650000305566029	-0.0265986409600254	0.0925192239252377	-0.20961130692896734	-0.6085324787129796	-0.35801230714610366	-0.21584307973246641	0.01435413591066581	-0.13783385573978846	-0.6888425034685783	-0.45010572398479853	-0.30852208596755837	0.00825506058890868	-0.11748445391822582	-0.5576096377647255	-0.3646848705036654	-0.23676899992973022	-0.008858416084925658	-0.23592761972104875	-0.47876541548461127	-0.4503610931190389	-0.33274947010867484	-0.03641517574974462	-0.20129590305979805	-0.5694166744049192	-0.3283475252309367	-0.2831649521917363	-0.009227236103237502	-0.13459151581703188	-0.5581808316168224	-0.31374915350270705	-0.24416519391468094	-0.024933362531495806
327	AA	1.124307377866682	-0.3108675883812997	-0.6381015112253178	-0.12888723581199724	-0.05402843638785981	0.1860249174428854	-0.21262310367198456	-0.4189990666477732	-0.4605504200143862	-0.21064320818109517	0.042269334956405835	-0.3098207353501119	-0.5427478644377084	-0.5269204092716797	-0.27446180780893403	0.050848835003241	-0.19914683929848276	-0.4283215752743732	-0.37862556611391596	-0.21047530653943491	0.04473223606494248	-0.02556634261136137	-0.49266112019821	-0.2662832700892061	-0.23415130749484647	-0.07817103205142995	-0.25343014151434806	-0.4314069140897272	-0.401665644074803	-0.2765359202455242	0.04797567653071866	-0.26328495216032977	-0.6095544404584272	-0.40026076562415613	-0.24122697027536777	0.055424816304011415
328	AA	-1.1924983084717031	0.04474642447356669	0.023266083637411783	-0.17582285393881492	-0.058422484321610124	0.03736799854876027	-0.14800354804661442	-0.28457384829767407	-0.2911178687953695	-0.35883146876839334	-0.0882757601681945	-0.10254701913255904	-0.32691828972593373	-0.41504373400811123	-0.2790675420799613	-0.07961006544083249	-0.1459195087157279	-0.2476781376144832	-0.34703423785098986	-0.3244657667944204	-0.09357835725266295	-0.3770952125690065	-0.22090691055334166	-0.33002026069077905	-0.3415670495912938	-0.12274280484129352	-0.11260700426250847	-0.2792262942408652	-0.4341699541719066	-0.27804938783389144	-0.09059981203764611	-0.06564310182347532	-0.17758676392300266	-0.3500559840205194	-0.2385097741884481	-0.08916534212928307
329	AA	0.6862419744929006	0.36614064559037884	0.3426747007297276	0.40450342725917443	0.3145257217969657	0.18365881606333945	-0.2397525381678134	-0.00714558435592183	-0.07404787259800849	-0.04439545264540401	0.027865531223737694	0.09255405358312618	0.23513818976250356	0.20370905517077453	0.1768582684488016	0.06830146993783437	-0.2304716722133715	-0.05578229434760118	-0.0793128611661964	-0.036287805317827715	0.02283169230278581	-0.41481190969235787	-0.4857863039364933	-0.19734970106703092	-0.235331094670726	-0.09203261306859356	-0.1848771660332047	0.03546672938918527	0.006114050342441946	0.020238577578921113	0.02853823867969041	-0.13318236266925765	0.011344482939283251	-0.013824417231099728	0.02167093098768591	0.034887383511783554
330	AA	-1.2787709223866608	-0.04969440002271075	-0.1455165142889926	-0.02838837362136004	-0.10787194615241491	0.15152289268078123	0.05221070831851815	-0.40732609142802745	-0.33605615602502326	0.028104935438162393	0.02543282383309764	-0.06947715313796365	-0.34710750881635866	-0.3335404597015068	-0.05019190912699534	0.06899232227490337	-0.05921270501603493	-0.3426227038300844	-0.273866008185798	-0.007087639515632738	-0.02073553486858737	-0.1811388699346005	-0.27506403074603447	-0.4345339437770375	-0.08864953664394393	-0.13814547907730912	-0.1463205705216506	-0.3050979099927362	-0.2924718947173859	-0.06523911238386804	-0.0020868982800199554	-0.134335003302664	-0.32342822815879413	-0.2340510006716192	-0.07293623009490169	-0.0040432669393402065
331	AA	-0.6160540226786154	0.5421400390840352	0.6145408866920746	0.6715096920691263	0.2820343334722557	0.12967112507976308	-0.0426138833199694	0.14785560509466267	0.14231757581871873	0.14269688543527392	0.033791229560081515	0.26758222411891897	0.5298986421352958	0.43348228289980284	0.22032770551019754	0.04851324504809762	-0.07654280629879384	0.055302489941481126	0.09594292714999786	0.099679087646658	-0.01310003841560059	-0.10450818379821614	-0.14895441084984362	-0.17688334489799695	-0.08627263215776693	-0.053026572425446616	0.12078931739736976	0.2751490678698374	0.18686454542011544	0.1366973102440987	-0.03457410887278023	0.07771344937282954	0.16515211436159416	0.25369458444343795	0.09716268550320795	-0.027718778947099842
332	AA	0.24323536260807596	1.0843002625927438	0.9166832457174049	1.03269108176046	0.6851402833111544	0.09439195377968312	0.4124442836423756	0.2752193846999078	-0.11143002256610424	0.11883137710442737	0.013072714162553734	0.7081341790388676	0.6458140202814371	0.3960410583548022	0.3154930404028815	0.05671986038640142	0.41109010625315956	0.29565714003956134	-0.06935680079476803	0.12149236660534513	-0.04234572142180948	0.08497674029604652	-0.08376284632282893	-0.10238241394246639	-0.040066252397048974	-0.10612717522219106	0.4493082851533432	0.4408768931260221	0.23571283917323882	0.19859042343985855	-0.015084448181697852	0.5717451678296195	0.5079824872946854	0.3521376943197727	0.25476995922775547	-0.014472202742425111
333	AA	-0.6894660957195365	0.9791145530619683	1.2233444693264723	1.0338269876472101	0.5322688559438953	0.22481145583307383	0.20126325818185586	0.370368980640424	0.3047886767099799	0.19802812071847553	0.04576807031244723	0.7858528294534506	0.7422618036222559	0.6422800097426413	0.4342502105003754	0.08917731611141289	0.17524771066120604	0.3722970832604797	0.3084275810014925	0.1888345074587452	-0.001037445716981722	-0.44568543487442713	0.032417520350583096	0.44853166998960714	0.03551616456640616	0.020117058909784546	0.5739416320567987	0.5396573140934529	0.4505191660531027	0.25634398363045907	0.03147308443552532	0.5308586132316528	0.7298032176927738	0.5505474737366969	0.30772067712557183	0.06121049355660979
334	AA	-0.33767722376171316	-0.01562312722570014	-0.18342520149309482	-0.21460919359645914	0.07075986483154995	0.1402966577539062	0.02791742831149513	-0.27791357393235305	-0.5528843548639433	-0.2044456184750758	-0.052521170769785464	-0.12060103068897865	-0.29431239435213397	-0.5460834771629952	-0.20875424129819153	0.0010898876060139173	-0.04419486793017047	-0.2700064540231599	-0.4509719272923456	-0.19853044785277207	-0.059615762490905944	-0.15190582994570123	-0.5519721414536753	-0.39603783914156787	-0.1799453541254704	-0.102495851003507	-0.10705096706295958	-0.2643364814988083	-0.4667401075232225	-0.2237484625833166	-0.015288179510520195	-0.24078070175040334	-0.28452522544239045	-0.42662406390191154	-0.17830793762489683	-0.0052918288426537785
335	AA	0.9496784281660892	0.42508885951056974	0.3199829039441332	0.4992272708434261	0.43869550241585453	0.26335732738980466	-0.12397841665972309	-0.3137857859708766	0.08337614084537437	-0.08118329394527368	-0.020212469393739774	0.09180530218942629	-0.0750373408782421	0.10971478711434068	0.11815504043219871	0.03339242723594227	-0.18002764227848522	-0.2595008003145771	-0.05686127533249019	-0.08574717561234291	-0.03558209494707176	-0.4440851734421386	-0.40973350438491973	-0.00674476251625078	-0.188684118301365	-0.07714436951412407	-0.003657204211537035	-0.13475155127944816	0.0027057109737893548	0.04452229425240839	-0.017497935271805876	-0.1000850033389662	-0.15707043378401742	0.06787648204592278	0.07601268128319871	0.016405717538743314
336	AA	0.8576612038447688	1.0004259712318704	0.902566557807217	1.0589272181403069	0.7168320556871339	0.3355353579891913	0.230746812133646	0.2194330900659076	-0.03424797992443862	0.252114063201359	0.0728971262175877	0.7396849440903743	0.6048769818034323	0.624484649091082	0.604742127462333	0.13119382779192224	0.23410535344418393	0.1239036817316872	-0.06497078263731892	0.15223104141541777	-0.00228278622687883	0.05868684055975304	0.05361882185263889	-0.15288912764003354	-0.14341907655964414	-0.10539788705373998	0.47886829360184735	0.3201613993128183	0.3965951818004805	0.40548967440152994	0.024752176691107408	0.4803750411501122	0.3368733485516866	0.37630437128738703	0.4127792995323385	0.03896777806972418
337	AA	1.1445237575484348	-0.11154526592973169	-0.17707927342489993	0.015107718647366042	0.03722396174166498	0.1712111968484682	-0.16867577880568008	-0.32458726039421526	-0.317363533855187	-0.19926635693860062	-0.0017836694462176617	-0.009908557424425535	-0.3136019395748655	-0.17399593601375818	-0.10325423567805458	0.07422004941450666	-0.24366582667925663	-0.34365702323870195	-0.373623550379905	-0.21137384306035623	-0.036094232549102934	-0.7507557786776846	-0.5475542199824313	-0.41166331777016946	-0.2893407048661514	-0.13438575292922805	-0.2052857986266141	-0.3668203745449896	-0.20827087690718793	-0.11895516941522288	-0.014995881754099827	-0.2912331955588223	-0.42928074682366124	-0.2693365626615549	-0.10892016883404532	-0.008213301234885062
338	AA	0.44125950767074773	0.14640117796820706	0.13592719070074166	0.34204824500897424	0.2946411730169771	0.2459312285436801	-0.2677248544017363	-0.26178189873607005	-0.2781797051342305	-0.10458918304496434	0.049029417105344475	-0.19686620070001748	-0.22230492441771155	-0.10394629004802791	0.0627647344327058	0.1521761884388697	-0.24973201525496957	-0.30635187427292565	-0.22075495519038557	-0.11088985589231193	0.04013756841057914	-0.2823126852071865	-0.45028668850295817	-0.17471733062725436	-0.40623488735922153	-0.11085033624643148	-0.24230906635020877	-0.26360905914048516	-0.08407094974040308	-0.01804567622759068	0.09099432812394292	-0.28767631465945187	-0.2018720569610799	-0.041921514582107244	0.008908416749586312	0.11129409552542446
339	AA	-0.25472046492555056	0.12358976705800018	-0.012143043357127792	-0.01793321569386952	0.001122752120957582	0.20682109926614478	-0.17147788908644834	-0.21247403073958182	-0.062402172231308395	-0.09402883937005502	-0.022128588701709084	-0.2174700206948823	-0.17759606215335433	-0.17418532177524093	-0.12263019921951779	0.021625761807123833	-0.1946577300633967	-0.2305958879134351	0.005381305511866552	-0.07899160731799393	-0.07053610393686105	-0.34027089359472457	-0.5706926723191067	-0.23212645804797682	-0.1636277396608946	-0.11839218854992062	-0.2606512066153712	-0.228957975416183	-0.1468271223813007	-0.1066784456842731	-0.04664625013000201	-0.22642782477950374	-0.17196268310300988	-0.130814166380955	-0.11396251366671017	-0.01453473758944046
340	AA	-2.6128817487239195	-0.0853241221932649	0.14142582753756627	0.09067041405848442	0.1494754721738596	0.15431521855952557	-0.03261154487712359	-0.21041920024051097	0.1658553822338522	-9.964627925063141e-05	0.045929076752365905	-0.1445097342363333	-0.1926243426178469	0.06906502367133904	-0.06698224364210814	0.029701857859324665	-0.08711818198220445	-0.169798826673351	0.1360973393857381	0.002267046950190199	-0.05252823457815703	-0.1212646802825097	-0.09330628969502563	0.20275185273222962	0.02075899090183908	-0.15285253068920412	-0.18650066853057323	-0.10374400056346711	-0.02416045142717782	-0.057031365967797676	-0.05406079371452677	-0.24979977619990046	-0.0948739272370216	-0.05409210862840985	-0.04957787804766234	-0.04311285615959726
341	AA	-0.0970391467779371	0.441012195467702	0.6860293801086631	0.6468838268726557	0.38305552831922074	0.1585755379040088	-0.1351649040296523	0.05606993637772684	0.12499179707289931	0.050495121507242224	-0.04862468173202128	0.3445625652147979	0.42821563149045083	0.2451264558018269	0.20721070488338178	-0.023526951521420703	-0.0977966425809349	-0.0005266688924707719	0.10601680581168749	-0.008289443678600072	-0.08678159806781993	-0.06884744906716522	-0.07099700897463523	0.11723518208139505	-0.15430373504383654	-0.08726005164165396	0.06779651934942499	0.16037664688796505	0.1902631989823107	0.090293373691686	-0.063704137691321	0.18800870680009862	0.2810280832640839	0.28193257235803393	0.08920368695654535	-0.031215003852839818
342	AA	-0.16166380932249544	0.8074239363153257	1.216010631862627	1.3938728801844067	0.9985410273343465	0.21022271007393556	0.17887032646881185	0.37308983007751584	0.395292294378252	0.19924555665802446	-0.015389041691593164	0.47101420476773903	0.6653390928945528	0.8032830809887304	0.55336186511627	0.06572965200657954	0.11679734107820972	0.39787785626154837	0.38246816497413705	0.19801630419062421	-0.04488179815488369	0.1013974368085866	0.43390030224701137	0.2644754734786551	0.08571222241063214	-0.12134959393962541	0.3474486238546042	0.5366534474472247	0.5517374847914112	0.3585698342966688	-0.005769881961068979	0.4049887750378518	0.6372848930802155	0.6206191312321989	0.4469344525504515	0.033238528299321946
343	AA	-1.5343236405901544	0.012342113441614844	0.34239742173326604	0.005793418334338107	0.11193055252150175	0.1381759964171363	-0.14300457252686072	0.16813052761151281	0.2952063420904283	-0.011735325852192613	-0.017271779372964424	-0.1464748762379542	0.20739275694998582	0.22101201576697171	-0.04822972739439235	0.003265434247774923	-0.0683947607654507	0.23016690524645766	0.19593811431761954	-0.06927276075652467	-0.11645289788815916	-0.1100957085776556	0.3878731260439052	-0.03255191973881888	-0.19551870464917864	-0.2375039574036797	-0.0958420339096242	0.21379897764880984	0.03204910565708996	-0.08293313816004089	-0.08864674843204012	-0.07786227610351015	0.2703672124820018	-0.001994951650226895	-0.07569770759484618	-0.07977822105878563
344	AA	1.193618262108351	0.9938738011559773	1.07958048926983	1.1050778410115134	0.7164928991677886	0.26467843648229206	0.19155274252386478	0.26934522211886014	0.16909244523934275	0.19833828915685459	0.06025975953632967	0.6294898352475475	0.5350282452596673	0.6428874529889934	0.45072674423958947	0.11922195195781216	0.07814429665743927	0.1640988948936406	0.23135073896236769	0.15431333723649354	0.03995070014306368	-0.21796880870665075	0.08946146555798484	0.4045828118554524	-0.10258962512703462	-0.054574637657361036	0.3549180463855761	0.2787185917466213	0.46452974153764837	0.2596169054250912	0.043446533236245255	0.3146245550745572	0.3359119987062602	0.533180706399385	0.28603401778673376	0.09224024715953494
345	AA	-1.639145764682359	-0.12155484803862004	0.2035922502338373	0.11194600245574116	0.0034478416644625476	0.2818731247233792	-0.08737371173795205	0.12226410746276395	0.3180154451113122	0.09877890336738471	0.0087756425595793	-0.20033703953841897	0.13053132424909597	0.17864672598728149	-0.019814460941687262	0.07449595259769204	-0.07655956267386776	0.12752609038662088	0.21980431299751957	0.05813790050727796	-0.06086896154868038	-0.3352457789829633	-0.08104447765273348	-0.0234693045747012	0.002534274296508876	-0.13978933444951336	-0.26933741744497297	0.05980547516451007	0.10947831032747768	0.015715478084868728	-0.03703151562472051	-0.21316444687074676	0.09774396169186761	0.056090207926699165	-0.006690578068123898	-0.025758117561275107
346	AA	-0.3482678822299052	-0.021542661921680084	-0.26564165707007725	-0.5925169468298451	0.04577519853199252	0.2773466420041033	-0.3914508683485378	-0.39473517609981257	-0.3112018445921074	0.008794020488476217	0.12155690416906584	-0.36419168700136195	-0.4968131009561212	-0.5621504058898308	-0.12076606597382034	0.1467502212193672	-0.32986834319107716	-0.32849467750279504	-0.28690130636928046	0.02773959470015752	0.025911795353100064	-0.44549579683685614	-0.3388471052995246	-0.41294896695251115	-0.16461626158415588	-0.1424650109094805	-0.33670318536476396	-0.500856998635731	-0.4449814554049043	-0.10250258514176647	0.029878270264062312	-0.2640475651462315	-0.34114132865526137	-0.4272941666931691	-0.09466401532994273	0.04754851044363173
347	AA	1.8053020942062807	0.7374629345895114	0.7998283394972002	0.7801516225438082	0.5788972430414161	0.17700751802417658	-0.15320671971766564	0.17440110952624321	0.10587501042657621	0.14814649760008347	0.08322136000390179	0.4420611616921968	0.5481252639290997	0.49079329797814886	0.4983491833132496	0.12896882274287425	-0.0609564313086608	0.18423646548175676	0.13330646996132556	0.12792924657550442	0.008183420246673734	0.12594340776662794	0.1405700852583045	-0.1238727328593009	0.047947345041636336	-0.08326191580537845	0.28602789201239376	0.38259766608410684	0.3323580043404375	0.31885045782563637	0.03335000438424096	0.4088646571465018	0.4776095016671771	0.4086104272985218	0.33361234039809773	0.04400456820611609
348	AA	0.6323564450184066	-0.18369302924826192	0.11796012394822186	0.31971836005615695	0.17886882476153643	0.1910365488433179	-0.557645522216001	-0.4613156455775289	-0.23744834993683384	-0.1574975291053411	0.024355714740214474	-0.6163668550885331	-0.32850335571996103	-0.0780552479077441	-0.08012930709292476	0.021423582406577157	-0.410805043189719	-0.28646011149142514	-0.24260141260400991	-0.09804251154089894	0.02344742695692803	-0.5636340001040505	-0.3926155837706541	-0.06605777962605364	-0.2104654338278098	-0.00777734341570957	-0.5643491805259515	-0.33285379967354145	-0.21235315347416095	-0.06888766936224755	0.014336835511914447	-0.48145241565275376	-0.21976883627177224	-0.11316311941433899	-0.017924190217039282	0.048363350554925244
349	AA	1.1412186679861773	0.08427371116315174	0.1484467464128717	0.17458980827542903	0.14519103563917612	0.1868212530310518	-0.15935087871349385	-0.10000442682029886	-0.39774690433244	-0.20961841313713858	-0.02253318100658097	-0.15870295254599975	-0.1007038277053538	-0.3293911426671874	-0.16405434846139544	0.035967854697539714	-0.12586823567652106	-0.0995411330023317	-0.30849867455369373	-0.12065263498950918	-0.0416243604356632	-0.4688894773105714	-0.20572755606066107	-0.1520859281311721	-0.051519694198838284	-0.08069144210892154	-0.151727304165876	-0.12387847863230439	-0.3032503954006769	-0.13096015585257748	-0.007310531624828531	-0.23831603721502947	-0.08425291385649225	-0.1508603012224179	-0.07260964921771729	0.007071196974743454
350	AA	0.40494676851149064	0.3475474314097129	0.41866040089351075	0.9887504528466619	0.4901946646429918	0.24414187870531334	-0.18415075945465476	-0.17728411575474867	0.3360103536862651	0.19207607493110812	0.09281651505752508	-0.000763373850774407	0.09111921751230811	0.7546982297797205	0.36820168990045854	0.1284115012215823	-0.15457139183073276	-0.20044651441067152	0.2417416743905394	0.13062996127033255	0.04258092689588944	-0.21712016642255721	-0.27568150767867783	0.21516025439016817	-0.140783534514354	-0.0675390378787557	-0.006499250164855086	-0.03197465707699054	0.5018168460639068	0.21934108206687286	0.06367593809552963	-0.08932867925091803	-0.06449798637062343	0.5202211419923017	0.2180491873740733	0.08293373674119753
351	AA	0.8514396450823528	0.06661039732867113	0.274732260043398	0.49869753115115223	0.25522095406398226	0.28796496813070194	-0.235481621817766	-0.13036115137688764	-0.16943146237503992	0.03722212442518513	0.022388574132499173	-0.15505579465802688	-0.05636195408882694	-0.09476460750427274	0.04301111919872325	0.0882805021311115	-0.2648139937589957	-0.19127980996932759	-0.13309572264865643	-0.01624700608196994	-0.007167985441363989	-0.4954630101194657	0.005951384250650338	-0.15691714422003633	-0.08028481029067769	-0.06740644840715926	-0.26482987458504814	-0.10722653345836286	-0.1415164543303049	0.0043026284423475225	0.034142305524108796	-0.17536232946889752	-0.0416380537911869	0.001695923552854195	0.00010800845931102643	0.04363810232909371
352	AA	0.6838923561227236	0.10454665681689623	0.25036357096035877	0.3176250162828239	0.23286498373857922	0.2556343709504625	-0.11105367394675403	0.13048492343019458	0.008827449469679838	-0.04371291931260579	0.08978392506019706	-0.058253132835083044	0.21105632088316195	0.046988009117798546	0.03530025225985334	0.14102704597759708	-0.07687761096829115	0.1406004995818606	0.10688217968654357	0.01742947601533107	0.014982875836441423	-0.3788188562011838	-0.1189569488336839	0.2009139348889286	-0.0033706173627274794	-0.0695703360430886	-0.1091166323856636	0.08992774056406772	0.08121803533602345	0.01283860932856129	0.06308276504265509	-0.10903371821304275	0.11838544213005964	0.16929627729978058	0.04856646400290199	0.07455245821490664
353	AA	-0.013624006591649791	0.7959746107349552	0.6541910501386204	0.5970170419633555	0.4902404105760716	0.25186271696544704	-0.10392300503129359	0.057458713605022194	0.08304983323067439	0.057539325782250295	0.04624106011387674	0.012734011079038599	0.22279677899485195	0.07495221361953508	0.2491176091562215	0.10599418878542588	0.003913696991134197	0.12769194779366355	0.07576527199786476	0.035916657862535395	0.015805984598440848	0.7045495476055859	0.08274732154259545	0.15645252335953574	-0.08947654464410504	-0.03445277938781999	0.04184086012181387	0.12033444924089132	0.02990937080551337	0.14995521592098182	0.03737243413868141	0.24079125102623267	0.18513827353089418	0.18856688140587607	0.16656403199541092	0.07695204433927483
354	AA	-0.8068027137750955	0.12691277575036874	-0.0012760664509231523	-0.23808394033632885	0.04507279793799124	0.17202721180439173	-0.23067145001808798	-0.1572373164032821	0.06421919598041193	-0.007379301986801146	-0.05830354346876776	-0.24507376118193092	-0.23442826763527913	-0.2689633981182651	-0.08449504869344837	-0.005051729229977209	-0.18289574314000978	-0.11202989325730695	-0.02000489770103564	-0.04170838986778902	-0.09523707858009	-0.3701352771375593	-0.3999301094276182	-0.0732046312047927	-0.15351041022652434	-0.13279355288215688	-0.21195684273855342	-0.19876899384301217	-0.20879717822069277	-0.12804233432795709	-0.04312321534559871	-0.25149292769987075	-0.1431469913670469	-0.2052092123600806	-0.08694960686831199	-0.03732028795719211
355	AA	0.5871009859171858	0.3327137089435146	0.18314156783188207	0.25354078287160753	0.2945026463215239	0.20358454954047112	-0.16765751486093117	-0.15066769817835368	0.13394844758962776	0.12016103508032128	0.04803294995335339	0.027044669025356072	0.12987979301093322	0.3818774910549223	0.1727380879076703	0.09114535381430366	-0.14913553142138447	-0.15382955152562672	0.08553823709433317	0.11481560642551081	0.02785974835616578	-0.29422722756527797	-0.41862629101734034	-0.08404546839131666	-0.0015582129621127816	-0.04957392036676733	-0.10281064681118535	-0.10821199883810118	0.15607983866159447	0.10424271040647692	0.04564585948419708	-0.043597126116210694	-0.06774831762204636	0.1152327053577169	0.16261678019067238	0.04831574654155224
356	AA	1.028270047995985	0.29399629806161975	0.28121212912092497	0.6575526601802547	0.5134165076817758	0.3022767665311008	-0.04276024863398309	-0.08963271574723719	-0.25051402499206143	-0.0021507643120384223	0.022441952444963498	-0.0011911272776128357	0.007522368150325587	0.13719696889125643	0.20192640353531655	0.11833410230089259	-0.12172242262666422	-0.14332616797384	-0.1053730413033731	0.036140297857304216	0.028435882228042608	-0.03276502749489496	-0.23781979897776867	-0.044606703452389485	-0.07703911136280017	-0.007667700038484826	-0.17938146943716982	-0.1317045257342151	0.12576890371774296	0.11710546239339292	0.0951854596531061	-0.048581936675718085	-0.12022180307303665	0.07948026738798308	0.11425011523503681	0.11953722041915116
357	AA	-2.177072564915213	0.5091987967708871	0.44941989101767243	-0.15265234708090503	0.14065638642413014	0.26551928982386297	0.3738144707808355	0.48745072780704657	0.08666268208105099	0.22075374194921737	0.03222400970431849	0.6137229115901222	0.7854519443619514	0.0475253513966829	0.23741773752195838	0.07738310796682546	0.1994530749902188	0.37622289445477786	0.03233322285434004	0.19261758337067736	-0.04045116136402749	0.13277316672016204	0.12387575192675748	-0.0227404829915826	0.009518686380482144	-0.09457053302300533	0.41048293030690197	0.7046862043863162	0.09285496586279018	0.2200757646518512	-0.009589925398236776	0.23272015975753924	0.4808641955230921	0.0007367153036361707	0.1506450543860436	0.020710909243274678
358	AA	1.9893549373730286	0.38851449337763166	0.4074620842839215	1.2310830236196701	0.6880712529977651	0.23783706039491515	0.1279546310765416	-0.2772668594844212	-0.05573087374959185	-0.021030947462698624	0.02296472550512174	0.37388150298705725	-0.01024474248218965	0.6348319974622614	0.2426685133373998	0.10121592431280213	0.09746712115755729	-0.22370494037618927	0.004097642656864409	0.013374113094926532	0.003391643451585491	-0.41986593038656134	-0.14574796453406724	-0.08944269827016865	-0.12728107442090963	-0.17399884430907053	0.16400746105338415	-0.09926228309497476	0.4692790885606315	0.15564394154390593	0.04928597616521202	0.10443480777603842	-0.12362047516498387	0.5043211431350594	0.22499099563064107	0.06518767075760667
359	AA	0.30229611833292197	0.13176185792205986	0.14845392835774163	0.47391278859766894	0.25743763929886265	0.183587434023881	-0.0929281877006547	-0.1589827555297676	-0.3278866618840799	-0.10080951823620854	-0.004401617169706107	0.02517433056709173	0.036180591319042055	-0.19207902463525506	0.01827242196066381	0.02451974898839815	-0.14302909887158766	-0.14669649712528465	-0.253295185892658	-0.1289971453639196	-0.04530445437931352	-0.25469437696124947	-0.47686707878169887	-0.18819571834368043	-0.12168148312618299	-0.055498516638071704	-0.1043896917572451	-0.114783792026115	-0.17656958040105053	-0.10480415272947541	-0.02104919950291473	-0.10765897362214782	-0.17862885303916332	-0.14653562453004754	-0.06621801800171623	-0.009799844808064062
0	AC	1.4542647805092717	0.03914398208291647	0.18517714491399428	0.6281260187192657	0.44912277740936046	0.12612288222332335	-0.6083164501786593	-0.6352399830796727	-0.451351566214067	-0.37256545230226434	-0.03725255408565298	-0.4932532122586104	-0.4801686899176554	-0.1372428415147171	-0.17134943222859045	-0.014011444798170736	-0.49433052256061694	-0.46565585746143223	-0.06822125862629225	-0.2172088217328727	-0.007644045949152911	-0.19297094609453136	0.10512954978722278	0.5107277501741685	0.25995761624412506	0.09744914550504635	-0.459008011186786	-0.45094899876494265	-0.09540110563525572	-0.18301598019933163	-0.009791785984427648	-0.36054870682969065	-0.25498819073496093	0.2695342690643201	0.0583052024048194	0.04644528567313344
1	AC	2.257522591213398	-0.41318186633582266	-0.5938195944358547	-0.7107156783887413	-0.2677181491631595	0.17715175637164782	-0.7557222636621985	-0.7257727610871594	-0.4929621650422402	-0.3757652611130613	0.044688295406829504	-0.6866984711752007	-0.7993841463291724	-0.7493001406374693	-0.4491691071469477	0.028644275521904294	-0.45591063763250483	-0.5690942879587224	-0.39171149405283323	-0.24755552376579093	0.07755687483048268	-0.002108774302494898	-0.09134884371947671	0.2179206810591756	0.13169093909389495	0.23589113009245377	-0.41977231626055334	-0.5718650300643897	-0.5119546892360438	-0.30884181726615556	0.049191433220904024	-0.33651000794733243	-0.558863958916201	-0.5202686906929463	-0.21452239784452298	0.10840266195689274
2	AC	1.7292283991098623	-0.6367118859790993	-0.8675709721326821	-0.9013223495907745	-0.207620669809798	0.04743080001090094	-0.7377468577269968	-0.6511956008091762	-0.7544503342679332	-0.41820162116678006	-0.034002988904196396	-0.7998760500819941	-0.7620490881341695	-0.7957454392554684	-0.40355456356191244	-0.042975260794912984	-0.6771983708219476	-0.5315668791920696	-0.6049188937122696	-0.3738942799549616	0.011727293445190412	-0.2964018260906979	-0.27909154583000384	-0.007608163408248991	-0.016923965354433523	0.19057632406008862	-0.6705129232610163	-0.5616412342219725	-0.6144598431274522	-0.3779613155032955	-0.006382160087834876	-0.6166680328299872	-0.5868943688680072	-0.6275606516743188	-0.2720642668693476	0.035515730574089854
3	AC	1.462407280528189	-0.5103021013682745	-0.6645998092304854	-0.6298728705553504	-0.24102256755813922	0.11648998649331377	-0.6673727747424014	-0.7602667993172112	-0.8080312036317119	-0.5286845673687561	0.02807240782846776	-0.8055984851472664	-0.942699739422463	-0.8930911306516223	-0.4448138497329017	-0.0059119945234220594	-0.6289688230429415	-0.6724039213022752	-0.581029687072204	-0.3002445264847533	0.06197657662755374	-0.14087359370999109	-0.15230581579203906	-0.14217700763092211	0.059035869695393206	0.14925194542594378	-0.6239355101863808	-0.6071856078975291	-0.5663412587603969	-0.27692762470505206	0.022260717588805434	-0.5737132122561681	-0.5422571219991736	-0.440932289568549	-0.15241696211473643	0.08575010020231488
4	AC	1.4966504784277894	-0.6314716188930865	-0.6538238199283407	-0.7725046253996367	-0.335303295822341	0.15971318657116562	-0.6254209943281142	-0.9299939390097877	-0.7367848722554118	-0.3621936291730581	0.06704282576697418	-0.7325133699311199	-0.9234477182824852	-0.934036543727397	-0.4809480792956071	0.05200021761859741	-0.5710771305831697	-0.7624149526710534	-0.5951527754491075	-0.3289243745120849	0.08701799277870537	-0.3093766784983073	-0.5906159988330228	-0.24809404798739054	-0.008252401471053439	0.17025034834021113	-0.6226929528666456	-0.6786696731362271	-0.6427824600812462	-0.37012240970956856	0.057742423408508436	-0.5693917141216305	-0.6490365051250611	-0.5918867439896652	-0.29059395938685295	0.10898663219774196
5	AC	1.0430591746961038	0.013257623920480688	-0.10631485399515705	0.20034394238838393	0.06472436955541028	0.14520786795020868	-0.6437279147776589	-0.4004329875640962	-0.5558789169996872	-0.31806836389323623	0.015890997291760023	-0.2891507423815569	-0.23333359718194013	-0.20456837365047287	-0.2467187662050585	0.02530413406781795	-0.5675080752605195	-0.318942521303919	-0.44160087689725125	-0.2178079981444614	0.03525765429238703	-0.1687068608847525	-0.17833786167367383	0.06594607020939991	0.07530269822297897	0.1550301642895513	-0.41759029041411866	-0.2914965357363204	-0.4075982519093164	-0.2825187576705277	0.041020336557712866	-0.27483438591989073	-0.22865801218310788	-0.19663027142180156	-0.13771458745928844	0.07922896082464659
6	AC	0.3837000973446232	-0.1546559693514169	-0.501596076162	-0.6935081869891652	-0.16946960795127075	0.09623000450623564	-0.6982682241118834	-0.9143640431639047	-0.76707662655355	-0.5664124586541306	-0.050449425020484995	-0.7403673803919466	-1.0050214588426225	-0.949008662065932	-0.5285499169734631	-0.023037365585308667	-0.5706583180746565	-0.7325951979921044	-0.7219918919515622	-0.46714999796496137	-0.00530686759193344	-0.24566894127690098	-0.4725697737590324	-0.10164531664480947	-0.08973696792819252	0.11369933507329044	-0.6600551821429903	-0.768063015560083	-0.815307437555191	-0.5025276882449496	0.008219750527386882	-0.5511251866088851	-0.649767467135418	-0.6404818576059776	-0.37439151802540693	0.04291999966764548
7	AC	1.4679584879515128	-0.1593377687961206	-0.0363814686291295	0.09974666897773332	0.18830439133002574	0.07689203863023009	-0.5807187106481979	-0.21394520011725326	-0.3176479369708278	-0.05298245745386421	-0.05828657895274025	-0.35624928135789125	-0.11813890876161004	-0.1880461240700968	0.018587328895030897	-0.06537041841517244	-0.5474447359809067	-0.21893121900571821	-0.28563499371593815	-0.053527268417093765	-0.008492652733458339	-0.27687858749609207	-0.06920647537307323	0.06443587699945585	0.17242207148841615	0.09798393473523292	-0.4567087596388284	-0.16112766673355106	-0.26181129746740806	-0.031077263874926153	-0.010548258743178884	-0.41217608009765416	-0.11113315944573054	-0.2181241111926513	0.038003292953910695	0.026076026301450117
8	AC	0.4858530147628783	-0.3865561898910388	-0.4369850579811083	0.10530898684939594	0.003996979544067525	0.033023257226909575	-0.48919205662584364	-0.6212739748494345	-0.3926023915248682	-0.3393996559019943	-0.11117652259021371	-0.5501214418784139	-0.7056774071020604	-0.3475094347565868	-0.2836609406057473	-0.09532571597642958	-0.48213879507126145	-0.500771861035977	-0.2694559237585288	-0.22216329420721959	-0.03802295030425373	-0.020057160235650073	-0.01281075063255488	0.04230264941092177	0.021247359621517026	0.06702537964845057	-0.5105466769555858	-0.46980599380457	-0.3012213210431758	-0.2609370222126972	-0.032512902773374375	-0.4456824647949591	-0.4130016264214449	-0.10901926958729313	-0.13433340313210507	-0.014831765308859879
9	AC	0.36696272242963723	-0.3212443451948195	-0.6360517272041919	-0.14625160771503243	-0.017948944226563235	0.031207457097540914	-0.608869056860861	-0.8327496715260803	-0.5564772157229565	-0.18968291391387382	-0.022892903398817666	-0.578779050693986	-0.8603686422737058	-0.5225534170776447	-0.1518797601436841	-0.0606713203681335	-0.5239760171093122	-0.703736390668092	-0.5212333316661601	-0.13777124044407785	-0.003930809622578746	-0.24007370360766922	-0.4876544883694236	-0.3782803398745363	-0.003083973566797127	0.11120860455173442	-0.5716633554359103	-0.7139312763419792	-0.5930889369510888	-0.1206622976850662	-0.02566487939900286	-0.3695749174470391	-0.6695811407260306	-0.4829828533114593	-0.06491033739360796	0.027234182876972213
10	AC	0.5428702402455091	0.3643760819907411	0.8681594433409439	0.8589570975150815	0.5127625571786658	0.021855824111180144	-0.32695134236976053	0.09946426730683311	0.1964379636887159	-0.0040102987543289	-0.10787821304897616	-0.07767969627346827	0.35820788225499123	0.30492602216605635	0.079862176663136	-0.07678108729319089	-0.3315581814852995	0.15328281145399214	0.21997656231439122	0.07086830968282687	-0.06286078207880808	-0.14038833505784154	0.5548619918479502	0.6344977045183458	0.2998374295455053	0.11132812114221036	-0.3340057304589952	0.15417386882964257	0.1709931170668113	-0.00931761185120683	-0.05656329076320121	-0.12633917517106963	0.42116216461033673	0.3089461022422799	0.15335968538272882	-0.01739416217609291
11	AC	-0.5080925101435194	0.13260786554350878	0.11015243245598039	0.5770838802691394	0.1788353959119129	0.21654132243922142	-0.16539292428590602	-0.0523194413377015	0.10766258734525969	-0.1858718934319068	0.11051502652180734	-0.19724115776340634	-0.03594782389774287	0.2883335937361966	-0.13227535252486478	0.10897505915306249	0.0010940453825856178	0.06541982690869896	0.18026034477393904	-0.13846546067067234	0.1490263289477629	0.4079355379776972	0.48675031298953064	0.3520938914632501	0.07890168976976897	0.1798522294105429	-0.022871204090304742	0.03637722056203807	0.2580903817534177	-0.14229305218739619	0.13205475325966232	0.07307070225002055	0.16226361220169183	0.4052450781803991	-0.04965873044533042	0.16516069439391723
12	AC	-1.4300603620080132	-0.012352689333446243	-0.5093030604007756	-0.5775684882911197	-0.14370636287053196	0.1097637966228091	-0.49431403837803845	-0.8515620408528173	-0.7400703900302932	-0.3990016253987152	-0.021266808261574344	-0.4737324515798027	-0.8608794101929822	-0.9095656898119002	-0.4178972299419863	-0.035118725999718325	-0.2689336894881158	-0.7721869309326804	-0.7016567015488944	-0.34835525393146893	0.02475396962101195	0.1361212367843161	-0.34103615462999504	-0.4588329061956578	-0.09231106316913196	0.1416196796487772	-0.2748811851355675	-0.7381897481182386	-0.7276687172251687	-0.3608067493901288	0.002865291794865943	-0.16224731800886238	-0.6469195251961413	-0.7102802725838486	-0.2684709268515211	0.061965190131825665
13	AC	-0.35145048100700244	-0.42046942135387844	-0.654078493982877	-0.5747012029732995	-0.014292512731395757	0.032368063395795676	-0.7865546119521118	-0.7879315565962728	-0.5095259029318904	-0.35776651468685694	0.015057579126009912	-0.8146178258672159	-1.0193107722341228	-0.6705310222905312	-0.3346501060107938	-0.03125980069557022	-0.7036214934021994	-0.7268642776820406	-0.5057142364636964	-0.25997247430361625	-0.01003471684396251	-0.3242108523943914	-0.5911437682008267	-0.3057875615953144	0.006194602730644538	0.06260398557648239	-0.6573223963969956	-0.7067457026782268	-0.5846009272983006	-0.30448138992602036	-0.023973361257501047	-0.5527048577500271	-0.7460110751314482	-0.5671835413103987	-0.19370841444596243	0.009141970589611415
14	AC	-2.031904164625037	-0.03596998191945411	0.2810068530832843	0.14030003047954653	0.23275368376984984	0.3576381596679843	-0.3188077303782715	0.02269552162442867	0.09783368431644002	0.286092004379356	0.3019744493591383	-0.2068164524277447	0.10528943957948855	0.0406028317103837	0.21387104644823962	0.2543168953902355	-0.18236737810583903	0.2090273532207505	0.23060268802310535	0.3245176070392404	0.2946227954406768	0.3155355303511813	0.5601888762159054	0.6583067659762136	0.7234319768285349	0.2917533299831443	-0.17725437085419893	0.21033943969866087	0.16595000040540198	0.29083114452648795	0.21855751301599025	-0.10416551954404629	0.28811439955531193	0.30134283061009914	0.3674988612417027	0.2757340095858969
15	AC	-1.286608592398105	0.308843585539625	0.3737635923064886	0.42445795609146897	0.3513015950064986	0.26769690513118327	-0.42376386908522523	-0.42508708483327506	-0.3874830653465815	-0.2659927916112439	0.22598287255517224	-0.3638874136911068	-0.25070042698619743	-0.2587932237433366	-0.10944068691178277	0.16443427416922374	-0.32017235630194985	-0.3189270387695262	-0.23034837402387875	-0.1110607109652273	0.2456255654144912	-0.005136383695478641	0.2185333031800677	0.2458506695414029	0.36555199646457837	0.27848993698502733	-0.27437795170375123	-0.3274127352526226	-0.19096718198568596	-0.1108415200320314	0.20924017553262386	-0.06312443863322548	-0.05951618732960129	-0.04128334816833168	0.025703880737181883	0.23731727754676335
16	AC	-1.865629742022766	-0.13020614527199315	-0.5267004691806072	-0.6138463141002245	-0.0991577933217278	0.3242945404182471	-0.20961511641489294	-0.5993265634768481	-0.5328006546847688	-0.3534353105019137	0.11215796491842278	-0.23476364464700317	-0.6720532630714178	-0.740957257570604	-0.41221230520422303	0.13041999911378754	-0.13545889525177546	-0.44437935762286807	-0.5552193298685959	-0.31242941165486826	0.12701403095237795	0.39797344734318263	0.0625941683663086	-0.10695177041155768	0.0033555861222143157	0.1964514374708597	-0.2029424116351588	-0.3829145085934895	-0.5153895236785782	-0.31330880457385724	0.11633832584798931	-0.14990745219849644	-0.417988224122253	-0.5341931494625634	-0.23997656453937988	0.18008013337180406
17	AC	-1.3757768552235299	0.6927122621985888	0.895518152190637	0.8800746768737064	0.4080686084497165	0.3267213823684969	0.5459685799131067	0.3899181947715573	0.304339987648623	0.188364418087704	0.1958693897290682	0.48165432307137834	0.567001338138512	0.5856282998322462	0.22104512067812943	0.20971322821697758	0.6076827079390204	0.7480937288746612	0.5109103008223619	0.31899071541819435	0.23085650557765325	0.8235699497208095	1.2383855650398758	0.8988924752367922	0.5621025003825362	0.22380751703677548	0.4591883932682146	0.6899307333152289	0.6157723801349906	0.2824813320217294	0.21713220687028523	0.6667276162996263	0.8258646698059382	0.713250838517496	0.3469374787878232	0.2438613804325076
18	AC	-1.2908839397201137	0.359564132336188	0.18332064649885949	-0.04087114930207281	-0.16385848373210687	0.21943052788819672	-0.2630033199252224	-0.28913147621525015	-0.6989644342932715	-0.3839681581246266	0.09976187983269114	-0.231294378192336	-0.3049259660221997	-0.6308857867667286	-0.3546773012766775	0.07400579065411206	-0.1543407394457199	-0.060868997814007786	-0.6092587978347423	-0.27171034644579395	0.13032942737281283	0.5848230274129902	0.6182454032649135	0.07535237671476791	0.022658373753957406	0.17500649201925622	-0.19946898013743808	-0.2628896246861434	-0.6991228953407906	-0.30064163982370196	0.10918292583039957	0.03763051811445761	-0.020576282437996918	-0.5223122630655308	-0.24249798226353803	0.16203623450340432
19	AC	0.0983272157375506	0.4092395929083439	0.5473329021389786	0.6909543240729659	0.6091645785810038	0.19813509551911324	0.330455323626067	0.5094622364470389	0.7073725777111415	0.6019522621109923	0.20431769773105302	0.24371108470783565	0.528480075278771	0.7667981451989394	0.5676338362838971	0.16715763729659505	0.5751196624588437	0.8757045289608321	0.9548054405012805	0.734579735591232	0.20294369617390107	1.2526563404686102	1.2721356910580432	1.487715557686627	0.9946541476892776	0.19857077682265256	0.4631302351323221	0.8666647309555358	1.028127191069973	0.6804425592766523	0.16647449216112964	0.6641137726132738	0.7565813914905688	1.0641727643917964	0.7737943417138538	0.1970014953829584
20	AC	-1.1577413966645553	-0.13669795432563903	0.18550162376038415	0.48498785644325815	0.27071224149224804	0.22737332732774496	-0.19235899142686308	-0.4545402744906366	0.1981249591553098	-0.0015190125755148998	0.06958885158567973	-0.13453394729823587	-0.24339250148914515	0.24715652620373452	-0.02713528178442548	0.07148374786024236	-0.14811897629965154	-0.27804234182112153	0.2016840633300765	0.06708805418405106	0.11087877154413839	0.26823514795533865	0.2418669144429123	0.4954694929998038	0.4332963802277925	0.1676617789426169	-0.15034906915715363	-0.1935983370739689	0.1455973908976147	0.056426602889816824	0.0769554527055778	-0.060557171913869334	-0.026287504112559867	0.3061644142174036	0.12863283715732754	0.14016965279380722
21	AC	-1.3074690818462202	0.02757990571133173	-0.2835964613839228	-0.23966503135697304	-0.0670518544760701	0.11625134138623627	-0.576790345592378	-0.560598246495138	-0.22767706490270978	0.06326206040597615	0.0365427049742757	-0.562004868208793	-0.4787535336809121	-0.32581582231639383	-0.06610058180977418	0.03913873684178304	-0.4960928131787441	-0.6363241421245764	-0.2785000469480432	0.06513845750703195	0.08740138885918958	-0.007154524745591195	-0.25316227095421284	0.1628121201418966	0.22707194326561986	0.14393936849816313	-0.45479864191126973	-0.5186818767789121	-0.26498853912665976	0.04116688849030714	0.08583722244891989	-0.3426818139680343	-0.5019089850683645	-0.24752257237415343	-0.022023227376786192	0.10005266939275748
22	AC	0.12296017115189234	0.16770706791144874	0.31725247181274363	0.46313832204715055	0.11444200301231344	0.03396903902421089	0.002198539509759234	0.10960683196146714	0.19366291455947726	0.10659277990829752	-0.03290410906160934	0.040890082845668196	0.1377329320727998	0.297420574311962	0.06516209079737711	-0.05496541262564225	-0.023739963143130316	0.28147688395386194	0.28544868022154835	0.060025567175067795	-0.03256795337249763	0.5678847806795393	0.9754919833926404	0.8636132381162063	0.4406158717636395	0.05097743720706349	-0.04136448578566454	0.21955683880613797	0.3115471275973538	0.02391143465449863	-0.04238318610633707	0.04999519301372923	0.3008444214044663	0.4187842664556374	0.09503606834056555	0.009996275111009645
23	AC	0.3112714449309839	0.1745673619901862	0.14360474629515774	0.5365304582928805	0.38693866901032514	0.023045448830159465	-0.2848169311957707	-0.2861251966780931	0.0168434361692531	0.21854038939789522	-0.03217270438103492	-0.09581617801969533	-0.21443972399024736	0.09826013946959233	0.18884048251647467	-0.06341216618103473	-0.06263093994498736	-0.040638955633209406	0.09601576528091638	0.11628394404421272	-0.04613858938595161	0.31673262767398125	0.4323045559441042	0.8386334735175747	0.30089816144281967	0.07354278150380988	0.010981599308341972	-0.06284037607122195	0.055791407184555775	0.143840067080498	-0.06824767580131264	0.1073014237387	-0.018427808895598696	0.195566176901512	0.23503834799852985	-0.03614617919953167
24	AC	-1.3190970456432727	0.01654196607863656	0.010799852571155899	-0.199952300995776	-0.009587965905600182	0.18056612844503128	-0.486823291319725	-0.440420494690847	-0.7247830785656277	-0.3591874082584465	0.047752937059017064	-0.3656683443422628	-0.40301346315293496	-0.617904025376474	-0.3941204774053224	0.04054676327526208	-0.3390796242367402	-0.4305961672205225	-0.6333029853384957	-0.24815607203328494	0.10465310124545235	0.1265997398679095	-0.09534635424642379	-0.37047817524623416	0.002461388638874018	0.21127938049250616	-0.35014160147875173	-0.4107881732808598	-0.6218579002062483	-0.29342679556054896	0.08686671576944649	-0.22231259683443994	-0.24140044773577807	-0.45618654098186506	-0.19116148646983278	0.11766037819839381
25	AC	-0.18492320710251212	0.35080466560909174	0.551710886000008	0.587686639012611	0.3702629484621722	0.22864530857572207	-0.2129753924802804	-0.13509950038021046	-0.2101447574947477	-0.05188880782520133	0.05226344406685435	-0.12038275806116205	-0.009155270225561063	-0.07957974556510061	-0.005838887808546911	0.08247499513998946	-0.0925801239477202	-0.06680035089084302	-0.18182226290042824	0.01790580215389026	0.08594018336508968	0.44566416712695145	0.4060165099373133	0.26131489945647735	0.3031220637199352	0.20359685054587118	-0.07799819574677191	-0.05838837400606378	-0.10359887330863593	0.04492807757452599	0.08601358117731417	0.18755183092245997	0.1847366679465503	0.1484923785104737	0.16552905466597112	0.1665574961073597
26	AC	-0.6423173621558256	0.23926393293020265	0.7186826282492831	0.5601793238069694	0.49076244550592607	0.16883478806614605	-0.07221027581123951	0.4064545421936687	0.15552125554937746	0.10492786621154782	0.010358962816181538	0.05851979316513223	0.4480039433197993	0.1846204311295272	0.23001481930721868	0.020977299175109376	-0.027702749198706078	0.4668142514898983	0.24576149155110172	0.19070563018576525	0.055545479479978344	0.24630174799879123	0.7213911896119692	0.5603915308283522	0.4690576710783825	0.14301061041197016	-0.053280951155703304	0.35723665154724493	0.18775620236120427	0.18942511491940106	0.07463124220664286	0.02955671146838923	0.4256492296163643	0.3161262504165385	0.2796792307693168	0.12248077237756894
27	AC	-1.3484480980685765	0.10272105852184854	0.07817234523355188	-0.20413381033458844	-0.0826248238754963	0.14155997924204655	-0.3401163555113851	-0.5473859583484466	-0.49759989609509603	-0.4752234732956824	-0.10112735717997223	-0.3664491366466176	-0.43595897676366224	-0.596586173895191	-0.394316379821392	-0.05565701786008859	-0.2906971975697723	-0.27143436743679983	-0.3588267430661911	-0.3027444034602431	-0.04126071761447436	0.07173269174532249	0.291791556024111	0.19695546631623728	0.0867269848816481	0.03467206761523256	-0.3746198263687046	-0.3526090478218622	-0.5098481539763307	-0.3094905235779124	-0.027779350893976762	-0.15371993114003035	-0.19504372709325568	-0.3548007459896301	-0.19152366111037855	0.03679186957833336
28	AC	-0.7867169059393166	0.05866237519274642	0.21219637193444618	0.2435922235855752	0.13548927449752046	0.09388124507159379	-0.4929363934035873	-0.29271137303036254	-0.09309729731602401	-0.2719675422473644	-0.0848478842134579	-0.3224873644549857	-0.2656082493686589	-0.13940139808634	-0.20910780929516326	-0.056782776577753324	-0.3674576031621968	-0.2191807269255428	-0.01081856647286683	-0.09999340130468948	-0.06065013741254699	-0.14793552753663064	0.045780823922445646	0.4278765284255128	0.25467518171670034	0.09764472640583444	-0.3922861586296402	-0.3203294158818495	-0.07045733704306745	-0.09097347800887645	-0.048868171660577886	-0.2658696722784588	-0.18736423992543205	0.05067524888618169	-0.013938032609090545	0.007440375068177296
29	AC	-1.2100427630218071	-0.31692913075983875	-0.6410754832503273	-0.15488619582380814	0.0023937082728284764	0.0969994850318674	-0.45359736863937905	-0.5287411312338532	-0.17202525107880584	0.26569234830649613	0.08863091715373317	-0.3608870487725748	-0.7308411327148925	-0.4034272483048589	0.013754733323647628	0.06116095303323599	-0.25845119530104177	-0.5012697600137581	-0.02422360811557045	0.1593336187908565	0.08773284379828228	0.05255068786600514	-0.1266445375760339	0.7654677952737796	0.3902322185839413	0.15559623898053498	-0.2227753779762689	-0.5865161496963509	-0.16316445662766932	0.029432888096822207	0.08917664369751321	-0.15750588835249402	-0.5309414009491811	-0.06857840971894658	0.076113964539271	0.08180267861384527
30	AC	-0.27087722697611283	0.13318002226706294	0.10985887936037164	-0.14357342718540145	-0.1398351808824887	0.056318259643929114	-0.38307983825181324	-0.4903944127712414	-0.6288984370847097	-0.4014517575683261	-0.1576593223419338	-0.3217036264713078	-0.36062045672405163	-0.4845783309783791	-0.3163393918033477	-0.1348002081612254	-0.2511306693181823	-0.27462515568216816	-0.511494132469744	-0.22318593345463267	-0.06358855408652753	0.14932393142550304	0.25188050510507487	0.09385597323091621	0.10520410136211233	0.08223836007100438	-0.3005095341218573	-0.35029613774890733	-0.49732902093280495	-0.21165714843299765	-0.05962946903623667	-0.09473160693351046	-0.11798316885826798	-0.28646842109632	-0.16339591630259642	-0.008788633829589276
31	AC	-0.8050025615996568	0.11859092709154262	0.07722635374037012	-0.00089494462505324	-0.006974305048235596	0.46782857910248365	-0.08188011045102694	-0.2137115936609606	-0.3049343470998631	-0.21869953217677018	0.3255875717161558	-0.27496958183624587	-0.4571825415302657	-0.38043600682504786	-0.23317271153226704	0.29248826353448054	0.10698619483185245	0.021925642775858067	0.09217884844034008	0.009761586165988767	0.32333734568411554	0.9481358856404063	0.7762415831113497	0.7075463521401495	0.4605602147762826	0.3653824168952067	-0.028938413604878033	-0.05393232078886445	0.14198013778479868	0.05980774860138505	0.2887702144899382	0.2116738008782082	0.10795890880355885	0.1760529808010649	0.18337780929647707	0.38341120947604823
32	AC	-0.18445889862748704	0.4885881408193673	0.22599306682658593	0.0781815496945597	0.4462603409800314	0.3974307213559922	-0.053503409211922204	-0.14340509125025735	-0.2719819100894285	0.06543731186616197	0.22811474350400962	-0.03498786144646404	-0.03976417586131853	-0.11845423710222658	0.13644852565674315	0.21472041672897912	0.15054322450971203	-0.015324358714652542	-0.07787304571138365	0.20003326929501997	0.2670116465238719	0.6893576139677355	0.33313393666395597	0.47724364221563276	0.5010692740014762	0.3298045165814214	0.2394114711155657	0.08725507340269578	0.19465022803884735	0.24723069153128474	0.22069861955859293	0.3451501999956559	0.16380058243146522	0.1499848870246987	0.35637153558706247	0.28858802643252357
33	AC	-1.8515824983344606	0.2516955550204527	0.3598190685245799	0.27282709105199876	0.12487931757023052	0.24596995168682012	-0.044787462741362694	-0.16220968358478216	-0.39603465832869467	-0.5560087580942739	0.018778794325362558	-0.05127966392348848	-0.1547861172776237	-0.3274728734077992	-0.5123020701584591	0.05967258126260999	0.099541994613636	0.08011717527105788	-0.18458851267776932	-0.35528426896044407	0.06712806120658898	0.21989601982071227	0.45389061342246484	0.3518622248885157	0.07303875646246749	0.15882111842534208	0.05008680238808405	-0.007000979614243397	-0.2828006767631699	-0.3380755498279022	0.057089123333924796	0.12987883440764647	0.154359124669055	-0.06154738724562625	-0.24651008369936478	0.13434147135386132
34	AC	0.9266519179123252	-0.08781752074174087	0.23463637249865288	0.32769113035761555	0.2502955404327709	0.1768226535729842	-0.2695054614753145	-0.17950490482043824	-0.022637240837695805	0.19340794317361176	0.1315034773625321	-0.4018816924271005	-0.0702579713013014	-0.03781363508432145	0.08875272377383947	0.06682997512574795	-0.13246101849119918	-0.13405878350728395	-0.017906358760578334	0.10909061300621925	0.11958093500813183	0.06870364586086009	0.11220306984806105	0.3558844292643253	0.3703190937645524	0.18683428909629463	-0.3216347395298016	-0.12311914589164141	-0.03588417491006313	0.018512150871990762	0.07296966004156058	-0.16581560671863338	-0.06115777692658009	0.03037744388718111	0.05497419352730937	0.1267785711080105
35	AC	-1.0908317743566205	0.33658237728214657	0.4001782252923354	0.37671218646238125	0.13085413088229414	0.164312792671653	0.10774195453767499	0.10409209664105057	0.07133542311608299	-0.051741194420587	-0.10003008049159767	-0.002064263246083442	0.017441525654941836	0.11749161192486812	0.021462564480061452	-0.022175887930455218	0.3690097634144305	0.4781863600819254	0.264545784466901	0.18845239615602383	-0.04043348174903327	0.7699683207508945	1.0981439242306927	1.0194704456404493	0.5587531706221049	0.15185085405148735	0.26271909342820665	0.3725970655597908	0.2573238673708935	0.17576459184047843	-0.02349432636152038	0.3771431703314163	0.5468513593463291	0.41606646655640134	0.27329015017610603	0.03867298582144851
36	AC	2.2470218476917516	-0.08296286990637314	-0.23771356281587663	0.3445096413630384	0.33606327396506686	-0.12523428290252836	-0.5738635974896911	-0.7571182636146647	-0.5948964647659902	-0.3566633493363729	-0.2580221038248114	-0.6264355996746407	-0.7948624955918056	-0.27268422459026476	-0.1788287676287803	-0.25425599126320053	-0.3289381302893182	-0.4152142148141498	-0.2968013806777339	-0.09751763699903249	-0.14661279080736245	0.23178556628044844	0.2919847439890354	0.4797479860342839	0.5373964904129633	0.1898297938750284	-0.2990126862648068	-0.42590304945720225	-0.26873606857207766	-0.15191886445682234	-0.13072338048111787	-0.2424631269387325	-0.4163012645557391	0.020486509089011617	0.08350339497209092	-0.10655419914222497
37	AC	3.370519686564063	-0.3182925732028006	-0.2478397888248931	-0.12406281827466858	0.1385751403845763	-0.14174480767142184	-0.5545073642182601	-0.7177469894451904	-0.5910395541222184	-0.20191063680685106	-0.18308121591010318	-0.6852983330214109	-0.791946273105326	-0.5633556886798088	-0.21525167597600436	-0.1445364234230908	-0.28388854630663274	-0.5876312047867474	-0.48744177965995905	-0.06158986520468801	-0.10360960215449788	0.27246956297551406	-0.2015211423712936	-0.08179297767050331	0.5113702534150184	0.2791693682593541	-0.38447404068522006	-0.6110731377963927	-0.5028806584381216	-0.1420974914474984	-0.07889058733245591	-0.4209932679774049	-0.57496238913279	-0.3504134619201609	0.007472136213790392	-0.044088279145116704
38	AC	0.8947031470438416	-0.19075093853986136	-0.30006917999167904	-0.2581375885826416	-0.08391337830379664	-0.2011259990937062	-0.8152374686595041	-0.6856871039435304	-0.5211558757455843	-0.5360311504864965	-0.22197339340477606	-0.7761873646010016	-0.8204619141087315	-0.6659792089328989	-0.5120288759807541	-0.2429601340960854	-0.38950404765181346	-0.20921725619333453	-0.25247091409429623	-0.2886075903706309	-0.16534769342206168	0.41582219817373267	0.9101854395117098	0.7473696073883682	0.379329979639506	0.13199863878790152	-0.3819947208220431	-0.30261507213295147	-0.4050926563519406	-0.3821736761566219	-0.16069907317048227	-0.26959433992481885	-0.16991809927432677	-0.2761325954127789	-0.2584003914655153	-0.14395256241391197
39	AC	-0.18719322750986991	0.21399584339068145	-0.0031409155749366757	0.05320197655545855	0.08504428129512265	-0.14917792581564893	-0.00033667801569570166	-0.2929019485095974	-0.36636039068356174	-0.211568653509421	-0.25404679357398274	-0.14207133977191	-0.42830880650595016	-0.45863206268874745	-0.20586751074226806	-0.21868883108570314	0.3402947909115177	0.1813573982901311	0.08611745776485358	0.044962814410558494	-0.1787226845238581	1.236565711254051	1.1033125658952776	1.0542957794740577	0.6005330012021757	0.2025714252361115	0.1709505765183601	0.09989515538322369	-0.02740090074338264	0.007536708707271522	-0.14854336303636462	0.3211649050513401	0.09833402358067511	0.15375437963777228	0.09782921489741181	-0.12146345394697944
40	AC	-0.8958331920413778	-0.013603725607151285	0.04845464686443823	-0.139132663594979	0.09945018604643163	-0.06892434933655434	-0.4858195310080715	-0.42315213713144995	-0.5466226580199982	-0.30835685374010025	-0.28411059206421196	-0.5681537918371717	-0.5138407257267521	-0.5615434217834214	-0.28160546525124763	-0.2392814662417444	-0.33617251598667086	-0.18788023660132525	-0.3714599588077738	-0.1938416688290192	-0.18870242498902412	0.11557174402667614	0.1875099842093132	0.044800731387279136	0.2954849787132878	0.20470999343635343	-0.45088230801574314	-0.38471878427256456	-0.3961023014002676	-0.20384782209418573	-0.1684814283053715	-0.2878352127223871	-0.2297580116130249	-0.3553367124957052	-0.08294887007530649	-0.10204963072023654
41	AC	-0.520408409405211	0.7595798010937846	1.101002734834811	1.0104434806093026	0.6412062809491341	-0.112074512792534	0.2580126647344554	0.6790812736430611	0.51285829943849	0.2827928101699184	-0.27807466751206755	0.23848668921400673	0.5400332402068393	0.4189878918596135	0.23245869510293904	-0.26207844082148046	0.6370594937807339	0.998468165541947	1.0262031804189806	0.6567537672381878	-0.1825074388302399	1.4952345896340762	1.9924705225129902	2.0804569176665986	1.3511141344018347	0.2441063238253287	0.43883837229270917	0.8527305665869345	0.9085133654637374	0.6226274574888664	-0.16276670056461473	0.6903347224642564	1.097248537441091	1.0627519110127877	0.6878591295729635	-0.1194618033568049
42	AC	-1.1893974217655792	-0.09133366228918671	0.08431148088209439	0.030458562030006853	0.10726436149574603	-0.11973801471801382	-0.5429641480258189	-0.6585233232462653	-0.559707451046745	-0.1557935696414603	-0.2790230101699902	-0.48237913221197504	-0.5561288652506382	-0.4895540553734141	-0.11051223698732304	-0.22260933842959219	-0.24547456185965033	-0.2509536300511608	-0.26610040693865655	0.03964654667224554	-0.1772718413720371	0.3012621451170323	0.4698628696656849	0.46595289006445384	0.3986372181542228	0.2172364455007041	-0.2376889682175689	-0.2842282449477638	-0.3511440855794612	0.015973524015780338	-0.15901302843857534	-0.16723065962012784	-0.09840870203672547	-0.17570659584472348	0.07853887808137516	-0.10400545057796862
43	AC	-0.9694847050181558	0.4112754472504949	0.331122904045946	0.3723190155590297	0.1366700942558534	-0.11592612818142944	0.03486133121388457	-0.051208741444282335	-0.1354516537654482	-0.036987057846074034	-0.14347532359701676	0.1669259018715019	0.07029987087312173	-0.11481822586532542	-0.07481843810246325	-0.1511288799038102	0.05561672492622649	0.15136031138785055	0.06364362647736943	-0.010265665062501927	-0.08494826982672432	0.41447043481164303	0.8525269876316196	0.6461198429807631	0.3313806808024651	0.20932409595462875	0.019937590598507304	0.12767590059677203	-0.0019985876410963943	-0.03957069667867863	-0.09589901352539787	0.09553654027202407	0.2298572069525544	0.011011774940250296	0.024971565152800856	-0.06191448049630388
44	AC	-1.4495748581910255	0.26709789287536245	0.22519983194986115	0.44291194419932145	0.057827714541519804	-0.08420354602632996	-0.13441036590637823	-0.08574628525675054	-0.13407788180425206	-0.2318486132996176	-0.28831342642295876	-0.09650006718535198	-0.17286268038495245	-0.06618798494783262	-0.16142430346001735	-0.24854859873971646	0.2354549083336157	0.19839144856764657	0.17926851327351212	0.14481738314419657	-0.19383705254873318	0.9111008894003128	0.794437100196446	1.07050898776803	0.7412376378382908	0.23936004304201175	0.07295120278957823	0.10834723875811036	0.050649920068805976	0.16407225460024577	-0.16441370127431965	0.19569062637778	0.16652955763189192	0.35793449643792896	0.22964917382222483	-0.10712157327262162
45	AC	-1.3161510767990077	0.32582795906229856	1.0228071770429898	0.44733665004282397	0.19578803699174374	-0.04908332164560747	-0.08896679470568292	0.39552662244706793	0.14342720538650022	-0.11216360594017338	-0.2464232137662985	-0.2720293778813361	0.3347446581253124	0.030416678519239237	-0.19444537555181407	-0.19625550524057278	0.4563931768936307	0.9002813245276313	0.5143372887973758	0.15097264601904525	-0.16018307848492608	1.4863160038141356	1.6406517547526125	1.287849244192165	0.7709618241716665	0.2766971431851979	0.24154433500310946	0.7144889537983028	0.392515724851328	0.06930224912097227	-0.14546979485966105	0.5158166215550724	0.9612347531327858	0.5348248389050554	0.21994207275372668	-0.07899640736659652
46	AC	-0.04659380015865127	0.21620594892787626	0.2055175554292994	0.28180628030744703	0.3420627314363318	-0.09253638656424412	-0.29301235590078356	-0.25795013223177454	-0.2845714901722596	-0.08975733944888598	-0.15440523970087394	-0.27449778596168994	-0.37469837659660143	-0.38681291390364225	-0.14079358869769498	-0.17913442295295567	-0.10918857441142626	0.0617658105229304	0.0075785004726489635	0.1359176925232206	-0.08953421316712129	0.5460704914800099	1.1261966547652418	0.9499125698023931	0.6523733047237132	0.22385530129276843	-0.15346615096572447	-0.1755541597845347	-0.16432797094065976	0.02653319734304649	-0.08974486955134697	-0.03328856188465634	0.05310558598914894	0.1260660369326072	0.1605971786907303	-0.07960168404012569
47	AC	-1.3094496077943985	0.26787582439872737	0.06376994667725122	0.28971195084400225	-0.0328834107924143	-0.10536980175468047	-0.28391438502117405	-0.5776168740901864	-0.6840682085643308	-0.5720404470252436	-0.3025884169697539	-0.26194158300777004	-0.5444086301518549	-0.44331073320674586	-0.5144950357634501	-0.2159129176146659	0.03468172897458244	-0.19479978228038797	-0.4526387234411269	-0.2724780026545828	-0.19072259201205588	0.6766067732058294	0.32443357331313216	0.06254686010867283	0.36263207409737674	0.2389799726638544	-0.08151371853052125	-0.16917969772557928	-0.46269502898532977	-0.30237470779537357	-0.13426132500577914	0.0320872082196737	-0.18129933916900143	-0.23627555043398996	-0.2104129166067017	-0.10511340267057978
48	AC	-0.3047634012602756	0.15647837779328078	0.14410927536345675	-0.035502551744395205	0.08686191064572713	-0.16621304827849537	-0.2617932957287523	-0.33829170491413985	-0.3472216142647624	-0.3480661658397781	-0.33533636221548635	-0.2872592101936602	-0.4214227060518665	-0.38548834693709133	-0.32415222214561856	-0.3090894491556111	-0.0043010521642632416	0.009384390562779954	-0.14281157316802173	-0.09493205744404021	-0.2447454696082363	0.6889088645579993	0.7915522310949664	0.6600310649006094	0.45159866453068753	0.18086915686124172	-0.08657802702280515	-0.17533089622845988	-0.21510712784911146	-0.12534638478908056	-0.20888008713225448	0.03762421591454279	0.02764652541647128	0.030433756463886574	0.013105789776377996	-0.18497040868251213
49	AC	-0.24299613950419935	0.0921775495275361	0.05107223328408139	0.17579327271594303	0.1462976253967505	-0.10435514431276705	0.09491925040718252	-0.0019940358166612437	0.47077312897167545	0.471426488452273	-0.16451305249864134	-0.2845654444958041	-0.19191542395524985	0.2997202025488679	0.193701118685361	-0.1773476599286843	0.5866822830434439	0.4097697085220735	0.7982421710460936	0.579671142960009	-0.1199326405681922	1.2236943642805662	1.3070053289696064	1.4403805567381534	0.9452995674343849	0.14200847835741204	0.30052636224728424	0.38579861474202515	0.7945557199882185	0.3832197560792059	-0.11436553225983648	0.3737838248419747	0.4019334419908478	0.6902667485275062	0.44080803226252385	-0.10817321313377315
50	AC	-1.25061821596163	0.3114617934324013	0.025246258461145032	-0.00499663184749366	0.031909986536600154	-0.07909719005374027	-0.1901836423597043	-0.6047194213521894	-0.2931703547003115	-0.25613797782603553	-0.3058143512505076	-0.2154048362515646	-0.5708497243890069	-0.34426399365975313	-0.2589959215526556	-0.26268195263116034	0.1250019710230985	-0.1739117446083085	-0.132215132923736	-0.02138441179462225	-0.21934798776813835	0.8901240306768321	0.4253002585013751	0.6153596906785199	0.46690475215560157	0.1772581936371158	0.034834026682970975	-0.2002807741109991	-0.1814047934139955	-0.027386741246060442	-0.1972646708990391	0.14963087646997075	-0.1786631911471246	-0.02707269644134902	0.07089199477981634	-0.1297495986342554
51	AC	-1.1037806316268803	0.303493727281281	0.11999511434740806	0.1768858470365291	-0.08480999019820512	-0.15103676898230178	-0.24882641007092143	-0.42187751151462427	-0.6443720180641772	-0.6283739632989083	-0.2706742744826487	-0.23970961736246843	-0.5043817367471439	-0.5688430153343655	-0.5803855190609801	-0.24901476513486553	0.09918188538822315	-0.21355719005251617	-0.46562694924035464	-0.3292545418331887	-0.1752932996985832	0.7794702230258617	0.39036313964335945	0.16918593700104045	0.2111257158347788	0.30975047293513924	-0.008458594940575548	-0.3356587977895633	-0.4468337599657233	-0.3217000621681054	-0.13973828950652	0.18906513402281022	-0.1514548924472574	-0.28404201858889966	-0.22293495429803123	-0.09345345152963569
52	AC	-1.2604732662521634	0.3086576484447787	0.7473154049423276	0.674281791024153	0.3195835834361658	-0.04068783206694526	0.22265237882139344	0.660682236580223	0.5183031435793155	0.28195124841268404	-0.17565663760847672	0.021432574877869648	0.4823139888242898	0.4082796504369368	0.16865716992205115	-0.12150042382046422	0.6345714955706558	1.1297957603996973	0.8779785513382043	0.527575494714132	-0.12945688170547376	1.3135902383888154	1.874162262408373	1.6620517957423988	0.9154743260955425	0.1755299825315384	0.5244484333745989	1.0275057008593929	0.8082175050297338	0.46713182030135636	-0.10955990943783567	0.7514593015981212	1.07825510012823	0.8751049215948579	0.5825290422803318	-0.07347427131722695
53	AC	-0.07404733683334332	-0.08560675535468931	-0.39814687817375516	-0.4289565144248746	0.07211375454227875	0.026849778087709275	-0.22003847431340784	-0.3662109839637546	-0.4329215277086629	-0.03137136958184916	-0.2299520650849174	-0.272742898338747	-0.47142367107443905	-0.5176030890753371	-0.10420155014830979	-0.18593194884569408	-0.18059996110836019	-0.1633021221333839	-0.26815216253660124	0.03028543351288482	-0.10354775033245422	0.07989430007306653	0.4868307840197371	0.44854203728044983	0.4250865885074153	0.2585953698178103	-0.14745712964218316	-0.1411559989772413	-0.4047275092329454	-0.060735058781248075	-0.0921354586927916	-0.19546460185082837	-0.20758482832161795	-0.3755218571865966	-0.00022429704572513032	-0.0452801507560987
54	AC	-1.1524972419697765	0.3802886419008642	-0.10731991892843062	-0.24677793978690876	0.04442788601548919	-0.00833774480407179	-0.3068057547890308	-0.5631749220749009	-0.47367281673236805	-0.22732150313274113	-0.24534183147120414	-0.17193867033229404	-0.6706873836167708	-0.5053038706593338	-0.31595483608222663	-0.1729796697691124	0.04785975484084615	-0.24244901004402886	-0.35000589340821886	-0.04417405145551845	-0.1112909914753537	0.6687001793209684	0.36492298115799093	0.28175421233904374	0.5524910004010424	0.26066729071494565	0.08968698894885963	-0.3748319081026188	-0.37451011912161314	-0.11801354581351964	-0.07738906488344366	0.22366861303843488	-0.2247636122311214	-0.3021969567197422	-0.01805306049213362	-0.04422169197125747
55	AC	-1.1496898290456072	0.5092939880264713	0.1642017999774361	-0.21239701832192148	-0.06734135579037481	0.006703015120991029	-0.4044338424997418	-0.6061531592972664	-0.568345392418171	-0.25396140914853005	-0.2314313567963322	-0.2148651005239708	-0.5895347238273441	-0.6276168639133817	-0.3419431411524396	-0.19894644536313155	-0.003058917345585277	-0.3606697826672185	-0.30987595567791604	0.03675035730385945	-0.12167470913737066	0.7034902451115619	0.30672453858873727	0.4590143958365176	0.611164319661013	0.30043297196465923	0.10964818395466502	-0.3776108519130579	-0.26655725423958665	0.038834655143382246	-0.09724576838365495	0.17783715193335903	-0.25523314495188765	-0.25742237406156643	0.009877579920975155	-0.0438608202108286
56	AC	-0.6764255756695574	0.45477796395115	0.8587850224813889	0.8617663384882612	0.44394772044934605	-0.14606925059762643	0.09314225160647283	0.5969798384595957	0.3357040866548444	0.3769752704273066	-0.2901263180007172	-0.03773084413764116	0.3255516036373425	0.24246226642705504	0.1879669087993867	-0.2876928464360704	0.3352181524652007	1.0199969397486124	0.7149327776783021	0.5833258845577167	-0.1760763583818945	1.2304991308661681	1.9301099013692533	1.698725237921613	1.0500265204175847	0.21988805016711366	0.13315359484796518	0.7622519076068737	0.48130250627812265	0.33060413043845127	-0.16924439322374196	0.3397088636496517	0.8485286151522178	0.7497400417252982	0.5050507086464502	-0.11447505548510284
57	AC	-1.0991472560498088	0.25270408376538245	0.22040907546375732	0.13634734158657147	0.14647428679417906	0.00048579740162502105	-0.15601077371316685	-0.32040944988183484	-0.48366745252780574	-0.6135395677433364	-0.20528214695077684	-0.21513639165520404	-0.32755235126123106	-0.5675597167741755	-0.5576966752167944	-0.22100233192467522	0.3295041996561592	0.08902048799594064	-0.21881928883924995	-0.36002256513917885	-0.07344669472492127	0.9636242752415785	0.5408907606127101	0.27509860485305926	0.26385259699998587	0.3089525472439907	0.20348345468003193	0.09529659911856148	-0.3581989316681726	-0.37511979525542816	-0.10247395685955851	0.3103511591722623	0.11203000120747175	-0.32082848405748066	-0.2072343904583378	-0.06970227975466559
58	AC	-0.6593904845370717	0.3408523202787921	-0.06565256672178554	-0.18409797693254237	-0.05393724798836752	-0.048127197513001985	-0.14328150590556366	-0.13680325752960032	0.09584817890174646	0.010178656052489465	-0.16865312097766916	-0.17662431613037355	-0.3040108970592199	-0.10537379263929236	-0.11637585571193387	-0.17003854905550897	0.23606613813666977	0.09149276629436032	0.34053913098821487	0.20411395003652677	-0.10694123941102118	0.9302246606603608	0.9849596725113349	0.9668125267963437	0.7513981062185835	0.30901840166938443	0.0494795513117261	-0.07491726244434571	0.23838857597591656	0.1612806042644479	-0.09169572597604825	0.26654930023357015	0.02245817737743372	0.163712248022982	0.16298783111654114	-0.07490274231547067
59	AC	-1.2796686395940653	0.14382012511245423	0.20688472872627806	-0.040678492745553685	-0.21257988707988584	-0.02284384905305048	-0.338306019497429	-0.37204623915316803	-0.7110564733452145	-0.6176602044484047	-0.23037303122251673	-0.3500784225751725	-0.413308169075022	-0.7246592046039402	-0.6259784711659115	-0.13772724496782063	-0.00559802293689704	-0.1759915177165563	-0.5187750456122842	-0.3862359373805706	-0.14465801769567488	0.8039626630066457	0.41074229704603804	0.057062062778740374	0.2122784875210959	0.19177782937599908	-0.17758294274093633	-0.3182786717832973	-0.603468729883857	-0.35739093407323885	-0.1162757794844933	-0.004505377113025899	-0.044855726227081893	-0.419663804108106	-0.3280224019151483	-0.04805079941816093
60	AC	-1.1315800465933386	0.5129045256362645	0.47582902325954635	0.2321658695080535	-0.02262287771222704	-0.11919594413868317	0.03721349507214455	-0.23352169541462509	-0.7927399424538977	-0.6669899014251224	-0.23675477677951307	0.002554626538082694	-0.14594600545235026	-0.6846955709090135	-0.6709998306970673	-0.23627056784243328	0.22522170977197353	-0.030157511370856538	-0.6218280581293893	-0.36742157208271475	-0.12852684686953397	0.8290897755913729	0.45330353871114804	0.09436016929944024	0.30811187340491664	0.2618725499806773	0.24798868103514637	-0.06244849333262503	-0.5891677589314714	-0.4333975732993933	-0.1044691901508279	0.339213665575536	0.19635163001844846	-0.3673916302940754	-0.297111151751807	-0.056447518726655765
61	AC	-0.9357721171510527	-0.07878545128123182	0.0375957823295241	0.07433514535919716	0.2739876401591661	-0.060453527352494874	-0.4414021657986902	-0.40066683055484287	-0.15186001845520058	0.12825913532073496	-0.19124410390746194	-0.6132577773777419	-0.41010039088484973	-0.23056652579225045	0.05246360814621953	-0.1863678664630366	-0.1073793601740356	-0.12512055788072307	0.17854671558966762	0.36736802409791425	-0.08907281169688996	0.46423898090989524	0.7841671106892342	1.0456134255657041	0.7677038610115943	0.19548340073606152	-0.2760430063357773	-0.13704402968836193	0.20878095552630027	0.3193038185311461	-0.06952766432787438	-0.1912380719692035	-0.05661359448712111	0.22352380001736072	0.33393115349603875	-0.05673288621300543
62	AC	-0.9260225346972983	-0.2357979321280379	-0.05932947677268041	-0.3477460183233019	-0.0037312259038637663	-0.0877873684812287	-0.5043173598521908	-0.5791985168377072	-0.3900921056809685	-0.13963218972510427	-0.2437852649152048	-0.5174719178144138	-0.622599726703204	-0.4448221824333378	-0.11024300629681116	-0.2133016802533021	-0.2618796736682125	-0.09886570420874574	0.04546472320873085	0.1362965868812327	-0.17619868877816858	0.3048504720382097	0.6557381742171015	0.761417619794442	0.6329645131476098	0.19744312800464492	-0.2820497275419247	-0.2024509787070614	0.06561150024208806	0.1998057096729644	-0.13625321274589242	-0.21964964019701827	-0.0464627424709525	0.0563299634481087	0.2267404654348426	-0.08077866785261278
63	AC	0.5829235340946032	-0.0008765152587677516	0.13253982362789185	0.3815403227753431	0.3843364824791986	-0.05468601953722674	-0.23285548585908145	0.2350004178227425	0.31822162300165635	0.44028177426772164	-0.1779217072114596	-0.3067019449809323	-0.05176882922585535	0.07457659453194965	0.2638167758546981	-0.1583694661671231	-0.05203903405029697	0.403161578651442	0.4922430506734574	0.5072758778136772	-0.08728778391942482	0.4159927807331576	1.1178834685613457	1.1847225489447417	0.817411136830662	0.2169447049295563	-0.08004234073191907	0.22318256751188925	0.26381053680705424	0.37381880988108485	-0.061820543262036676	-0.06627583524023639	0.2940997990566141	0.3447019437245016	0.37538998047089267	-0.04637982753883163
64	AC	-0.8886937593631303	0.0984910268667234	0.13075360524058577	0.010719199516289857	0.040758980944439305	-0.05860240668128247	-0.24674995980831937	-0.5687081003138932	-0.6378976069215301	-0.5434794664355025	-0.3175283957127246	-0.34551948886043293	-0.5169942614046916	-0.6586857970835323	-0.5360662039525879	-0.23884178552410207	0.008459403481522854	-0.3098110086292756	-0.31475677435308813	-0.25107550621614383	-0.180867730751328	0.7019644903315017	0.3519868806140104	0.3557434008491871	0.3497110587591856	0.2503728017721807	-0.1118255384949649	-0.3314768683767444	-0.3775043258581168	-0.32576607312448	-0.13997395256581768	-0.04499284121551428	-0.25084173271753984	-0.30100224850902646	-0.1993507698554684	-0.10152586996591317
65	AC	0.6327790947681304	0.3872004032322385	0.43052197186622343	0.4594563161732015	0.3867858120508991	-0.07314606528768675	-0.3689963350379222	0.18464804682557645	0.14396981551823984	0.31385290139137645	-0.18482502411044877	-0.31540556790035246	0.261484447308699	0.09815324955286164	0.2679250651943663	-0.17114712548918343	-0.16868071294024323	0.2576745119303927	0.2239366436905934	0.39094820056581936	-0.08902049846907367	0.25877554130904934	0.5707275281013596	0.8396779564380552	0.7659663383897299	0.19846912916404413	-0.29369000964199143	0.24898743716864424	0.13475795369968457	0.3745790726822191	-0.0778703055318899	-0.09639112471566214	0.28199029004676657	0.2758278639778984	0.35092914898131466	-0.05002580246173283
66	AC	-0.5786624413839206	0.3105561326408097	0.2918296088063661	0.2651496715413286	-0.0341012747797258	0.00180701333140032	-0.5599294120047729	0.0056190976468233345	-0.3134945964242062	-0.40746933175070454	-0.2761340154431702	-0.3139901079818246	-0.08207236405144536	-0.42142037505721164	-0.4584629208515638	-0.1825908530100957	-0.22184087938689112	0.3334355243344931	0.030668822453491007	-0.19749229368514376	-0.1977734332013883	0.6862802246043731	0.9236105030133989	0.7802497231361143	0.39886775774004923	0.17927583295110638	-0.08017795877716849	0.1939038448735535	-0.15222655334062773	-0.30761018809204255	-0.14953082671869122	0.0683263230303719	0.32498021092527707	0.05342929182238687	-0.15954119240592157	-0.06921962712397
67	AC	-0.2643418663733402	0.23545684921209298	0.7038576088769908	0.6181456572013988	0.5595020223422225	0.03769001998579702	0.024674165407745363	0.3335562503074945	0.7587747310527528	0.642226362689895	-0.02484501462630817	-0.21661333333493826	0.21621091342847865	0.6259235893777102	0.5358641829349735	-0.024750398337249013	0.37242668070626506	0.7166139559104259	1.1592766806986379	0.7263784949452448	0.015065244007548273	1.2526885329106934	1.6695805879377672	1.9238843483590935	1.1325611204303982	0.277224765158552	0.20996836911091799	0.5611080005917697	1.078575346028168	0.6218223945074945	0.025551656938354927	0.3741965144943853	0.7366063506938996	1.0636439189581461	0.7222255898660026	0.04532591962522092
68	AC	-0.5106608788466813	0.796984525225279	1.316060139151153	0.8109933596028047	0.5191841053400408	-0.011494400309226549	0.21517779394006364	0.5103384392154684	0.23356136374898284	-0.067923192895877	-0.2071094212054705	0.35092889541977446	0.7747223946267192	0.37474229777983825	0.10489850605570528	-0.17979321031137818	0.34702057678551146	0.8099644219897837	0.5219421217594478	0.18761617710544165	-0.07075652476428695	1.0582468825084685	1.5139351494016995	1.0542542282679783	0.7621809776397426	0.3273346975121023	0.2925929259917681	0.7445945306254274	0.5381835032212632	0.267434865504224	-0.053945314325568816	0.3963297186518435	0.9780697469824331	0.676325047028753	0.35714994397873845	-0.010254966245697883
69	AC	-0.6500681792111696	0.038484207716941166	0.5143735998053072	0.48342853869588875	0.11531867196022771	-0.00453678354136855	-0.5238793740846965	-0.4698768364975894	-0.2430435811682723	-0.24257957647830963	-0.16471906433256622	-0.5382300688643489	-0.39414833622012035	-0.154208285141195	-0.21795426062866685	-0.12386169436367389	-0.27925996227812133	-0.0635775904593594	0.12286826261108263	0.03777550477664704	-0.07198075878420207	0.36127607004980056	0.836192291090741	0.9491455859338589	0.6181166985992357	0.24960214780122403	-0.4222276536871139	-0.1630044550637222	0.10824088630785433	0.05659593786177686	-0.03335708742792454	-0.2355311504466262	0.0519002105705757	0.2504806839728706	0.11907557287765647	-0.016837991547298703
70	AC	-1.0412562424822083	0.2216258747217248	-0.29041668044552327	-0.14284960912220956	0.10819806077456917	-0.02193738160813208	-0.3353879148331991	-0.8220699344918314	-1.132544087354787	-0.5848044351499102	-0.1802008751001125	-0.33051476985605577	-0.8395938470705626	-1.0138186188659009	-0.532452753289973	-0.15938235085376196	-0.109748032758066	-0.5858564810094755	-0.9079650044631704	-0.3050111025131397	-0.06152370324734502	0.4475779272831595	-0.025778429612489995	-0.20922459240077562	0.31285033499864046	0.3345516504687125	-0.11171902008114043	-0.5449445497590064	-0.8986880299433575	-0.3524292244395928	-0.0647724095804314	0.06846655727220385	-0.5167934635344773	-0.7294264007438112	-0.22991667094178458	-0.004327039670342092
71	AC	0.9627791641560524	0.4486603317090281	-0.1055315386194986	0.3008268846877964	0.2887752016969394	-0.08992841937115381	-0.3823561230034074	-0.6756767977569769	-0.30297277821178437	-0.16974401157854624	-0.3009909148910235	-0.3703777959309744	-0.6961049397033514	-0.3059571639531733	-0.2006698782859231	-0.22288562520639887	-0.12160812450500313	-0.3553544556461603	0.04148881884945532	0.031487614001822095	-0.18956525138133884	0.4595370450251852	0.4819649449569857	1.2307239909277337	0.5390317583433668	0.1956124379487174	-0.1604656532669957	-0.4101146038159096	-0.13620645867754533	-0.0590265441032769	-0.1199019298766908	-0.017791766211941118	-0.2668380755182096	0.14187907789851661	0.11110191046002127	-0.08572096585611266
72	AC	3.0523973996875937	-0.23801573160307954	0.0388801061361872	0.08030300281746783	0.1846256244674076	0.21124207106882764	0.42675858783022713	0.5350776515396833	0.5265449162151796	0.4090682722165768	0.38828259001882204	0.33783306187712103	0.43452314066402953	0.4726484367108903	0.5158648810403994	0.3107486046192509	0.039022814639478876	0.12934461237635464	0.38807555392830007	0.21201638673363465	0.30272742676837483	-0.5673297027310349	-1.0217153593769237	-0.8104685671440822	-0.46205084615492387	0.1376279746222666	-0.05221156049115483	0.03649840471533583	0.32086753746647445	0.2648424526280313	0.2485753002379858	-0.08568675262267145	-0.046225273484419516	0.24165658762459574	0.16317061009158218	0.23001899307354368
73	AC	1.7215801505143797	-0.33938778294455996	-1.0414361865504709	-0.7695341497170339	-0.32141572083950787	0.06673341504986618	-0.10477705106749702	-0.17526947431407458	0.1476971415768169	0.0966237059768047	0.3065308735137826	-0.049690852103476235	-0.3073424681034769	-0.022888694984919855	0.03893244763736803	0.21182900990222064	-0.3471395388112559	-0.5099352271315649	-0.12795756941109082	-0.0422168561969718	0.22106345648197623	-1.0594237142645202	-1.4183434409572806	-0.9990063142353891	-0.5634928439270643	-0.04026856999792905	-0.3225859798044035	-0.5012684388323208	-0.16249852646911234	-0.09476978345082765	0.1547688379357277	-0.33206718130341284	-0.7142188223360516	-0.3400826559870498	-0.14507988993444054	0.11131261289647254
74	AC	1.2808599914941772	-0.5173205876836884	-0.5886121424328749	-0.7438402733299792	-0.3435667437068872	0.007786210785312164	-0.07952595545249341	-0.021226940071615852	0.13775972771432365	0.1088705425932357	0.2798385723952195	-0.1208705709044382	-0.20951701836085435	-0.059042951954121126	0.03057365927689748	0.19411242608267587	-0.2115153818426465	-0.08412256364417137	0.052715787979629614	-0.034280519878475246	0.18890181164712416	-0.9017469657686439	-0.6894005031679599	-0.5431665678893536	-0.49828971952686585	0.03837408004421983	-0.14328969213112797	-0.12025026078919998	0.047459920984768145	-0.044064217587568955	0.13548354378248062	-0.2855458419723689	-0.23783823090153855	-0.15806473844310487	-0.1433051986390652	0.09345649854066229
75	AC	1.357325118560538	-0.9315356799364728	-0.6339044999391014	-0.38863337151859545	-0.3256723534004431	0.03381757024198473	-0.07191854611033732	0.04079875152949608	0.22825413926154559	0.15898843474248947	0.23159635035225534	-0.2810500984711124	0.05540559523669941	0.3232022005665842	0.13893593567593676	0.17699071187961923	-0.3190583645787268	-0.2414295113893259	-0.05680660253759795	-0.080467074213884	0.13496650863093906	-0.9305508350154671	-0.8802421255410441	-1.044527298489037	-0.6104120604506511	-0.03475028629549648	-0.35757100895688354	-0.2700953415844214	-0.08401237710810183	-0.08552095272879434	0.09600754410447898	-0.4814716671258341	-0.413907104109388	-0.20753171305218387	-0.19160769466145422	0.08308280666740098
76	AC	0.0602564918969591	-0.48680280745037785	-0.9987271113385869	-1.1397822394320103	-0.5528071548438811	0.02860010575893268	-0.0040489647793515715	-0.21732346053824014	-0.2016321984445857	0.07944979673481312	0.2571955759925517	-0.14681393291424327	-0.44537057916740275	-0.46781778190307577	-0.1384403588446821	0.20072858557794193	-0.20331726499147096	-0.4300977697666919	-0.24761502412937708	-0.13247210384367047	0.15784734815339085	-0.9592451910569879	-1.000556353662361	-0.910582860736841	-0.6499451495057936	-0.03205288388583982	-0.23759293177247431	-0.4423262820841467	-0.3950161075418581	-0.2638547087733947	0.08152082254823112	-0.3818518487630145	-0.5610576534229539	-0.5310431372744238	-0.3833770632030593	0.05681736878330712
77	AC	-0.16584815796718125	-0.39731461657832967	-0.3803315549813815	-0.44869030678300637	-0.2162314605276512	-0.03527578063335257	0.1775694670091652	0.08920655731351346	0.43631056629070564	0.4573992725638987	0.24997062782785173	0.004147587291329469	0.030069678567898883	0.27524220355831663	0.3326722507295292	0.14950448231231928	-0.05396705874514707	-0.05444581881253008	0.2686713729545487	0.22404737941349628	0.14295080976024543	-0.48618715941588037	-0.4414450293497829	-0.21238306216117475	-0.40275971680549694	-0.12033475174885422	-0.08603557328365108	0.030911656266489507	0.19843941544222576	0.24832227706621213	0.10532109847367055	-0.26725169025591655	-0.18742194206570484	0.048591090345550425	0.09170430133598817	0.03988535655443615
78	AC	0.2566859440075666	-0.3252642928705256	-0.43203234583598293	-0.18347222396021623	-0.2594384242376955	-0.06538533542904679	-0.016819964976237722	-0.13440025707292902	-0.1347698812038607	-0.08889082843261553	0.13720269060553258	-0.10498247002028527	-0.0773483927272105	0.021934073843013158	0.0827639924266923	0.13904337572770542	-0.13728754708937574	-0.2613880443524863	-0.16897910734501997	-0.12788293972893028	0.07452853380749769	-0.9567608333795322	-0.8578458934321109	-0.5239664659456014	-0.5955844328657247	-0.04388518512136441	-0.07291676196335106	-0.20844322522428826	-0.0926953638218031	-0.11807663236084087	0.07652957448417164	-0.1669553859919417	-0.2855711986697831	-0.14908789119248245	-0.17363033067484634	0.0468768851355299
79	AC	0.46203693727916695	-0.3540814220794555	-0.6765005920194834	-0.4529388788002793	-0.07757436088254632	0.005375041547249104	-0.252007418604399	-0.1905984855899403	-0.03272969810711657	0.04955936194846444	0.23520966151148714	-0.3493415555327244	-0.39674110178449196	-0.13119127581544676	0.01997992219971545	0.13871405267906622	-0.4028792177867371	-0.40601007909037956	-0.2666428209150409	-0.11065198841258228	0.1814594640190017	-1.1282206185293377	-1.1466537000853347	-1.0551587767483925	-0.5459138460694705	-0.0922566278717667	-0.4532891041569218	-0.40331090153776206	-0.2257642171794898	-0.10636131286690409	0.1181841235558494	-0.5476423418461764	-0.5619871938351024	-0.3804256926658891	-0.11099323836969721	0.07502527863949382
80	AC	0.43899978670603873	-0.20339818937611187	-0.22627994325915002	-0.3730706449681416	-0.12577495589097865	-0.1269230774562402	0.3721962724353505	0.45177865547979534	0.29728199086913243	0.2919980508488593	0.18975762636072657	0.3406895898619142	0.44187218009067997	0.2644045061276834	0.26983077578215964	0.1213892969140895	0.14013433379008244	0.20238261649332046	0.020562582206257618	0.047912145714908316	0.08920860940045205	-0.7023111179555188	-0.6754277934834441	-0.647136669865354	-0.5479989378269046	-0.11268169817062335	0.0684890967347136	0.18470453360996641	0.05862200643017146	-0.00641025579494281	0.04425869601507326	0.09222181892059411	0.11582871395890337	-0.025690388634100003	-0.0276968779284803	-0.010036657152055817
81	AC	-0.08361481748929428	0.16610683120799696	0.03738217859809967	0.06450939121124821	-0.041305491894879864	-0.03214796418143928	0.16886867030319896	0.28690422455531195	0.3059373416603073	0.0378221565523158	0.12767137854829347	0.48248052718462553	0.5629604150391165	0.4791910590302806	0.22372583297223336	0.128349604597489	0.018087992116894602	-0.009305964231732133	0.08797118823012351	-0.06236337529261471	0.042781344807178545	-0.8756970399926189	-0.909601298063517	-0.7621556507948609	-0.56000024723719	-0.2215910110035999	0.20682462063914575	0.18494461615532787	0.16910639092326596	0.027678561165462412	0.056641245820457264	0.15750668905950316	0.05515208752038725	0.12955692249784656	0.02303740654748676	-0.004766895337272814
82	AC	-0.7199429927331576	-0.18314933384865895	-0.31817734228565175	0.056853670809894785	-0.18652557355506594	0.010686833625707326	0.11976511420235125	-0.07374873966016326	0.160339258812511	-0.2165367477692195	0.21198220413382973	0.08209592882974537	-0.11152464365766046	0.14159241894163643	-0.15070855532845995	0.1725589082549277	-0.014715689731803483	-0.2558373643714873	-0.0389758849510069	-0.2688595701704646	0.16172218465185884	-0.5502281215719858	-0.9450315062085456	-0.5837231461198868	-0.4438555292937312	-0.004261955579643484	0.04197038936176911	-0.29501879239979734	-0.0018707563445448105	-0.24574290460349424	0.14966229007076493	-0.03730853539310308	-0.2759971852349845	0.08757900031057564	-0.20809732975200035	0.10818941679568495
83	AC	0.19988697528503707	0.44774097493906506	0.3486063791973595	0.09343944196523668	0.039874229789858884	-0.10369768778947241	0.6392766130079388	0.8100778503390935	0.47959251004329273	0.3054009305194798	0.17013233588042054	0.6620096868342467	0.8291608929472656	0.5324806369933188	0.3173649408498531	0.10696380534256988	0.3196207773307709	0.48735516562903913	0.23092350811338247	0.13552142467963924	0.06531003215830022	-0.7281247143559864	-0.6115992848113173	-0.5524120973810567	-0.4379502224982078	-0.14674125587319753	0.40031408099479293	0.4370353698204301	0.14931256963812323	0.12624010510638284	0.05989633942559802	0.3830324841445636	0.41152505730942557	0.16604330710805448	0.07671625655328418	-0.014846837679312053
84	AC	-0.9082551908191554	-0.40642959485433305	-0.436364669173011	-0.4755564741903784	-0.4290283319959787	-0.10027134979078056	-0.0022145602168572864	0.19836220295557627	0.2278240836534744	-0.06510268834491395	0.13828620897571442	-0.16703483301335464	-0.0156097209492716	0.1103870440498611	-0.13576834227948664	0.10840759705500203	-0.0665952552056639	0.18669321499515745	0.12509734586085042	-0.25348745623337754	0.06230344104256336	-0.5626082008210269	-0.22014417295703648	-0.5336846723895559	-0.542233539956492	-0.11567740624675005	-0.21202408947173823	0.10828119397991709	0.19722575439429124	-0.18932398854289456	0.0344548235125286	-0.2513654801246594	-0.007474886509456269	0.03605949046074253	-0.32411685951063296	-0.007886508125898306
85	AC	-1.5145027837961929	-0.4011871378718881	-0.3453085646141858	-0.25713169138800573	-0.03569943900810557	-0.09513634511731528	0.132070411788193	0.04955693209425105	0.2032835394978343	0.19063291088473822	0.16544448244196008	0.0027797396114301876	-0.07443755964949861	0.07209029229072383	0.13037830218955415	0.08615152536836312	0.13224498046348376	0.06282785873842522	0.18146455775561177	0.1582187590402091	0.07864530137427872	-0.34434124964330615	-0.28102118806618004	-0.12087890142082414	-0.16612457860265617	-0.1370876661724303	0.05858171247392385	0.08765211019340646	0.163566368593139	0.16986756909463052	0.03299994245120086	-0.042955693511194104	-0.014354875655066879	0.01434542681318729	0.08261687093753434	-0.013536342591371486
86	AC	0.6046930174431442	0.37600362373588525	0.8208639798481094	0.5748126267132734	0.46017243166903254	-0.053880042242584025	0.12520875814254628	0.8432002515956332	0.638251971160297	0.35756302649743166	0.0904002268364037	0.5119237760845605	1.098862535951928	0.9534683017240921	0.6873281452569917	0.060062298351968746	0.04871752260338824	0.4342350836860176	0.32371478858190517	0.2377207760307698	0.012382453759268053	-0.6993093381506512	-0.4594646394443002	-0.4237792844320266	-0.42636442513466155	-0.07909544986914052	0.24441279951732486	0.47405064839365174	0.383619989475098	0.36176265813377695	0.01037842827939528	0.2698453946044226	0.5148964299601941	0.4715135206130332	0.4019820848666029	0.0019722098010226397
87	AC	0.125689226260748	-0.22236016915056034	0.15698140858421405	0.1793655887044876	-0.1130195599261481	-0.03165909938597977	-0.02183686294250564	0.28283243166568495	0.2944302428260457	0.022208898759548568	0.14377557451623213	0.011773012049869358	0.4042613670744377	0.5306526378065104	0.14788009199189744	0.12492387675014038	-0.22649439614170208	0.059742515632849935	0.0889858566259325	-0.1486422285010538	0.06565602244287083	-0.8621265256591051	-0.6975893512088747	-0.795838236179431	-0.6097232030897456	-0.1901462004787413	-0.14445208059156678	0.06220615548197861	0.23988978528433114	-0.0474260484852973	0.04937713943559219	-0.22522790152838534	0.10339903446606824	0.143610683417301	-0.05788411676429961	0.02277058388600839
88	AC	-1.2207915152862767	0.0996698060432617	-0.14499307132886186	-0.11731198574515833	-0.09012161826297493	-0.01792744575126992	0.06695344634538403	-0.13498513800812129	0.0807357485861464	-0.2301515891578192	0.1442331746627179	0.2141465804107816	0.04799303859497028	0.12655841629869857	-0.10444905909489366	0.10308420521981532	-0.10582486622726539	-0.37728080894606797	-0.16422110174887172	-0.323088712616453	0.07774548745848131	-0.9014927330397102	-1.1305210303749356	-1.1422735587047048	-0.7429530997581778	-0.09911219975577823	0.0008963798874213058	-0.23980968969701744	-0.10526996688895274	-0.27099034612388584	0.04842753075247863	0.0431030694417982	-0.2840464887091321	-0.17587340236888438	-0.2385512978972284	0.02619826800464864
89	AC	0.23655203609963876	-0.019830766251961007	-0.2956262156637264	-0.14594294560227805	-0.2013309338752698	-0.05692670295234192	0.13283678809253097	0.2068172981987355	0.19399596973057065	-0.012581533141367895	0.137927488883669	0.261918399856786	0.19827336490431136	0.0645335740730053	0.08245987261688636	0.10502627980016577	-0.06081375403744338	-0.056527295518572496	-0.11502449024186201	-0.1972222979983682	0.08878930435700916	-1.06323962093905	-0.9633749230657289	-0.7263522302351169	-0.6529801171803586	-0.14091011362029282	-0.01920707329017235	-0.07318006346929362	-0.17056648446177824	-0.14722810614272586	0.06478801573480997	-0.17967863023772845	-0.13595290104101676	-0.17415729527298662	-0.1935898559163387	0.025103203547620634
90	AC	-1.7668420657882868	-0.11776000890101557	-0.12943195733782975	-0.09812553764134058	-0.1391920129760129	-0.04704193053337402	0.2086964291356841	-0.12472277905369578	0.07200250461079438	-0.06522318027516638	0.16798901419477552	0.22190322899421133	-0.014493251383020933	0.13040739365981158	0.07727243505599635	0.15200127322868262	0.06941672989367254	-0.22822978766553415	-0.07903950741829058	-0.10888398558324397	0.08711536783797635	-0.6408381454590604	-1.1491879729102146	-0.987728122239641	-0.510225543635294	-0.16340335621082458	0.059395450548070494	-0.15247637124283986	-0.0239258579023085	-0.054062179068997906	0.08369672067907219	-0.035313303224772996	-0.16088972873410246	-0.0850153360963748	-0.07941091763431851	0.037038764080916664
91	AC	-0.37034124608448415	-0.4141813506201093	-0.09337443992279182	-0.15855438325858828	-0.14873102413742956	-0.1448617955762792	0.29303642923633877	0.3200611647696201	0.22832401727753826	0.0006702219236380813	0.08197771357422567	0.06775484765966677	0.3265638001325184	0.2055910910345562	0.045244099075730126	0.009504810584726187	0.12863052403676623	0.09220048311835982	0.025731960598730286	-0.1884893730647912	0.008742569681108314	-0.8131837655752551	-0.7366210812675953	-0.840711108424555	-0.7443312438685353	-0.2512223587548006	0.018369733561174106	0.08495290578163206	-0.03193231934838159	-0.17400325660057092	-0.021240266937252006	-0.14602646630051175	0.006227599415383089	-0.08002845970108008	-0.17603759724313628	-0.07305200377878895
92	AC	0.05314438551973321	-0.3094677758819173	0.16974068679389198	0.18052161929744437	0.06990018886432692	0.032601377198894	0.22021652088231658	0.7060961189959722	0.5229743795113677	0.5758716177881888	0.24334902262101687	0.11780263633110222	0.5891204793602618	0.5229340259418735	0.4811541209858854	0.20688321582124614	0.008460228215187104	0.3576576612213167	0.25623698555035523	0.3431254876251759	0.13669608580238135	-0.7799143260954899	-0.2695484083798593	-0.2238510435727411	-0.25242087259234425	-0.14966127523873052	-0.04558321287710343	0.2779346485003815	0.25800955465740905	0.25861225102663044	0.11999734946781704	-0.14351712732109467	0.21594386898024065	0.15120715333926493	0.19463692401754118	0.05728141186651392
93	AC	0.283334193060551	-0.4557740105595858	-0.31830307650151846	0.16731045857470672	-0.02767678173548971	-0.03558779077502239	-0.08439615847422499	-0.08181604216345395	0.26229332056448085	0.28403742984673785	0.24253091998991305	0.002958496808591171	0.053163284043024506	0.4534734316919551	0.24199055245032408	0.1830906540930437	-0.2694684952573494	-0.3385012057040877	0.14463471626204316	0.06943675644741987	0.15275593656233522	-0.8714219604948114	-0.9512045260080109	-0.7933587887643461	-0.4866324722235993	-0.11182574998854711	-0.17438493576855074	-0.23856765604862273	0.14911239908228913	0.05738457628129545	0.12827435078310145	-0.38036031948414784	-0.20450430047724333	0.13862614180896493	0.05818611027547327	0.053922214853146855
94	AC	-1.7549423860342412	0.3078096529571466	-0.02169545112992033	-0.28759614841186876	-0.1856705705073538	0.022701554771651367	0.6845113637953264	0.16084050121520743	0.09839022901450156	0.03532725461038355	0.07037109142941933	0.6884405978037011	0.19380599084834427	0.0806350814115464	0.11112894611691537	0.1046851334885961	0.5627458099460938	0.09458686014255968	0.027968647573781702	0.045195469823170686	-0.02325235529800551	0.15605788739792015	-0.6311790749392364	-0.35404534881989885	-0.3705170717131828	-0.14876640573154254	0.5980812663273598	0.17338272685490175	0.11680788550072863	0.13815258544428843	0.007982413874865646	0.5959669681763939	0.08069135268556948	-0.013457880967483016	0.040058345438863885	-0.02782793707042508
95	AC	-1.8600394510903502	-0.39737848290008704	-0.045271192037854124	-0.1525934966260507	-0.22432142892702522	0.005642797601101979	0.2067870892077064	0.29445655916097646	-0.08210192927828297	-0.2327607461278065	0.04877810233678259	0.06016966000788093	0.215112706221112	0.08894626095375746	-0.15240690155012304	0.07683378934802709	0.2045370494462313	0.11542339109439825	-0.24454529266550162	-0.2549075422267091	0.015785140592640357	-0.7822016404250218	-0.7021961625055173	-1.034359340694961	-0.5778200123324375	-0.14686298917737095	0.11266048391446626	0.058275924471972385	-0.18938479646088546	-0.25540530229789593	0.032923482062686915	-0.12426011239781642	-0.0685467817019163	-0.23295112089924142	-0.24746714533298952	0.01343932501932077
96	AC	-0.9301111345956278	0.19672421604219625	0.35300572895894167	0.15548224572592795	0.015262726903937818	-0.03692195515707963	0.2348597557965637	0.5109406941282191	0.16359968327180274	0.06579955965202444	0.10938171286603282	0.2545619741442273	0.610276413385922	0.31823099794841325	0.16078901820753666	0.07775095399040222	0.0690341952663831	0.21875163838477785	-0.04272275642138812	-0.10964966884664662	0.06312522341696392	-0.5687563051677116	-0.6581730418888039	-0.9613030923076347	-0.47322254231116745	-0.2048913875967857	0.003623982803893311	0.23592332437778474	0.047221323296467554	-0.04201331159950161	0.05924757604173081	0.006912033877298329	0.2456293473641591	0.10676939757423942	-0.03751866447184371	0.0009866932431656927
97	AC	-0.9131742999008757	-0.0348245883927909	0.005764792157159082	-0.18618761558190178	-0.04141004521011249	0.0290665311143794	0.2817315587074276	0.12070374323889466	0.0831099149884289	0.3112394266480569	0.2332580150795316	0.2553471005791028	0.25499588981016097	0.13835488340749147	0.23806092408709434	0.1721973294144199	0.01742223492415973	-0.10140570523906822	-0.02986905181251287	0.1412985897193213	0.14778576241987196	-0.7954048556328276	-0.8321272618236496	-0.4767172407480236	-0.4039274547214584	-0.15548497296229113	-0.0032910063944364687	0.03231013098062707	0.017632218273918365	0.07529704757905131	0.09919815636443596	-0.07306743297103102	0.013307968819824767	-0.15863850792734913	0.041535954538762354	0.06546345125814623
98	AC	0.571315086580981	0.4272043923184534	0.7595160731925716	0.3076065161262973	0.3700429499620834	0.002404715411148395	1.5076993837595465	1.4702414832384796	1.0237850487675892	0.9852333139137088	0.2578308576651671	1.4975597489600712	1.4365651695435673	0.9190490061050938	0.8795766593217285	0.21701099213836628	1.5182778830734547	1.73051933852015	1.117406509811463	0.7713519079732136	0.15631656573145936	0.4923505843940077	0.7010181444181035	0.38142679175440786	0.13841363305298948	-0.14708402524946185	1.6780024292668818	1.863256921846221	1.2136498195365244	0.8196528449683549	0.15649871436882057	1.4434596124113939	1.6276146161754437	1.0430560059264342	0.6899601514428322	0.06165717831548534
99	AC	-0.6244374549923674	0.08873241188552794	0.1207725969667357	0.0714128552038249	0.09835134641933463	0.06971288721435487	0.4530569311254413	0.5467983668394072	0.8069002663091442	0.5935409785778756	0.22256701509131327	0.6493088289644144	0.5503785642418084	0.7078616246966931	0.560249964603738	0.18960008329600875	0.18996886377721722	0.1998264356356334	0.5676515667971163	0.3252276317310585	0.12850182123333465	-0.6903345785960633	-0.7378115348724873	-0.659609657930756	-0.4170572137995955	-0.08970084764858988	0.2692188733007077	0.2425389704660934	0.5104240870989256	0.3000028346712389	0.1104157357296165	0.18142772121277884	0.10971185067055944	0.27084158500393984	0.17842838237321867	0.07580932025809162
100	AC	2.1131728634071902	0.5055848622654762	-0.38942522210975317	-0.9550261223737134	-0.014361911709686481	1.0588895453225264	0.38218441900822775	-0.267071254599351	-0.3275651337341492	0.02204675238610898	1.0248381509316538	0.14426155828354492	-0.38289785123146536	-0.618767315829196	-0.05541670380228503	0.9876917475338542	0.4837479924020136	-0.2802351311667648	-0.37960289460355034	-0.04917502743285862	1.060336294673756	1.5669022569195712	0.027861968520665137	-0.5304977573341196	-0.1409688521252943	1.1956283689484453	0.2852095937661847	-0.32099797762480575	-0.4816855917431042	-0.08878968251912989	0.9999619258218435	0.36843920842685884	-0.4163330640017249	-0.6355993559871839	-0.06769894118626718	1.0677982137339121
101	AC	0.47527165484042105	-0.07078431809037422	-0.294992935417157	-0.1142482415835393	-0.004964383157183949	-0.05228182769395273	-0.023813457387607206	0.09687677825432717	0.045777737790453354	0.07805776897158534	0.16714357223352616	0.05524975841931923	0.10228383720502232	0.17589112168687726	0.12057968445369172	0.12141589495122007	-0.15702918082625184	-0.05084607427152732	-0.013360452849523474	-0.023432686310738582	0.06794102782745659	-0.9570718382130391	-0.6697447638495965	-0.6455069532437219	-0.4951544463795965	-0.17079336317800675	-0.16525962491244228	-0.03384154725302846	0.07100891213937066	-0.059714438088487753	0.030189260057833067	-0.23018088665103797	-0.21413215966293975	-0.11732785161809889	-0.05175293564057837	-0.006520506431614059
102	AC	-0.670316953825128	-0.17809827447731763	-0.3919112234475497	-0.2870239952236273	-0.2408955563507844	-0.02398204337609755	-0.02153748714158077	-0.2183675778677483	-0.09281092669762403	-0.1365039251726916	0.10926830369120921	-0.06116126311030401	-0.2031273757565235	0.05071757472832128	-0.12156088161101453	0.09634752428633764	-0.15757335821158658	-0.4065334281162216	-0.3335414601565252	-0.2586762362234398	0.038156861516900786	-0.9752749216505728	-1.0363237403730396	-1.1537738675915787	-0.6970022636858142	-0.18155341251315438	-0.10592103255743401	-0.34885936771526227	-0.1989938623931391	-0.2512465252250793	0.03515604622546409	-0.20654279190786995	-0.4817767006998386	-0.3097207098057435	-0.29710402501198563	0.005697666292646453
103	AC	-1.4062618122213997	0.24749626562070604	-0.09446952251283225	-0.6047811911339855	-0.3891438043217543	0.029914080737759807	0.41124442674951966	0.08283821564335891	-0.31023244550346596	-0.36296391283174856	0.15543236481369505	0.3049164636367432	0.014320978798333606	-0.3383947165938155	-0.3459859023738212	0.16709813764390136	0.1500649635903777	-0.14967567129283066	-0.3881023690909544	-0.3628653489954998	0.0822992573724135	-0.4387238045046279	-0.9169174404294236	-1.156337754316836	-0.7982672590387603	-0.13422213321831933	0.14976337191148614	-0.14670242939872402	-0.39261115077986664	-0.36794157817800266	0.07011864540328139	0.016970128939213236	-0.27593709608471895	-0.4763532881964516	-0.4591098059164065	0.03672505779259749
104	AC	-1.2367882958034624	-0.43735672912665113	-0.2034842499058871	-0.01623863809535897	0.06268576156390449	-0.0426291577628799	0.03681407308872897	0.21478148608121783	0.36168894449251043	0.2697331136844179	0.11356715227868008	-0.03229843402335075	0.10493709453493305	0.27866283326247765	0.30567823172033304	0.10201506091824841	-0.26295955545951566	0.05281971110926609	0.1969282718339369	0.1496842419286324	0.00048038405213635116	-0.9063257022942525	-0.7600169792361257	-0.7659752730394077	-0.46682025489371537	-0.21795957915568032	-0.26166641814802416	-0.004436482681187126	0.21398272768385218	0.15939427910371107	0.013224188707808615	-0.28966406042223136	-0.008535476859176105	0.13581791124211273	0.10417146565212487	-0.030890235105508257
105	AC	-1.0512579390368493	0.10204046043324322	0.2875092214146837	-0.004521213766803811	-0.12363143783774322	0.005014970520994755	0.025214625617494768	0.028134192936593028	-0.23847118508097065	-0.04558391497711334	0.1120454045155932	0.15433476178238825	0.2429039180437147	0.050065665767786705	0.022953561165724334	0.07593572532405268	-0.08097590254965548	-0.02356691972965752	-0.3175382542534595	-0.11236860161660855	0.0730720280778927	-0.5819335695166079	-0.5436268518680603	-0.9653140578786572	-0.6416922282559223	-0.1818636621694154	-0.05770957145244937	0.015237580848153076	-0.13000262643048943	-0.0935537489646796	0.04626510047148402	-0.05811639795431689	0.016251587972001547	-0.1979918616854397	-0.1511876451412093	-0.00371508621277572
106	AC	0.1465279863964289	-0.12541827449830145	0.03992988468035641	-0.22626419920091134	-0.2029965090808259	-0.05420828033523728	0.4298397400141001	0.72276779948466	0.7497287323871542	0.31214071374956953	0.148088988565386	0.21139586568944502	0.5810755278092568	0.36330825592623595	0.1332503026296452	0.06987181488038274	0.10443600591208502	0.5438672136607783	0.4968744038501727	0.09868369888383377	0.041332892386980014	-0.5563744708169602	-0.30034316456742327	-0.3817197735262881	-0.3660421398984205	-0.15205580816762532	0.022106711383418576	0.5656706095218857	0.3420821292464129	0.03655897831626698	0.009134660013404794	-0.12109893876898847	0.35056811346854233	0.1719567054361455	-0.0998649151204436	-0.03107817603205243
107	AC	-1.868330618862174	0.037717243145817037	-0.21968910989974844	-0.03939372289489018	-0.0682777679337625	-0.039994417684739325	0.41298365980561247	0.010426628528329207	0.3954571338203836	0.2357433299592917	0.14188089514282876	0.2748246216329324	-0.040015475257838995	0.20318829343976197	0.12853875144478355	0.08622325788806506	0.18889535184856587	0.017903355565563883	0.2804733415510483	0.11392671190432013	0.07602501518933114	-0.4091674006032753	-0.3934440121727722	-0.25925731345243097	-0.28064511802531555	-0.07858221661450737	0.08022338108696525	-0.03031587171582406	0.1624193676678387	0.12156147145151541	0.057348035762036176	0.08152899207475905	-0.08784837030098869	0.05533792975327678	-0.006336012640061117	0.013894148040396459
108	AC	1.4109530364542633	-0.04780354967278644	-0.5336733018287858	0.20014683043293235	0.06905748760535912	-0.16780854653092314	-0.2587404471514365	-0.3651405095150779	-0.34973586162186443	-0.28948609671917236	0.008497734177676186	-0.1698463188135364	-0.47573033221434424	-0.1059992551110771	-0.007814884086480678	-0.012748321686200548	-0.42630767213679577	-0.443655433183028	-0.3175217041912386	-0.2595922140836797	-0.037734814909499814	-0.19655878793424464	-0.20274081021043044	-0.15458662624658404	-0.3611403907926617	-0.1991202735701858	-0.2627535337565752	-0.3865353666740372	-0.10679920186647496	-0.13152314912649787	-0.017768742907053436	-0.16400432484639071	-0.48960231622228645	-0.057971146296116105	-0.062447505873182596	-0.06475442124659114
109	AC	0.30592404058402806	-0.29236352497284	-0.23521346372266239	-0.15108250627236952	0.011319370583222632	-0.14136069390109052	0.23974666703855707	0.11154549876629627	0.006631518548866788	0.046132880499423656	0.043882004699107746	-0.007426900373759482	-0.17516016903280374	-0.14731781025802992	0.09351155701037861	0.01579631034100437	0.07126316175952208	0.13444286917562787	0.014458575307560784	-0.029160788021342032	-0.010483927732465315	-0.02664531297044237	0.3596820690927166	0.18495476347671236	-0.08638387058749264	-0.1456594813711991	0.021037907230043285	-0.015686714276936797	0.006913370890669013	0.03187288461024318	6.936754756026176e-05	-0.023627585717404198	-0.020621176263813323	-0.07588572240571123	0.07167550933245748	-0.03640661638814935
110	AC	-0.15195293597908963	0.24154560240680545	0.4329069465826514	0.2892567005505031	0.05971679450688283	-0.17590732546527965	0.5615120284664452	0.6751999380527307	0.5889906182481894	0.37845554756832067	-0.03217301367436187	0.692807386785411	0.8305897077568727	0.6234534258966724	0.42442198063300696	-0.06552286446323397	0.3413425847039533	0.5445968873117673	0.3823510224934863	0.21170797880622372	-0.07920875095647295	0.0012227341421580107	-0.04377762859462275	-0.09912808743134627	-0.1008586160675069	-0.23830836674057787	0.3739823069483794	0.6422188782983591	0.4754649324715954	0.322535641595997	-0.06825152222235786	0.2975407667785668	0.5800802081571692	0.4203514152043759	0.2150490287671225	-0.10253473746254738
111	AC	-0.8590951551880703	-0.11552704249051282	-0.3935443157740752	-0.77914523789234	-0.23216427176903198	-0.16313097264959175	-0.03419016853116741	-0.22903178225345888	-0.21044951103224507	-0.13732095550685042	-0.06688478850042312	-0.03201557053939186	-0.23819475930158052	-0.3417569062273651	-0.18887528426851308	-0.07574480915997572	-0.14689575384577602	-0.3927955789742692	-0.4066893519984067	-0.23946834452275034	-0.12640181133535267	-0.34101646729752166	-0.46634218433574504	-0.5323934385387692	-0.31554040921505444	-0.2367550439388062	-0.12476140991516305	-0.2852745483335788	-0.42217099533149494	-0.18164257012265406	-0.09777913420536821	-0.16032345482911237	-0.38274831780161267	-0.5548929450522755	-0.22549806245591908	-0.12038387771178805
112	AC	-0.37704692392627126	0.17977095003272137	0.1804136488853565	0.5658295540461848	0.12589897518095894	-0.21646054893776867	-0.04983018737540057	0.3680010406752703	0.5361899534905614	0.23040167615503382	0.003918771434980872	0.03830833236195996	0.3882710074926339	0.6174567528880932	0.18523077567558532	-0.026826256565574358	-0.17234117366425417	0.1476378908603151	0.2071480655733675	0.04104666125306178	-0.039136547031744406	-0.47995086045343355	-0.10374722153371252	-0.1996919103951762	-0.22672335954605494	-0.21384292291747453	-0.04723914406969021	0.15029143192264316	0.21073394854637484	0.034659431649976646	-0.01942824543877064	-0.007601950424883652	0.18868909561563796	0.3092801533253482	0.04338019755927558	-0.0688404842944843
113	AC	-1.633474231049279	-0.10950321868505175	-0.40062154146828255	-0.2289686934314794	-0.4995651285909075	-0.05858963341500356	0.23518537316460675	-0.24522981990382098	-0.45311828855275804	-0.5329680760622371	-0.10990099459645508	0.15407304015976875	-0.20209947444106757	-0.3013535814620558	-0.5008824509072207	-0.07933034112633042	0.17777205872905544	-0.2643697644237324	-0.5377506688735119	-0.45552083614890004	-0.07447103734687488	-0.033445403182306044	-0.28362605484822245	-0.6269809762357536	-0.4060480621473179	-0.1933658928292128	0.2013883707910853	-0.15074974066673996	-0.3460960693904318	-0.3500434998904185	-0.013132411706995306	0.20107621092413663	-0.15833388419326444	-0.337485513613178	-0.4029733831970497	-0.06040015657203757
114	AC	-1.4565334239348278	-0.2737279892146751	-0.3409340366578433	-0.3829023643775624	-0.2822114472348982	-0.12506609321508932	-0.04194404185418055	-0.19415269691182635	0.01679068234610326	0.2860513503275519	-0.005904532684293695	-0.06350427950295279	-0.1810503380127222	-0.2340334912114419	0.08171151042532054	-0.0203123918322472	-0.20568817627730884	-0.1167844886356757	-0.060966519985264034	0.07057255548475849	-0.0844320834700758	-0.6980340500056346	-0.40447325914140525	-0.2875357308254076	-0.38340649570966523	-0.23486069901023776	-0.09935592227420886	-0.015509836828218715	-0.060726259817334816	0.10006803517015728	-0.06368821006044056	-0.14231480759578008	-0.1212601165852687	-0.2381674317443887	-0.09709749145248958	-0.10100959671012966
115	AC	-0.3190116636236094	0.07494994484469353	-0.2857264678436837	-0.5204132920244804	-0.21759369901119863	-0.017093246855119038	-0.16478274119934944	-0.17566082962925722	-0.1747544861305903	0.0055813056841858	0.11141144672449332	0.02699762728945121	-0.21695398819305844	-0.2791708143148328	-0.0069211190598377215	0.10943683687029315	-0.22887968040501927	-0.3546662809753969	-0.34469341113643526	-0.0900957907455644	0.08518996783647959	-0.6186064800396152	-0.6652548545309077	-0.46934324099086744	-0.23040670511174577	-0.06290711401471394	-0.047850983788370716	-0.35375207036106127	-0.28933203647093486	-0.05397551883317275	0.1182940675393338	-0.12910333820872766	-0.3248239805653237	-0.37078057564255995	-0.07612820416658161	0.08954233247088306
116	AC	-1.1632457642186527	0.25263441597003844	-0.2258174273451825	-0.3266596540133919	-0.3697096035701908	-0.05064377178607948	-0.09114845085416667	-0.052222045126792516	0.30541163414332706	0.2758275954827023	0.184096150908875	0.05825484242801915	-0.14564214924734098	0.026775521442336636	0.07515286473488247	0.11675363597355792	-0.07763272255843545	-0.20583934774431145	0.16261687797036672	0.06716563268712017	0.09045511564117792	0.23144050324935517	-0.29119264381802157	0.11602515109188827	-0.18187537230740136	-0.16127499042691018	0.18193670101334525	-0.18616207703576415	0.028822993164436594	0.06529907199775176	0.07860959319622207	0.1742454516602714	-0.20364089485562364	-0.1481677784909654	-0.08933300312257497	0.025639538464032885
117	AC	-0.7971582053551804	0.2719254840804004	0.07574476996169999	-0.12158995169341225	-0.13052742944994145	-0.13068367565517436	0.13868187250702269	-0.18346835871225897	-0.3549466365800429	-0.13874697665737878	-0.013100397652745954	0.20237499224907785	-0.1767153448260932	-0.33879145806058664	-0.12389025153495803	-0.019287814167487927	0.08989117433926563	-0.2993830071709318	-0.37996423850825645	-0.14082395407524562	-0.03072169936162439	0.01767553614891637	-0.07329773726837174	-0.33246716825664635	-0.11281650215935946	-0.13055417221457222	0.1888826135349253	-0.1686587630857106	-0.25090871395095893	-0.09707622095029	0.007731677890033151	0.1908549148534724	-0.08158531229566313	-0.24441990564319727	-0.10088588053671721	-0.020500864859145818
118	AC	-0.6449778086807431	-0.16026295615389707	0.002380935635020176	-0.07980727888910644	-0.08097448709293253	-0.18230948523183166	0.11975453106458867	-0.039952660479308344	-0.14752221881895955	-0.24184096604791128	-0.08672818983980202	0.16664702194542214	-0.011675295648529316	-0.005558776213476779	-0.15001753164938814	-0.09245102444486397	0.06048978645633407	-0.14857339383340595	-0.2751427598434011	-0.26056525677626974	-0.08285223436136047	-0.07206439252961128	-0.4978396994750597	-0.4577644533882272	-0.4065142650620347	-0.1812415797705531	0.1789054951582032	-0.1260444994537604	-0.17946549503663922	-0.17735104583904748	-0.040257177702005986	0.09570802908590825	-0.04985587400791247	-0.08468341572755689	-0.15774280964220155	-0.08215005521982688
119	AC	1.4721722066873815	-0.026717742384694043	0.15372253617295817	0.3299062483681232	0.1516095053460207	-0.12939231863079348	0.6086579375479615	0.7517967966305559	0.9070474597764302	0.5571754856608684	0.022673683392461008	0.5268595950950399	0.6964296133012102	0.8709228767041737	0.6203230307489527	0.0231218222044971	0.40563327566484775	0.4617462814189903	0.6898363217160994	0.47313561830752704	-0.03395254506718404	0.32772991448736954	0.0002573393484687214	0.3038180224242222	0.11674274469070256	-0.1844491117969531	0.375841263256969	0.6174592964602463	0.841016212256221	0.5729137721956965	0.0033190862483345462	0.37524208773437095	0.3568344328240711	0.6143881284185289	0.4346365008444648	-0.04709113620623828
120	AC	-1.430824433500503	-0.03341597483005976	0.13494845482089013	-0.7250829707741067	-0.3837918389215338	-0.12401351955428197	0.23072849446795995	0.0006291272947738236	-0.26845781739717767	-0.3126963660591766	0.009407679575440309	0.18093245003100433	-0.04936567665863101	-0.43726568975124835	-0.3075188326686127	-0.013737199562486424	0.10888371471655378	-0.004238553175589077	-0.28023443753449184	-0.29778784005436476	-3.358353880500431e-05	0.040438256486295066	-0.1856161341656234	-0.35726970899385485	-0.30832064174760676	-0.1944697498963215	0.18025266388796823	0.016112529097253248	-0.25823965830545226	-0.15867059155949192	0.02392300639000533	0.0906019623312011	0.06506779762021186	-0.3836192360165074	-0.2370364752321874	-0.019693046789569735
121	AC	-0.5181268246736687	0.12335179746348301	-0.09121178996910939	0.14466146593416696	0.017372942119337598	-0.16831530122337446	-0.13535014922913824	-0.2304913184657451	-0.03122895265381631	0.36425474924062007	0.09551607703346576	-0.05351457305908469	-0.12169769909962613	-0.01661255537658457	0.2862307658352443	0.0038817485825322073	-0.14429560128854546	-0.12807321264613725	0.06515285712718977	0.14670511649423146	0.023374146473903235	-0.24599220065486327	-0.1130129827457288	-0.17011688753329612	-0.1982382349192906	-0.2159642657772025	-0.035311829631787583	-0.10872750545124887	0.0331381401885007	0.15353330613285943	0.007252963167769799	-0.08276556878162	-0.0581265442074681	0.038378744223303674	0.14481690959668958	-0.040462715063689814
122	AC	-1.075495504602311	0.04188646422077169	-0.11602287152556512	-0.37832117618402394	-0.1515142609661544	0.010150705138628702	0.6041118569067083	0.420261207512572	0.3388178455726498	0.4187435882370343	0.225730560799541	0.4420592171851805	0.1758933808256058	0.08732115184460576	0.19211148061059102	0.1568514462577033	0.5025751694421774	0.39450176963794115	0.3029047257413373	0.2446849505833919	0.11157793688662831	0.4473723400188716	0.2665359382075351	0.19278284101229337	0.13867883671409253	-0.09603034852804959	0.5142778300353634	0.39883247649396525	0.3416714395016782	0.27799891511771824	0.09137693081605569	0.444660932357996	0.24515236083977698	0.13631121806284918	0.14580089683242115	0.04430887894433022
123	AC	-0.8658042046066808	-0.08980494490906765	-0.2800787055517042	-0.2561995753553665	-0.11882820012500361	-0.15780904615210112	0.43659087128947016	0.27447191412840954	0.7235194487604453	0.5998117960532534	0.2945211468202915	0.36123767116612715	0.14482705445507738	0.42156985607899355	0.3479485097990098	0.16347968294982484	0.2671713866567167	0.05429786603612663	0.44840531976517384	0.4308340150446912	0.1715292307654579	-0.13035268321354299	-0.18511655343666333	-0.10688280183630461	0.1265120646529041	-0.11841756948948512	0.3224586671092351	0.054946012783368525	0.3460174435120684	0.4122195117299836	0.14715960982861054	0.16424485246418574	-0.016128557771813323	0.19943108965068101	0.23080823899193748	0.034853547677554886
124	AC	-0.6979329522278968	-0.21175976273384234	-0.3273978111585907	-0.13444789362849763	-0.20746399817987893	-0.12024084421730663	0.12196767864491553	0.06571823737738214	0.3698265343285776	0.17351427891120563	0.04949308240063299	-0.04452186207095754	-0.15570292739592273	0.1839649311591367	0.03298374970523321	0.04406468865899127	-0.011515441927023806	-0.08236611213705425	0.1784884969879157	-0.014143399911218602	0.012793198496741098	-0.28738476126282786	-0.2930452502451151	0.012828572249450443	-0.1620148624273725	-0.10892562619156632	-0.028967668144102676	-0.09634252290018153	0.10560183420093572	0.006243039955540208	0.038985138755730286	-0.11915092867697097	-0.20917363568923597	0.002627704281633614	-0.049720107064337604	0.01232122391989865
125	AC	-0.9904241544174497	0.35750291455510275	0.33165657418362726	0.060745463048826	-0.02089388028791328	-0.1702915173809676	0.8427159379527192	0.9865246149351665	0.8218465907718975	0.6119981182219085	0.07817358666411467	0.6912486467300338	0.7736022339702944	0.5217064877684001	0.4017847876384555	0.027163719464467828	0.5849058538553016	0.7215224139826282	0.5134171048957652	0.3714066559827125	-0.021590234713574574	0.30289103412193263	0.4530180060600898	0.052359063610218026	0.015124272502697877	-0.20040763520485783	0.5253636394048962	0.7114563292527061	0.5089782518158723	0.31451896190312034	-0.015315704461091872	0.44333883514172756	0.5714160495934697	0.3295634355436776	0.20237879307243745	-0.07549031778680781
126	AC	-0.8635140327347749	-0.01305543957639732	0.06703982676325126	0.15430039402143225	0.05570791543156961	-0.19357026588838844	0.22367371159440141	0.05410592230170885	0.09291940493401851	0.14095177593587405	-0.046769908733544696	0.09309782786930665	0.12243529103613571	0.19443667154585298	0.1197003715216618	-0.0808141349545135	-0.011843785795638606	-0.13988645680675993	-0.14548118132978072	-0.021959253020686464	-0.05507552820533412	-0.587075013985946	-0.3758206523332736	-0.3239200269853418	-0.2640339092879762	-0.2713475414621771	0.013723567024021	-0.11391435048448795	-0.04845550518730635	0.031470443800375225	-0.011642016645690312	-0.10211234814655934	-0.09909733988574865	0.004076948950420212	0.01642417986300515	-0.06718436676592043
127	AC	-0.8307398749322288	0.05312342914754464	-0.31121876696249573	-0.3958161596026917	-0.22977935402287786	-0.0659129857230516	0.5041508129871297	0.32997252081589723	0.16064859081949123	0.2629710837157959	0.12905082860513906	0.3188417471295022	0.09994091179269948	0.0011844748209492995	0.13845922067274952	0.07982248533802583	0.35705989975193386	0.2901792504667011	0.1852855085716698	0.06871526083302282	0.04387854367450794	-0.022105857219843927	-0.05317315662975153	-0.0285428805015413	-0.22534168226921203	-0.14019744582974258	0.35999634054433916	0.26522153056197184	0.22748227518831277	0.11272798479257551	0.05460241061370308	0.17536398950131304	0.24602557955494508	0.05217422767438573	-0.02734051234256185	0.011519558631936544
128	AC	-0.899060365645135	0.07868722538686246	0.07122796952148924	-0.47431469866319365	-0.3344423630255222	-0.08608694358878877	0.4445657919352568	0.20630285694687878	0.1356092871465564	-0.13124542814636886	0.0688545358881032	0.2819319473009223	0.13617467365106983	-0.13431922424095233	-0.23074274490871183	0.04793531200221768	0.25430850499794566	0.16556603067103892	-0.062227581215046124	-0.3159056713115673	-0.012672299354363314	-0.2383247691310032	-0.03169490187614887	-0.4078368918990827	-0.386847506615391	-0.2106433972714361	0.37008466172222043	0.17782634767874783	-0.02332322197978498	-0.24549224936703307	0.005446486471844203	0.1715215212477983	0.15171931228710833	-0.1796078402276482	-0.24843525994463667	-0.04300934556225888
129	AC	-1.1966841919313713	0.03143515276449027	0.05426934650971216	-0.4306829987007541	-0.2829714387082558	-0.2225123757816494	0.266179329941691	0.05374638587244207	0.02914599829685427	0.016911684723893483	-0.11082322279232626	0.25406839993953945	-0.022750461451172876	-0.23507571014507578	-0.05412628636289085	-0.14025966707688253	0.1544541315364789	0.06963030563313022	-0.007736337015713524	-0.014352409564712065	-0.15259027083356091	-0.12814559408752257	0.1725302941121677	-0.09904603355996522	-0.18039917133323913	-0.22910530371965598	0.257881409041143	0.14096851100376373	0.028867208119291998	0.04582620580956398	-0.10658504622116416	0.2276638467808927	0.10217392041593532	-0.06772583432672197	-0.03930676160059354	-0.1316022901524181
130	AC	0.7792600459819414	-0.5007571662830543	-0.7873071281803249	-0.6012714152213697	-0.24635660481318444	-0.12036763851726384	-0.02041383466935387	-0.0419518549162714	0.34279744322454997	0.4168649330772918	0.07911361960211272	-0.06750999818175996	-0.2347363658340511	0.04720546334941633	0.15114066212931698	0.03493605588692761	-0.1796127124461644	-0.12883101495888893	0.15082615134805355	0.2429561216572993	-0.006223739700386588	-0.16107432026349733	-0.28358881921128176	-0.01907327030491668	-0.0822136643657363	-0.13612049935745052	-0.07991462942777394	-0.1239664107665317	0.07638855153298851	0.2185943430916617	0.011455483703193714	-0.07282516470715117	-0.30912777734256935	-0.14570071728034506	0.05288371987370244	-0.03503306909896953
131	AC	-0.6906132284279061	-0.07690851577220825	0.3369015602400618	0.167447932623219	0.04143842096080741	-0.11442384657301474	0.5365696420542156	0.8040292454293119	0.7983525281790165	0.40645053867832637	0.04790739795890886	0.3793805329938813	0.7787226947750205	0.7806612806508018	0.39690380624380284	0.024631129334525603	0.5509498258525865	0.8924402287864026	0.8122996492744992	0.3638204810555501	0.01523385791655718	0.24076678573177657	0.46982398668450587	0.3717747297623897	0.05560321250486955	-0.14097082235505942	0.4943109995492385	1.040622626837152	0.9835306906655197	0.43122190062348364	0.020708993453182778	0.39330632140896293	0.9439306751139094	0.7673010834381706	0.3639619000681944	-0.005453255150169145
132	AC	-1.4741693273849334	0.20150707255116074	0.10464750015640956	-0.1065994243194417	-0.18853524958485002	-0.08537051798690909	0.2419920451109272	0.2140100565994154	0.35841443844645626	0.24956994961914702	-0.08400941754998525	0.1831925753502932	0.0848424808721473	0.10351600475955292	0.11952989122920554	-0.04663718702727371	0.4215241692341438	0.3199405323211908	0.43643903537122175	0.25507540339700263	-0.07689998317443125	0.35233661547404327	0.31326289250031525	0.3827346426628693	0.17746454165737635	-0.14973461841163083	0.43446140390326526	0.30158934483658206	0.479625915795759	0.32587511052172946	-0.036475758132585856	0.46389133626663526	0.22569609359360787	0.3146825203581247	0.19760968729328887	-0.08106992077180175
133	AC	-1.4137916201636895	0.09568651271844986	0.20609222924703818	0.03921600239468459	-0.13436931434419086	-0.09955274880216969	0.5593008458805566	0.4460459265997705	0.16401554813188657	0.03453361058982107	-0.021749015763196766	0.4102251823196159	0.5647103804396532	0.2891471116857114	0.10856489691168392	-0.018261544507304883	0.4689790831426812	0.3666244440993409	0.16094013850572342	0.06219538010517889	-0.021032479290735928	0.2428198776878403	0.006811917542981716	-0.1575899193648418	-0.12299664315349013	-0.07474796924352645	0.4933786533688611	0.5901657501293447	0.25180148370293254	0.22315630180228263	0.005201088157461342	0.3139904593288212	0.436756000082968	0.1358562976156692	0.13733064606247813	-0.01515710853905139
134	AC	3.8690998203229174	-0.45434974660083105	-0.6936363816026725	-0.24418416150079802	0.14078576424293754	-0.09688240641324697	-0.09298373736734278	-0.06284153695352757	-0.09652137600949451	0.08524306855501429	0.06939396042441226	-0.08092289829632415	-0.16298651564896716	-0.12989719998440008	0.155309629052772	0.044980976805045536	-0.16555583846330157	-0.1632671925595892	-0.22153142606188103	-0.008714372812647753	0.018694547866780376	-0.6720170688749034	-0.337238572542236	-0.3332330277182343	-0.07187634353355143	-0.1360868532889925	-0.12981029994869053	-0.1428661982170072	-0.14952526449566705	0.08319133563735148	0.05897387329177217	-0.3149996218076292	-0.312236091771954	-0.2246460548333351	0.06187471356333152	0.035344556271050376
135	AC	1.7392199887653277	0.04633232626806394	0.4398968449548495	0.06652903978758307	0.13154430922543492	-0.10136843787163397	0.5434181557924118	1.0234134113582716	0.5759561169704579	0.49950228110444517	0.11017282336502365	0.5648309046510782	0.9545207472000679	0.41903182221794855	0.5596543990179534	0.06719417418029394	0.20298094337701933	0.7887386182503222	0.41946165164430904	0.29067854936828397	0.06909427243579724	-0.26314099504132216	0.43869189008515674	0.18166402121320901	-0.13781904312069715	-0.08781154644289368	0.17953717091802668	0.7765883826988853	0.3480174675119778	0.2816419345992953	0.08927278116779913	0.0988410218611322	0.5937154906236455	0.22190795156391774	0.18418378530044688	0.03975882512475559
136	AC	1.300876734131652	-0.3402403450762532	-0.2261049247632383	0.09427800342608772	-0.11807267621957163	-0.19267638470591253	-0.11639777386540007	0.12811110803701187	0.11064735351290311	-0.040113259332451356	0.016687898762512088	-0.12018101074482357	0.1294953622069841	0.23563627508548124	0.0772508906832674	-0.02804988749363524	-0.2538803734096029	-0.014510115810970836	0.02255198072974074	-0.04732927713383184	-0.028739441734201954	-0.2895968869079901	0.0636390287102474	-0.041804721634721265	-0.11821868731742957	-0.20334066121489736	-0.15622536225893824	0.1038251215997752	0.1548921726435164	0.011601523394869417	0.008654164734689829	-0.2364264282049129	-0.0788723879163189	0.11259238365830027	-0.01637511830660543	-0.048532421177502894
137	AC	0.5625584745732987	0.14687471369448635	0.052745264217398	0.3180767635554538	0.09767217782687698	-0.07999444301178071	0.09112632537042709	0.2696652741065697	0.28314089377190843	0.06491558140364173	0.07184932093151941	0.24367494622634212	0.2511699513301251	0.37088372643544765	0.1751173430980466	0.029456547442815673	-0.006652990299366168	0.11355758799502347	0.25055354603131885	0.017556540469465087	0.0712579049905333	-0.10206234907225242	-0.10923774217610338	0.16033002093006765	-0.09627494911973367	-0.101490235034837	0.1370965912367763	0.05510108236834088	0.25866496412863493	0.04135505169908482	0.0957728604312651	0.1454650916641762	0.09828837512851885	0.25348741003742314	0.08109868617154481	0.05282019626071177
138	AC	-0.16351115455009965	0.270502162611721	0.43857427871983257	0.1321189759208341	0.03649621625251642	-0.16769916619558467	0.054301202427166295	0.2701927207870516	-0.10683638972928211	-0.07995327629993554	-0.04208695309295285	0.168771345491046	0.3461548152623195	-0.0006026776400358536	0.04692667290336772	-0.07521745876164054	-0.00889413363196434	0.22051954924304518	-0.06680936681935523	-0.1031924556246957	-0.008764253488440676	-0.16068198715893922	0.21969954814463188	-0.12427535151230384	-0.10889561322277364	-0.1183210254511804	0.08432644996437166	0.18437516723402636	-0.008140511683982554	-0.017549032925893382	0.00436733924096	0.10866838166854431	0.2230544415077611	-0.008958042243210285	-0.009745548443716334	-0.03963367145592844
139	AC	0.12190287567306146	0.5174943561283221	0.8673525307425445	0.7664628327323482	0.4076816452291476	-0.08799935756640975	0.36868919815912626	0.6569218672151402	0.5197702780645246	0.21399014664591753	0.016425401792641292	0.4770609406677151	0.913953341270908	0.9316377209258879	0.4534752500202561	0.023574435720929987	0.2928730965266739	0.593305005811106	0.47247273568488946	0.19758289467455237	0.02805785938310512	-0.0014114800571934927	0.5331323993627987	0.18885145637029055	0.09168583299579414	-0.10176761133523904	0.35457691015490767	0.6821648168145242	0.6460875055568913	0.35185445853188124	0.05088848987260608	0.3076892128627675	0.7833957178029014	0.6891279266351289	0.3754632869096475	-0.002639032816620812
140	AC	-1.477107462625897	-0.050688528608838546	-0.3005856298342924	-0.44949633742279493	-0.06778520027051416	-0.13763260832034208	0.23850166221973756	-0.11899569180894587	0.0003274191265865145	0.0625201335429395	0.00955001835895164	0.1348389500853897	-0.14553503575934879	-0.037186490881021106	0.07506056841951558	-0.026337328460895204	0.12427770928478488	-0.2108049136009329	-0.07786052336616311	0.04087577393882347	0.0020642028690072145	-0.1420020686222433	0.05071282903570795	-0.31947302227397123	-0.05029768775148069	-0.09637235164906044	0.030049061579866976	-0.1846261341799713	-0.04827238399873779	0.04857669130984377	0.0047402679352810395	0.1237311663773446	-0.12554624748868215	-0.19641526193657133	0.04830526578711902	-0.025675056381665673
141	AC	-0.7193406331206864	-0.09154998274521908	-0.17672643834661184	-0.2044000798701604	-0.15024812914990782	-0.0354959204993901	-0.096584943338752	0.055128037237355265	0.10377293451476843	0.05609335322371445	0.1388158568196367	0.03950809514459808	0.01968792318943846	-0.09889660350084406	0.0026389502340351534	0.09529555519606125	-0.0724954221106231	-0.1267640274526085	-0.17170410892261834	-0.03698817217922379	0.0730919670855461	-0.13581171471536813	-0.3375036916661875	-0.5921660163167506	-0.1598263628010521	-0.021204272326850848	0.0825405335917968	-0.06548361005796743	-0.22120761909176334	-0.004034547724806714	0.10263581760528862	-0.04529133096134541	-0.15385078888224935	-0.3106332202042985	-0.05596263152608971	0.043138491076413654
142	AC	-0.8578260634732581	0.20302381208735998	-0.1502093326792906	0.14749327683382019	0.1346530397562331	-0.11475314232062983	0.19644857007613092	0.15013482798275302	0.34720170848315757	0.3325317645199921	0.030761360437425278	0.21688225066155864	0.08807153147521807	0.35606460830729536	0.25386062109614427	-0.005404013189431733	0.24144606971622462	0.05567272708553683	0.25033866641668845	0.23950997865206336	-0.00425083778612656	0.19468916357500032	-0.1282009932703192	-0.08769394220595861	0.08672573294953434	-0.05008153043755614	0.2872457245448694	0.0638154078227886	0.27681079510830475	0.3096103905590666	-0.0002382861935892322	0.3236067261832858	0.07439822128297702	0.2767476503213395	0.18817753546043647	-0.0019135746300738
143	AC	-0.9151736384635641	0.03800979081357725	-0.24346485831434173	-0.290342189561444	-0.24385207879599902	-0.13147673042879449	0.05863089403889665	-0.12187023829618582	-0.284709468058002	-0.23035741561308498	-0.08426813288373314	0.013136235697322363	-0.18375955341865025	-0.3866513282612325	-0.20475263894403684	-0.06890016065067872	-0.08649338261624306	-0.27042276450358327	-0.34178459838663455	-0.2227251931184724	-0.0838240187353061	-0.07710955892158411	-0.4898828864934294	-0.45485032160273886	-0.22400024419556908	-0.11982099549720004	-0.01209144813635965	-0.26091483081354516	-0.3076881510674492	-0.13964898396871028	-0.0481424025655226	-0.008685113318574134	-0.3426082256873646	-0.3961969187770651	-0.2075149431518113	-0.06508819842841884
144	AC	1.463417629631476	-0.0725337219360922	-0.16383516557608835	0.014332143630584548	0.14986533750538245	0.3269941791828317	0.06263635011588109	-0.0784897988057891	0.32064624733299185	0.2869332329750436	0.376674435375679	0.023954247590776134	-0.040217961946557024	0.28178195723138066	0.23976044360483417	0.3581470967035312	-0.08416816607005417	-0.21389357375466367	0.13727409221870723	0.13954057909145146	0.30923902156544525	-0.42897647624764645	-0.4453829586390335	-0.3974644177907392	-0.25159387821610824	0.20048416661067225	0.01624967629986629	-0.22261013672467467	0.013001908693066389	0.10677769702525008	0.2686899138561878	-0.02200338903466781	-0.27433475386920714	-0.11561101638646032	0.10164100352153005	0.28445081894936264
145	AC	1.1576634544554283	-0.3625224837933789	-0.30820456614527103	-0.18887119039638378	0.12871027809675573	0.14088476531030691	-0.05606125135581741	0.029889351527145225	0.23458250536957959	0.2625836812474267	0.2664431260207749	-0.10892729771366194	-0.017597861658350533	0.084728863061869	0.19503593013060394	0.24880479054419968	-0.21205005416720235	-0.22921312670690552	0.03084471909973363	0.14253158769116459	0.2260431762082331	-0.44889821900838744	-0.9558835164005551	-0.40257074296130296	-0.2372297426402461	0.18355612594462123	-0.14773355164939295	-0.29307911049241264	-0.09298129990859372	0.07394418657505053	0.17901044585718306	-0.15220948417421765	-0.36715918666689595	-0.1387509079640068	0.03334691439462034	0.20003636703117245
146	AC	1.0230250596217807	-0.13474443334909125	-0.42135110662538255	-0.13855080645296725	-0.0551804474068085	0.06666384454615581	-0.07193644147547307	-0.20446696856147062	0.3422065246378647	0.03708140718606501	0.25157654604584545	-0.02567102974508706	-0.1184518870587683	0.25406995204086225	0.07664989346971351	0.1795523161489916	-0.10558614443334213	-0.2601204748482424	0.42181433113709965	0.013032417157792686	0.17717606773321837	-0.39951008268878463	-0.7473597854070776	-0.09554779583278827	-0.14376209795044392	0.09132053503420723	0.0663157102621541	-0.20566431746024838	0.35818627925946944	-0.003747666486892065	0.13381827784448497	-0.07029004008584439	-0.25226880892947023	0.2730313250468013	0.04743208575514535	0.13325148262533215
147	AC	0.6221828215160135	-0.3340735935783774	-0.15821219673039488	0.5203279864298671	0.08942448978822481	0.029812054724562387	-0.290282666421974	-0.18830124080026867	0.06305132212531794	0.026234155946744053	0.21396500520197215	-0.2819647258565039	-0.007258172495759885	0.44269292420306994	0.21581119180330166	0.11725887535417989	-0.3269742787201142	-0.2582656520725737	0.0358590848450373	-0.07193203528128711	0.14080277961791277	-0.7315677221494797	-0.7537656555707126	-0.6182949512286964	-0.27008099152968135	0.07467134651586749	-0.30987995508863864	-0.12025792704640592	0.24599558916773812	0.02631278885595556	0.0782842101327983	-0.2962432777173676	-0.019757201887757425	0.368177475780989	0.0616925261996375	0.08733614354361618
148	AC	0.2086077502166891	-0.06659673306192748	0.05903545808433108	-0.015730820170674287	0.19568805401458	0.04499166886064332	0.306381002596154	0.6689200653408571	0.35209376933552994	0.5118920045967754	0.21032874591764328	0.24685560897352898	0.5014204776046662	0.34754179206203495	0.4773612136998375	0.1527529764877662	0.14176028053592704	0.4039835474374007	0.20164264564284573	0.31632921382467716	0.15954527716167632	-0.4989024158593651	-0.351818241165617	-0.3823908827524626	-0.024425349105243743	0.05202873434442745	0.1064809017799262	0.3597495182536252	0.20511831544384784	0.2681910233425904	0.11304618087562135	0.009315967323517915	0.1866384970789179	0.07149194337462283	0.1994165134580248	0.10483704486353762
149	AC	0.009071252771649212	0.3403939315583544	0.46956932500087634	0.46731426569047496	0.15722475541960312	0.08079029044895103	0.23428357851378445	0.6036311054159151	0.6326307085396623	0.34109579193687667	0.18656311915609658	0.5761480836809847	0.7112488378139175	0.771975097041804	0.5065899949325896	0.16768369784845794	0.03833127290440275	0.4210219405476676	0.6688948550217237	0.30601999912495437	0.11853601958215831	-0.7537573002666873	-0.32662997401366045	-0.17386921093361207	-0.07038715718267707	0.03647116977767029	0.3026382968614554	0.48798307708597344	0.7698977521026757	0.3940898152263288	0.11755386963287506	0.2830096121105148	0.47306156430080226	0.7140501605835043	0.37094536580524684	0.11802999360778532
150	AC	0.22414631616074088	-0.030322060403202178	0.7248572973790433	0.505279907290257	0.24551938001329265	0.1210470140959532	0.5146124173934417	0.7878015881066704	0.6133859513036928	0.5730207131117768	0.29024826114190416	0.5265910302449628	0.8996503294625258	0.5785770221183	0.5541795147363691	0.245029167588521	0.1739876041369799	0.46442921397675563	0.3290138233064115	0.353206103369033	0.23789494838397918	-0.43844916754757224	-0.15627222045202516	-0.37457316668469004	-0.1632195755434931	0.07133426431756096	0.25467673729254026	0.5557834623835638	0.3272032102018989	0.3356442260223509	0.1897567875863042	0.06213740610368612	0.5817165065519687	0.3060104112127877	0.311243469698093	0.1816392198612955
151	AC	-0.18637920460761384	-0.1840148575902949	0.10489661664761485	0.27838195431050927	0.1706773751836268	0.1115127084821812	0.30632856179425527	0.6396609336743628	0.5516094136159921	0.4828938176550239	0.25180384231696573	0.10442608245386342	0.4068385188324031	0.3678205423500891	0.39653060964279874	0.20279516667911723	0.2748682383872634	0.7151178825050402	0.6690143433387645	0.5377960728358588	0.19731755865034684	0.11923049407248532	0.30336826209740353	0.3081664537929092	0.25387470465636697	0.023962336134795592	0.23611651862641558	0.7313705346681849	0.675520574380603	0.5373318112492491	0.17419261448039025	0.1656422813925027	0.5909226896741215	0.520015404195233	0.46872389136942916	0.18031542994646355
152	AC	0.32292141262018614	0.48378586430374737	0.7518709056999908	0.47926740121949063	0.3937018884800776	-0.009243132667174692	0.6806014795091295	0.9375827943150434	0.8684566418616413	0.6374236517553142	0.19314718833945443	0.7169714456134715	1.1221677062056823	0.887187782475644	0.7132246805844575	0.14422120671218996	0.7900821999504326	0.8434562448109293	0.8115500049852427	0.5523167823518595	0.12708822175793255	0.2594018634202524	0.12997415909360643	0.19728136327991785	0.026875133177650223	0.003397935760089954	0.930616227049506	0.8595512402460233	0.7643534322865053	0.6016410382927582	0.0818648839403906	0.7787828501999119	0.8861270463799167	0.7477680863508633	0.5616514964709531	0.08777554622052053
153	AC	-1.5026379432127308	-0.06512293008577008	-0.2692105261900384	-0.3214553793326995	-0.15597357747541607	-0.007800863167968242	0.16741109710454172	0.05597454566285265	-0.000626741487982807	0.040162221481249816	0.12152853342224645	0.1479908981513236	-0.09503827667792586	-0.0726008537723628	-0.0202541827409366	0.06544613609395444	0.07164994915760725	-0.03918223522639375	0.023190314712036697	0.01731152569449712	0.06701454348048719	-0.292681730205412	-0.3841799631759474	-0.2280552535038527	-0.14201151251246213	-0.008175802544173827	0.08041325637959362	-0.10031255473569844	0.04108562272651595	0.006538891017807913	0.041618075230108964	0.06090833065571677	-0.18609409477556582	-0.03723687944253107	-0.04296950321635862	0.04710743364455361
154	AC	-0.8939385694544801	-0.6610735586950435	-0.14922235134305994	-0.03635571100930468	-0.3031463463595667	-0.04435413344705985	-0.0309403492167315	-0.0888085899986657	-0.27016887264888445	-0.299949370678287	0.1333547282168155	-0.1570169618012296	-0.10759346321110397	-0.14249462154554782	-0.2864271034403876	0.08794815005332435	-0.11803871423212242	-0.18854938869955884	-0.26013008858254794	-0.3658215058142851	0.10899981668623981	-0.5478140498373698	-0.6741185334966285	-0.40238009976247874	-0.5143025628382152	-0.005715365452926946	-0.16657628983520456	-0.13448623301861362	-0.12824678109438348	-0.3200005820752587	0.08388187842955874	-0.3419563209618246	-0.09378210140348986	-0.17018798265814672	-0.3556022046097753	0.06808213846373157
155	AC	0.409418099647563	0.15144788515651686	0.7228540738889819	0.68554249231306	0.22661462710442093	-0.01660850839002803	-0.005682227897203296	0.07079202451659938	0.23160766704872104	0.19277650054468287	0.10216962650303207	0.17673094789948252	0.649697888076181	0.6077920767443226	0.25401586839609136	0.07272992627498409	0.004931173251332188	0.05523175150832782	0.23038142278279472	0.08383507364432408	0.056402006097309165	-0.35846756370330624	-0.43959892681192697	-0.3458531508362714	-0.2672512933694482	-0.09479501815458957	0.09821027676257077	0.31705535672669694	0.36864178006043447	0.1295003208863652	0.05959838970537801	0.04658885213822228	0.3762522595283131	0.3718660405283476	0.15464734128887292	0.03446034464357206
156	AC	-2.1498114363943053	-0.029536405618828754	-0.36800856625667633	-0.26128958258727164	-0.06798206415384156	-0.024776822677938792	0.10497624683949924	-0.12122029829114167	0.29116230780566	0.31336907659916946	0.12065725449561038	0.1800821599137894	-0.10356650838673187	0.22481392904723818	0.2886424401387382	0.08332677438382197	0.1991391152173665	0.09355079303537961	0.2937613684358784	0.29233746611701017	0.08168965771688086	0.1055310502506186	-0.12653608175003817	0.1003171250632725	0.12994273915576482	-0.014929555860412336	0.2702968956026499	0.20095029774346496	0.24521789141312378	0.3486773280689497	0.05849533985320443	0.270394439903878	0.07184822187615691	0.17590518851913295	0.25045239679001075	0.061947741359897
157	AC	-0.48015903519067554	-0.2179889890212101	-0.08951868507716298	0.030806871455303586	-0.22146737460771782	-0.1027205598383194	-0.1994721108044546	-0.13781317972512008	-0.22187890280865252	-0.16100453876431242	0.055603245159956405	-0.13050145518370226	-0.054637210304471884	0.0696702345714788	-0.10735532186661656	0.007007650370135732	-0.3245677854006759	-0.28143552353283585	-0.22244599313131874	-0.19219555603834904	0.008077361164769314	-0.6946037137805855	-0.6227588968315088	-0.6494586434263004	-0.4355234589748531	-0.12078880056778507	-0.26789676685454	-0.2084656427831355	-0.01703969434083996	-0.1428414407809937	-0.005530493384302115	-0.2075989970965042	-0.2743563075084261	-0.011277336172499375	-0.11976481339157385	-0.021800544204098493
158	AC	-1.1281475794572182	-0.3103377626722239	-0.21433821924166563	-0.3878358396147046	-0.42862817688942556	0.050804479289811244	0.37523284138543334	-0.15490540294375554	-0.4590244856864716	-0.33148799984494026	0.15262102973923541	0.11540602394342114	-0.1135690761041348	-0.22106411791820602	-0.39276779018649766	0.1449761575965418	0.1440931236647751	-0.3128026484424411	-0.468207527012954	-0.3276452519927675	0.11921749113791602	-0.6247484008550757	-0.7710699579060991	-1.0338165571455469	-0.41807119634681655	-0.035796405978243406	0.06055989442405596	-0.1734028923400277	-0.2353919573730372	-0.3002702576644989	0.13954105929169636	-0.10839492793489236	-0.22086971334479855	-0.2855117335711048	-0.3113113034932018	0.12245656047904241
159	AC	-1.2462189057053201	0.11547108394506722	-0.00932292047814487	-0.24371594338299518	-0.10413222130346678	-0.003327342969400071	0.37272471660280404	-0.0874712666918771	-0.24626844685063864	-0.13466124020959613	0.0723228675831038	0.26232687839100954	-0.10284643839007868	-0.2315297742210154	-0.17839579562763452	0.05446704397715285	0.28750874182988184	-0.25163186690657224	-0.3408220817805201	-0.2617311531759281	0.05296337493755088	-0.2680114403453584	-0.6985958102387256	-0.7550443370433222	-0.4684852760188465	-0.007876272989701505	0.27417499413476776	-0.22814890918991027	-0.27114703770289017	-0.20846823206452125	0.035084734685571384	0.19196192323280825	-0.23364699333097638	-0.33732109480637984	-0.175194532543125	0.04558713116312241
160	AC	-0.7747280894240991	0.20747752711645995	0.27071455587918813	0.35964306826065773	0.16723897445793678	-0.04681914181290159	0.33833517724136186	0.2374746059505637	0.5435101076456936	0.35818162961820565	0.0816031600335978	0.3241798139386227	0.23660711717374405	0.5740433535335885	0.3176873554833519	0.055143532587345945	0.2486548571960423	0.0664817084198075	0.4562274464469416	0.2536486390456272	0.014206169594864981	-0.45464154405918467	-0.5357211027996241	-0.19492276263534902	-0.07046548774790673	-0.13206073351134573	0.22409908457782857	0.14947677361046585	0.5083158158771928	0.23773429501020926	0.008833877443948701	0.12057174632215828	0.08188579379563299	0.42663036377239694	0.2130098708420025	0.0025298901032067
161	AC	-0.23379608855901496	-0.38676231905050096	-0.481760952630945	0.05508681020458983	0.04395451816189988	-0.000449302740455515	0.13498373104575245	0.2601078043154974	0.44740156930018893	0.6224252991502652	0.20447436775046102	-0.0035265171369258663	0.021695010841095375	0.3042979104978947	0.38258905200828064	0.1195041682608502	-0.08035294898565981	-0.07645897770249488	0.2137632815819599	0.3700814777143351	0.1280162752101246	-0.7505901976860777	-0.5844288263456325	-0.13824032946475995	0.021227677999363648	-0.005399944697933368	-0.09518033454204677	-0.1416962082325013	0.12670297231401673	0.2772412513764495	0.09334104787478337	-0.2707212764495881	-0.319570233085235	0.06494509659574388	0.16869390953665464	0.0453405874460735
162	AC	-1.2473178716085487	-0.14816373119702608	0.11617018835458115	-0.12085585195216253	-0.13769851880919814	0.01789974429426122	0.11635819344576381	0.14821662630160604	-0.1507199782476094	0.06281267423449499	0.061807988198471886	0.08481159380948489	0.2533139892659244	-0.059647252128599115	0.0716310536280611	0.07919958295448426	-0.13206491506673879	-0.01964202499199108	-0.19803381306373957	-0.038293307115432995	0.03518290806939239	-0.517892290481835	-0.48645394497942784	-0.42752552654547127	-0.305766051072091	-0.07353642528215354	-0.09858005587093444	0.056874720634726206	-0.07330570076781062	0.00667296364787795	0.015064842812350765	-0.17619986809508936	0.0304355712492701	-0.22176349828988995	-0.0512359950644008	0.04416998152380147
163	AC	-0.7747282935072111	-0.5636763024182054	-0.46929555311814264	-0.17764352497711222	-0.14755976010967675	-0.08022653932414725	-0.3787249341746177	-0.34231421151651786	-0.3867373802802896	-0.12629494444277167	0.017945277164840512	-0.35720941394390304	-0.3650671262345162	-0.3318934074201709	-0.08896363316562583	-0.033126089827005156	-0.46906967435730507	-0.27216869554685785	-0.2582136418204921	-0.13718917282852372	-0.023016199828538753	-0.7392796310703381	-0.5521236381268868	-0.4461247414040377	-0.3191132964913148	-0.06538138239211921	-0.3495904779709318	-0.23817572720014302	-0.24746479272453414	-0.016348263200279156	-0.06151337676166957	-0.48496901290558503	-0.25164792837727457	-0.2074220594161731	-0.06701122771600554	-0.049923261413396425
164	AC	-0.7279241169822399	-0.2157211464707227	-0.14923692068852445	-0.48592584780776416	-0.3516820596115344	-0.02108678788368845	-0.08376207742441921	-0.19224803474401186	-0.2587357602164695	-0.10434910029247124	0.18882699613217246	-0.038054592380093455	-0.10629761593495002	-0.28594492313575737	-0.13847636853963596	0.0903636059658548	-0.17967713124080942	-0.2974612463935373	-0.32305226736842996	-0.16399405572335013	0.09374175638534421	-0.2119200582867906	-0.49861399799959066	-0.3537985527060687	-0.39827709745740036	-0.0027271159796122824	-0.18968471937211073	-0.2845955784550922	-0.29218484683430135	-0.13891792863055796	0.06149127894158424	-0.1838736544823678	-0.18871871967587994	-0.2978274462396824	-0.24903856245705724	0.05194875124777054
165	AC	-1.680061980191851	0.051519319057626634	-0.0502685848547022	-0.5739567519722442	-0.2139366652414021	-0.02778216357720309	-0.025570123627171037	-0.38182326540286127	-0.3615025793427291	-0.16374190871474514	0.12131222368951322	-0.05167141723583635	-0.29864357223403437	-0.5209856990679549	-0.21795234032132393	0.07214800806730137	-0.09645901547950264	-0.2574518943242068	-0.40848890508628943	-0.18646089217810458	0.060107487397494275	-0.5096202245228465	-0.6703143450048594	-0.7463831750009573	-0.3290600939441941	-0.07563456061740026	-0.033634593875242036	-0.22124153650651857	-0.46075246713180973	-0.163607502829628	0.036054303790276965	-0.030138936458981025	-0.29867837323403923	-0.5177842514776807	-0.15845409543811817	0.04006475354055761
166	AC	-2.0334792997055895	-0.1882189531910632	-0.15338070290209105	-0.4288876619658337	-0.2953928262416272	-0.04195552918559198	0.2460704266133229	-0.03059261007730507	-0.3867889302143699	-0.36207879842591106	0.022178038736951233	0.022856921994711676	-0.14142155734485895	-0.44521555042908734	-0.36967780173631937	-0.005140162669298842	0.1063751319346502	-0.09514580079048063	-0.4066302800732897	-0.32616232647560905	-0.008912217549897683	-0.494874001881141	-0.2749670743915128	-0.44523052697921967	-0.3740825551085334	-0.059041214900384054	0.03543923049771247	-0.051377307446350606	-0.34291688857295677	-0.26233835638211045	-0.03489596605357592	-0.045418363418267216	-0.07931506640347119	-0.3976848534140116	-0.2763100000060834	-0.006241008645920143
167	AC	-0.6356038925927194	0.41488992392651936	0.30815580973328993	-0.0795823262802251	0.0319622132544608	0.06543732723668594	0.4798363480107528	0.5437167658102564	0.4093114143951788	-0.02429522438363385	0.04138579146332111	0.5086712788234449	0.5649551680712774	0.33385043330635367	0.10724637242878643	0.06615663876407973	0.37317417358391936	0.40678163774218334	0.22295627084114344	-0.15159009739566187	0.045584722797856525	-0.25462313206967	0.0788954907299626	-0.3228580390964476	-0.2940129714435177	-0.014701038800290167	0.41494585009053164	0.39404532882105814	0.22310381723713468	-0.09925097949921113	0.055138403243891076	0.3988251600917141	0.3393511800411597	0.06726216598656154	-0.08277340923977894	0.06740507713279698
168	AC	3.0917544148088796	-0.21565236299322943	-0.6160195638225705	-0.3455984386852009	0.12367824361843249	-0.016509512509879087	0.09653756718371564	-0.2573290154047414	-0.22941469339320464	0.28863514470062723	0.20769942697951205	0.018046471983961254	-0.2383617937178586	-0.1614630481471815	0.2793989708660769	0.16506163462212387	-0.028989420359651685	-0.3331745838977038	-0.18428411342449724	0.0979765171933904	0.1258970443917069	-0.6384172404357982	-0.7488107040731892	-0.4592249417788237	-0.322903475358998	-0.08257270987974574	-0.03648528211801971	-0.23383158489650113	-0.10018606445244682	0.16976868459811634	0.12612078984632236	-0.1763246984837019	-0.4464051419575068	-0.2262272717032019	0.0747794851300001	0.07478232522401074
169	AC	1.1210235078588375	0.08801062401545345	0.24833577176863253	0.5243502934828088	0.34196876616628646	-0.036150869560754195	0.039256159665502555	0.22863407334183394	0.3856074567594927	0.3080172206192726	0.1891428179917325	0.3166336871841784	0.5744331478588947	0.6764656265335602	0.4700330564427011	0.1303422476766598	0.017768640240828137	0.24925561457002687	0.31925800435877805	0.30613461341725934	0.12092693187766201	-0.4801387757114289	-0.13252523819572282	0.0861383141291131	-0.06873031575032984	-0.09384554832858272	0.10228831810493211	0.3866522735868805	0.5325951488734784	0.34464451223608483	0.07498181057043896	0.21278595500275643	0.4154610906680738	0.5382438001807526	0.3596546975841499	0.06571524275198248
170	AC	-1.5955711980466858	0.004571394815739538	0.20889784028426228	0.1275570033391915	-0.05732016990238753	-0.07692568405848021	0.09076070549927495	-0.17492382453963318	-0.22251895995985627	-0.2288400749519166	-0.015596216354092807	0.09156193993062844	0.06627687390336834	-0.013935801584815444	-0.018109341373572896	-0.050898807524984324	0.006854819994473349	-0.1193769244543812	-0.2010015489094641	-0.18409715728321885	-0.032974890650733	-0.5971260475659739	-0.29887162468683665	-0.2348905320881466	-0.36197428996510506	-0.08532306673066348	0.01710845872070843	0.029184096234026402	-0.11315937401435017	-0.07773137402936747	-0.03619634339934086	-0.025695878560574537	0.027006980030953587	-0.08474250268886085	-0.08181460979573307	-0.04256162135771202
171	AC	-0.2639746464214604	-0.17390975288738475	0.04545276893547556	0.3146803213040239	-0.2019648325356047	-0.08474128300388761	-0.09238930756091768	0.1648991628015044	0.06801275724993072	-0.3310317181763036	-0.0024480558432538047	0.06581635561628829	0.20331468104534767	0.27649636096577646	-0.21516961880586027	-0.023481153951591782	-0.05940329820455181	0.11239266903420231	0.06991727216357879	-0.28470038496445405	-0.033640959110535995	-0.1489653583067584	0.14211791665901885	-0.08319373453141488	-0.25280142831897856	-0.1157850050820537	0.007278394177551828	0.13158676339781605	0.23806952852808028	-0.24600150046672464	-0.0573178378940864	-0.06291537792948376	0.1796006877352565	0.40785392953529476	-0.1837386166034216	-0.05036445839136716
172	AC	-1.5736808489366458	-0.07709428741559421	0.03750312582530935	-0.3531351319823228	-0.2738083963813678	-0.054659910092123454	-0.003943515434539968	-0.228447293571155	-0.37960505206089357	-0.29849227432269654	0.11529284148815622	0.001550341310768033	-0.26063491045937925	-0.4228633501713488	-0.3524617729864685	0.0596318597472556	-0.10250594318742157	-0.3502497067110768	-0.38537957159492	-0.3011227011500388	0.07021786429102361	-0.5137573034683018	-0.8313059941096572	-0.8332263357657383	-0.3340158363094552	-0.15301545669880778	-0.047012246780802736	-0.2930155461267199	-0.3259805110205236	-0.2665086991716432	0.04517890404610858	-0.065663548419437	-0.22039596658873561	-0.38707209605392223	-0.3133708851353365	0.02969566469508278
173	AC	-1.0873571300297367	0.010748615024811947	0.3451450902952442	0.0407050264402915	-0.003885093990426469	-0.060331077789264054	0.4580059372292671	0.5628003464614832	0.5045995868203885	0.1349825446473929	0.03527408014843392	0.5105613140423575	0.6569142361027513	0.4555568794182532	0.20357796030952535	-0.00213335438935891	0.457086623748415	0.5402288337027426	0.37704673999173655	0.16060507810959423	-0.017925319989262167	0.13874055067499014	0.33185352446271354	0.26152801349004373	0.046793275457036154	-0.07810463473223472	0.5469501796568395	0.6942430098420935	0.4595818580983193	0.3081609923555928	-0.024843312621398717	0.5205191560023348	0.6068216841780283	0.28837472393897023	0.21538769426746196	-0.02266586398940662
174	AC	0.7940022253952539	0.3250686810382779	0.949435359931313	1.2666932556899053	0.551212310511445	-0.11359096285203352	0.06321973292878758	0.5961980054217189	0.6888126800580618	0.5230542617255374	0.09418854592619885	0.4501583595702421	0.9258568469075021	0.9634639867958079	0.6707924904723659	0.0775229986316961	-0.20182488645589158	0.4268828589875653	0.5353456099827241	0.4289564792374265	0.036415314891341755	-0.5406457742169861	-0.045201529196270296	-0.027584602801892566	-0.018752521501898656	-0.1345838784881752	0.05357163069932258	0.5633973959413843	0.6351355544881125	0.43915259909591775	0.02816621859333468	0.09868285386371034	0.7412622201795902	0.8368850713689444	0.43783329511133084	0.006952547749093707
175	AC	-1.3370350066830572	-0.245271745432724	-0.07953163877668001	-0.42304819820353123	-0.3453012341613513	-0.13702803160954025	-0.04261749335554588	-0.26065760234474644	-0.4926201506696244	-0.267099100934165	0.012426596685198188	-0.1412064980650405	-0.29870343493844054	-0.4865899558753626	-0.3484486176454662	-0.003878797842292503	-0.08618699399667151	-0.2952735892415381	-0.4886461897782952	-0.26315922299113526	-0.03552156649395366	-0.4468824893487754	-0.5120140300773612	-0.7015063976183609	-0.32740051232267664	-0.1461129637081222	-0.09162077699241533	-0.2848105354859456	-0.4267584835303848	-0.28318862309615644	-0.03432275520008732	-0.13502374577585874	-0.21844532596166233	-0.45505040150367826	-0.3002088335788857	-0.03971356200792364
176	AC	-1.7384062226701493	0.07820302035272242	0.16465849769819862	0.7981410248475318	0.2436034437007364	0.006431841529725535	0.26853158452651904	-0.09132262066255592	-0.09500813935226704	-0.35515194475730105	0.07119591837550443	0.2629331065331222	0.0029821992513834328	0.2838614030868747	-0.1802488518380394	0.05858207891850453	0.369989306372728	-0.19441211186987095	-0.2111346487998822	-0.2921941282711402	0.042896703612367304	-0.10728834943928955	-0.4298935891800946	-0.6235474469395771	-0.41566428105489084	-0.06056063108752063	0.41363513000783714	-0.046856423615999176	-0.040911551121860956	-0.16733281859968008	0.0347379891731725	0.28953246471932315	0.017494488198874114	0.11733067356747884	-0.12979148306363975	0.03775073505860016
177	AC	0.7600079789347832	0.3507942729719611	0.583769532277707	0.41060348613361963	0.36572574767961585	-0.050180936419181865	0.5696384734838777	1.2801901680104462	0.8149974816697565	0.6369514223498074	0.023229367900734044	0.6142149519862343	1.0470396952101113	0.826383275510475	0.6728130523641691	0.03405340795236178	0.7800897205692761	1.1804381701608821	0.8452729550756939	0.5577487191077188	0.00466786688093368	0.5076129769492004	0.5207968061634561	0.46537331050742536	0.10149779411779769	-0.06363931072153428	0.8995160142495688	1.1521763610542446	0.9261429249750848	0.6100814229526046	0.010813156904948329	0.8662549100955115	1.1362184430108047	0.7960408539739763	0.5047949352670336	0.01776932926286179
[truncated: 7,922 more rows]
