# Supplementary material for: Spectral signature and behavioral consequence of spontaneous shifts of pupil-linked arousal in human
Source: eLife. 2021 Aug 31;10:e68265. doi: 10.7554/eLife.68265 (PMC8486382; doi:10.7554/eLife.68265)
Supplement: Figure 3—source data 2. [file elife-68265-fig3-data2.csv]

trial	subject	pupil	delta_Vis	theta_Vis	alpha_Vis	beta_Vis	gamma_Vis	delta_SM	theta_SM	alpha_SM	beta_SM	gamma_SM	delta_DAN	theta_DAN	alpha_DAN	beta_DAN	gamma_DAN	delta_VAN	theta_VAN	alpha_VAN	beta_VAN	gamma_VAN	delta_Lim	theta_Lim	alpha_Lim	beta_Lim	gamma_Lim	delta_FPN	theta_FPN	alpha_FPN	beta_FPN	gamma_FPN	delta_DMN	theta_DMN	alpha_DMN	beta_DMN	gamma_DMN
0	AA	1.4555060568580218	-0.13790166711816987	0.05852281366310791	0.24179998456809765	0.30422798819899244	0.016879957506906296	-0.134924121903369	-0.10033150036704486	0.2270330953224402	0.18897017837137997	0.024464584032797276	-0.12948469497943904	-0.06552264372204508	0.21321060756840815	0.3174491270467781	0.039598726211987234	-0.10058855472147976	-0.04745265303534296	0.12514028362021046	0.10172490482206498	-0.031824073374936424	-0.028861493927920673	0.0541962562894546	0.12294033990947811	-0.045445084831269744	-0.02011999226578981	-0.05695444214753431	-0.013323473634273997	0.08110558300608894	0.18403523254380327	-0.01849089712883001	-0.012078467078943556	0.011311055704410045	0.10668794103179735	0.17115541516130017	-0.039090442473504794
1	AA	2.1324941345123962	-0.055219640240767476	0.1241260380303269	0.6315413183891971	0.43729264656430455	0.08598100343435344	0.0944343624999453	0.2363874639360506	0.48874084735223144	0.274781214862754	0.022137849352743988	0.22996394643892026	0.37882096549678046	0.5656783747659562	0.47134005852592975	0.0815697398416031	0.10830110510404967	0.2664739938719669	0.4616024428148511	0.17529618058752394	0.005430394909291314	0.05210579487986461	0.1511429869387537	0.10045012632748868	0.0984758452443491	-0.052453445746525884	0.08821808471236903	0.31355038393123547	0.48720420251667873	0.292842611949381	0.04356148400397597	-0.014303365283096281	0.2657841080996203	0.4741407612941497	0.30343832379887914	0.06518700873940508
2	AA	1.2691822510127582	0.3028536370517863	0.07969651782459392	0.2319806426066066	0.12066272199538997	0.10975620837513567	-0.02901238336351164	0.18086851396917814	0.16880162496812345	0.06335073303421312	0.004031849164746415	0.2781207413162494	0.28541570038208164	0.13321444500034496	0.12932381598970788	0.03589358006505039	-0.023165263617766163	0.17433535665398092	0.053829980560697877	0.06344831716132204	-0.03943484605460723	0.1170316540777358	0.2022695532738009	-0.004728993818027327	-0.09989712159554356	-0.004349196785413623	0.13534963259295774	0.2709109253185893	0.06987793063142256	0.05720353539012235	-0.024662794877940097	0.11330799598760366	0.16225534128418995	0.06301472787277196	0.07837925864221607	-0.014349887739804279
3	AA	-0.5135621856521656	-0.2905526502751188	-0.5133081477033691	-0.7742910152909995	-0.21779418006116108	0.05650968036683446	0.25192879180002503	-0.21892470090346428	-0.44612540871693085	-0.20070561007910093	0.016378087095286098	0.10137510338827838	-0.3679840741170173	-0.664797187611659	-0.3046578614264246	0.03274563654847906	0.029666585971094284	-0.21163807149558833	-0.4670069891702101	-0.24392726628734596	0.016771270075475853	0.033891711124606066	-0.031637159568883605	-0.4554412499716504	-0.20822500578502312	0.02404936965298443	0.058943492311318124	-0.24496895291719378	-0.46087177021691383	-0.2618738321460814	0.02052763647978173	-0.0374765631323839	-0.258487255913592	-0.4585855536773774	-0.2684373764960818	0.03830447616846544
4	AA	0.8677306254183215	-0.2778689375893109	-0.18919293423750702	-0.23376615923735175	-0.22088243899258714	-0.005442512776052233	-0.35306183972893224	-0.2239887990174021	-0.5742980965482838	-0.1732753184225071	-0.025728214611690614	-0.3978602251194161	-0.2802420589256305	-0.538812051823956	-0.19542107496921624	0.02552094910973901	-0.26826016798516505	-0.23785925861588098	-0.4126539105073376	-0.16041665679147732	-0.007891129731200097	-0.3608850766349788	-0.10137390013648034	-0.11946157001530128	-0.03330152981769452	-0.12010082220082477	-0.29637943499373487	-0.236967696364213	-0.3494800298549269	-0.14850525468447073	-0.02288914133696318	-0.26136101292352587	-0.2751031923970203	-0.24125717098415955	-0.16706125350428014	0.006970581651870811
5	AA	2.012249062452591	-0.24017475175888375	-0.132989857929244	-0.2237640338083591	-0.297908408847642	-0.0502424361337388	0.019764264565532264	0.049333644798181586	0.11596222859840477	0.06847213676572061	-0.020689288000911077	-0.1291642294262818	-0.1400414927228304	-0.02218014077563768	0.007900016909582863	-0.006274391127230494	0.013667282124934621	-0.02363917196621723	-0.05051523229514299	0.009010324744653797	-0.07191195871083411	0.06108316325034957	-0.0682918074901353	-0.22374212451666323	-0.05501367401194257	-0.12505431028415526	-0.06957715262438868	-0.06647203303909155	-0.08819519517010921	-0.008162389570286921	-0.060750082217805756	-0.11025209762217636	-0.09882130970773273	-0.1365279991047771	-0.04453259173341362	-0.06391028344145577
6	AA	1.672014828183258	-0.1469209886674931	-0.24704971445365762	-0.3286346761951619	-0.29189803127803104	-0.12718496709052407	-0.07050698187224569	-0.027471696927596767	-0.3135662426765602	-0.24291752409351175	-0.044228538883444024	-0.1888742428433905	-0.07984174812061928	-0.44593516421621593	-0.3417054996742903	-0.06510761338657156	-0.02450418775990859	0.006057323803928538	-0.2662655953778954	-0.17309162918637888	-0.03655214029959253	0.010762611645531356	0.2029284990666542	-0.12767920103266628	0.003684583164406674	-0.08805602889133418	-0.06514533069747808	0.03743105982531292	-0.26690588127850834	-0.1982958338189229	-0.07047642877300286	-0.09118350640726469	-0.006230996003035449	-0.23139232084977746	-0.17612884792305628	-0.06304219267209965
7	AA	0.973613982395127	-0.24184470503423383	-0.5888665013195582	-0.6345896962807489	-0.19432637709978	-0.020913938198164117	0.032415195697851784	-0.07321951968117868	-0.03664323205654285	-0.2678820192275262	-0.09664066254816017	-0.19935334563330187	-0.203667185709135	-0.21050372957262375	-0.2601023737929362	-0.055312456051329395	0.11548664872919745	-0.05691592400117873	-0.133484314443433	-0.17333306932614168	-0.06643167030091535	0.20456004985245005	-0.03237216638872595	-0.1252401692143712	0.013414731373892097	-0.0022068581130106346	-0.03957733240567274	-0.04171592930859647	-0.08028519590019179	-0.157457268272025	-0.05237009320631758	-0.04516012365609878	-0.12546479134116828	-0.17186854499595872	-0.15096164772824294	-0.04010339984029687
8	AA	0.9736182626529295	-0.16832398985877017	-0.13699538121602609	0.02580663378396203	-0.02963378008035722	-0.029998692281191786	0.08709411672447498	-0.20832765583396173	-0.13708793784884743	-0.06627035692656214	-0.0380437674029146	-0.038197791643238554	-0.24527150540664477	0.006509614900603644	-0.00808152628638048	-0.05834750618300433	0.08847253388404042	-0.2182165286530262	0.023771059475257816	-0.07503043056164271	-0.02452797661872963	-0.07080755131794436	0.06572591613660864	-0.07023425277212741	0.00979678503253617	0.01509195373221589	-0.024889793048122222	-0.170760171423616	0.06507403327667505	-0.09364468160802653	-0.05535411499904552	-0.07156534690707361	-0.17503581855586137	0.08056262705535167	-0.10712365512159505	-0.030530582445741805
9	AA	0.9736132342486861	-0.054006510482679154	-0.2817352548271319	-0.3432368451033518	-0.1884723572351355	-0.026475689152185566	-0.012043155716626508	-0.10464564735793491	-0.05149469397412498	-0.07626221321069715	-0.044145285180595906	-0.11714487082843772	-0.3236418160861112	-0.1956808613810861	-0.17783010254682896	-0.044563634274577435	0.015227587556815081	-0.06052159334471474	-0.12711838197792802	-0.10865422611156883	-0.06616030614804336	-0.1629892653630538	-0.11755591182851723	-0.30954076780831746	-0.02603282269124574	-0.09108074888790568	-0.03458041632993636	-0.12424550947567359	-0.1807499295427284	-0.18226920399408897	-0.0840754248287292	-0.008338669734913484	-0.09103585760447663	-0.12228178163618642	-0.16829273457690863	-0.08322887355011699
10	AA	0.9736340780386131	0.1917338993457659	0.18884476641722986	0.39617075542462504	0.0547747516447048	0.03026238528369085	0.04595181638603041	0.15779784862512058	0.20737048196700747	0.1782558169474402	-0.11319532761298623	0.3135719427852235	0.20538790960307862	0.38321827811004305	0.23493075461628377	-0.039046679029630216	0.08866415833547414	0.16503156893496795	0.1899536691142718	0.11746715103372818	-0.13053666587431034	-0.011934682069023803	0.14996372159075202	0.2958943207648947	0.10802810958230086	0.019067908202797523	0.10020389095589977	0.09947428736150443	0.21132853352682135	0.1589306545945759	-0.08861568687446786	0.10074349909256575	0.1697163556694813	0.22593805821724477	0.11281593749475549	-0.04839780792575832
11	AA	-0.1498733392615432	-0.7111357101607269	-0.5396547083163774	-0.6462633212933102	-0.24695624548644612	-0.026916637684477607	-0.17295418549420472	-0.1916190664850368	-0.33167311369214647	-0.07223566652979141	-0.052235828639450865	-0.42982802422587696	-0.5094783474083484	-0.5695046874489511	-0.33957754176970245	-0.04089464935231968	-0.21227588641616757	-0.3234497766877926	-0.39642284544648376	-0.007909793466051696	-0.06394868566801293	-0.1375974065314794	-0.199956182596504	-0.2546141302679858	0.05497941504811349	-0.12537252572818974	-0.24665735480056805	-0.36049054643324696	-0.439123224879052	-0.1358174670797032	-0.0704988290605324	-0.35761209136597405	-0.4030321508196377	-0.4320286092037505	-0.12976665055559322	-0.05931150671511243
12	AA	-0.06827883134982084	-0.41968346926179445	-0.6520897926013254	-0.617873513935571	-0.2973043076270149	-0.054980268310577785	-0.257960037228405	-0.24639476463360377	-0.5204939585738322	-0.11539805298773587	-0.026566493476821496	-0.29487151433569414	-0.424528230754303	-0.6352569152390946	-0.23539699657121238	-0.03087246361049978	-0.11509707646326939	-0.23822843187252196	-0.45508993550282195	-0.13996219746615757	-0.07122485763196895	-0.20288023469750224	-0.4043298005297843	-0.33008917405706595	-0.11616428426630798	-0.20431538825162837	-0.14803548248673892	-0.3432714608298726	-0.40917641094138235	-0.20087503652787442	-0.07612893659283704	-0.20280242243537816	-0.40146018668435424	-0.38799038484032233	-0.2416690566646028	-0.07481888274733284
13	AA	-0.14445870530866772	-0.47487346083617693	-0.3629610195202324	-0.7210972634685073	-0.24410670400193413	-0.0052455076491073616	-0.2459714910208195	-0.255209292108598	-0.30221203399698404	-0.2757562471969719	-0.059300964858920224	-0.308630870621561	-0.34490408535159567	-0.4907003405012855	-0.40430339413460303	-0.08645602956558873	-0.22156069694618796	-0.1280638315935969	-0.39211274460037004	-0.22330633666653177	-0.06018990109938871	-0.00838558461964109	-0.13103312603754988	-0.5535523008509654	-0.10339931193922827	-0.09892780167799417	-0.21328900812798735	-0.09979422215642653	-0.3888299138296424	-0.3032018345447671	-0.07376153793072548	-0.19980985802527984	-0.05130788225327376	-0.45139524585781243	-0.23836063047506661	-0.04825316536386404
14	AA	0.7398275266403898	-0.26861252106892364	-0.30536568931988145	-0.03779817566099203	-0.030669293719614354	-0.0037497322264289368	-0.07131716148046774	-0.29261795152196823	-0.4856106641041604	-0.3446505166221523	-0.06589869714997842	-0.03836325966220633	-0.3872163963234341	-0.347013965620969	-0.29015040094420597	-0.07625410905658025	-0.08946766098085446	-0.2224131503399437	-0.3422470903902515	-0.2194706493635752	-0.04525569194634893	-0.11029212859900994	-0.14191210483978162	-0.36129641160337844	-0.06687383036612515	-0.00807986929102017	-0.10755310241189031	-0.30410873538769334	-0.2647441687990921	-0.18779564274586402	-0.07665649064098656	-0.2010018557279838	-0.24055641337743372	-0.22170207015197507	-0.15687615738686145	-0.04758213098609776
15	AA	0.8693287477389801	-0.038075722397143436	-0.05461175056488404	0.10156602282923105	-0.005631425774969223	-0.09346342262949903	0.06070692365933805	0.06099478316137308	-0.017036351032968966	0.1525624637388725	-0.026974070163149566	-0.06655140556885542	-0.019247828366024233	0.007009161302973466	0.21794488665530554	-0.05354103081596584	0.07477244817856654	0.030275697566811033	0.07869530319807105	0.10701128705671148	-0.025106872995714014	0.307466695558121	0.08349878606860309	0.22774694414960622	-0.15173513136637148	-0.09582276991943947	0.07050191465880395	0.0682250825878985	0.081658150561571	0.09561647918859206	-0.04897532796576454	0.04200552942791402	0.029490327024974783	0.10653412971745135	0.08789189042285339	-0.05839184939292408
16	AA	0.7557774221396967	-0.06771364148586206	-0.012899522189650514	0.1202366523640171	0.14653255457983172	-0.03338324072703669	0.4758492953573896	0.21957793823086247	0.2921824699914499	-0.013319073295996242	-0.012508528186971013	0.2857688207697586	0.20858652437656966	0.3303081587990899	-0.03336768765140907	-0.03807282965074421	0.2784163620845217	0.2584910535325271	0.21227336636412986	-0.009708987565445248	-0.03393373034394731	-0.18188018083572743	0.1995475114934869	0.11358196261898251	0.06244505276051132	-0.026634415882198614	0.20994626628648927	0.1918328042190245	0.24360961892231559	-0.02926008383722012	-0.04302629645534006	0.13226128069121523	0.20163710307940275	0.2196340257691758	0.012144015254970109	-0.04816958959430484
17	AA	0.6310978511822006	-0.23038956490010726	-0.2896700546697485	-0.3778882559430048	-0.2960166480429093	-0.045581096289924794	-0.12975144848766096	-0.1101320994359194	-0.5220860493183936	-0.2753577960186282	-0.04186504243935385	-0.31674490062130056	-0.20634057348523593	-0.5349623706140917	-0.4229598978815965	-0.04972325067294969	-0.08501883771856833	-0.025198026869936996	-0.3876500904622211	-0.2541530431718362	-0.07030424495063015	0.11876129479587136	-0.27719283485985935	-0.3335907068914433	-0.07205851961080928	0.007492247273069796	-0.21566375715000297	-0.16785436002022558	-0.376140032576193	-0.3042377985176583	-0.07877508606831585	-0.23210340016935493	-0.16269533749360343	-0.3084308695698338	-0.27204907378612775	-0.05674221816595626
18	AA	2.3021264414396025	-0.3206694924579095	-0.31639430129430196	0.05042999754634053	-0.036183799913509174	0.10562933020159371	-0.03617936241365882	-0.12604052776522368	0.007265654402744293	-0.020095906664676644	0.08007566248540154	-0.22742235436862335	-0.22936439364292927	0.02493262614617442	-0.04741106814546581	0.10132559563437082	-0.17199906610785798	-0.25700602024502406	-0.1667314847532091	-0.057859599158043284	0.06403409691205852	-0.2639515796977484	-0.3530691761961726	-0.3420619579619093	-0.01648890195032382	0.011049748383892832	-0.2533994954034414	-0.2560274289942063	-0.14599009663987483	-0.048937673943452165	0.08977419015225951	-0.32558323886419294	-0.25107085602256063	-0.0709098322017283	-0.010127414902203258	0.0871332070561115
19	AA	0.5768796413369617	-0.08129149254059895	-0.10901348890143142	-0.46010422993230404	-0.3815886947354805	0.04428834886292521	0.009368061549480222	-0.2173674878705789	-0.48782807002111284	-0.23003722550671646	-0.03551717194071946	-0.045612759277769754	-0.31278475014278007	-0.48098667265712103	-0.27268394762933057	-0.032300218610279874	-0.012209080333735134	-0.11820584525237532	-0.422540477796178	-0.23523482602199075	-0.046209034707576535	-0.13735147100092526	-0.06469409241408433	-0.14771897509004184	-0.027078898118562456	-0.015810516576466316	0.08430804770945333	-0.08242083496347741	-0.3291460766610994	-0.20072901488525674	-0.06576228236629955	0.05443173073079399	-0.03610157334584441	-0.34373696076926663	-0.24862756249881657	-0.03322300690287583
20	AA	0.5218632900938667	0.11938996441227862	-0.3213116927006468	-0.09964964820099606	-0.09420851992506118	-0.08591440511991633	0.2977877523129031	0.04535061693714226	0.011546664366314463	-0.0005450989430084707	-0.10698583076908275	0.22661537454747416	-0.0005592768507707291	0.025573051950360304	-0.10088679159944691	-0.08871022120070515	0.3049210648859957	0.04264631431024313	0.048810052944540105	0.008780695502450753	-0.07244865312952165	0.00038202121842564885	-0.048215199273910186	0.00339505166256987	0.08324014085627252	0.03718276601938253	0.2325027009483136	0.0817854104947513	0.05891500304978803	-0.05524637475143823	-0.07785237134780032	0.20189943647889097	0.06829085817413116	0.06969766168657121	-0.019031137079225324	-0.06358692258697474
21	AA	1.134312583604876	0.6913605816750794	0.5667476008481069	0.6644753740982827	0.5444938792407086	0.161909455298762	0.46063064331514614	0.39200542823140294	0.5745343143393891	0.457688924386362	0.10277008706532831	0.8159260793155638	0.656839670438575	0.6875315066168857	0.6174415834064717	0.1977582680826866	0.3447657174548018	0.2019640837912382	0.4830578137387429	0.36653899417261493	0.11316601109250302	0.05465752594991746	0.0591382349491186	0.17087078968666697	0.02684322394191857	0.02724758921515169	0.4381317010333179	0.29016305252887564	0.43982157368285013	0.4342612365542795	0.15058933680725817	0.4525864433756345	0.3644483508633575	0.4702373105873403	0.41058503712239713	0.1584535725249656
22	AA	1.5372056271909091	-0.061431730779086896	0.3541623281337129	0.40823899296745475	0.2090859182308048	0.0012279056679036504	0.03773846210637588	0.24477348753037176	0.9743038436678986	0.5073040145320082	0.06950739255329097	0.22917215541509117	0.3562067587253748	0.7923604343565183	0.36129416812516246	0.02072876877053842	0.01769026645506444	0.1745161077320212	0.64434543802251	0.308711594727064	0.05757405883520117	0.0570940269116359	-0.09792568430495724	0.277348079225394	0.02654351271169575	-0.07350339027675781	0.10814847843978104	0.24418852790259726	0.5118502575477166	0.2331350867542008	0.017533473048453097	0.05511467950446036	0.20501785061702205	0.3246199303224522	0.23843978955735068	0.03960637512225729
23	AA	0.19101969232273094	-0.3275897220025712	-0.3432064687292087	-0.3025131048182582	-0.1943140455006449	-0.10184935317443022	0.04695603638991397	0.08379639266660188	0.11841269891456219	0.007561652603042868	-0.06026125387907255	-0.03401677491922861	-0.08977739413608088	0.10172718295548533	-0.0359052028041007	-0.08519033767505935	-0.04813275194537314	0.037610342625677085	-0.06356120329418213	-0.04007216031351257	-0.047346747632213804	-0.493996591988079	-0.3382218312474671	-0.07695855247706856	-0.007436992652196162	-9.486174338674269e-05	-0.10744904738076166	-0.10465951768865445	-0.0393682556029864	-0.06729622778264455	-0.0827771881354269	-0.31796003680636814	-0.1652252967935911	-0.12416630808465334	-0.0945034198574124	-0.058374495670775906
24	AA	0.7706682243313078	-0.1753058663731355	0.01017486205843443	-0.05800797857897855	-0.14080967803527367	-0.07676209005636825	-0.06539730867991	0.010971376960786428	-0.23083863368707025	-0.1095407467163132	-0.13232105958270024	-0.18585911994823423	-0.0810117199237761	-0.27103963231924766	-0.06823034483814716	-0.11048476597057677	-0.12082546295322827	0.08101003504512172	-0.0898039196840521	-0.05235754877922827	-0.13696185567806873	0.2639099188868935	0.2087327819219287	0.09548856893094998	0.03288932431153585	-0.087008191815481	-0.18641540972812887	0.04888992100878453	-0.1008354911558158	-0.016656385611560687	-0.10755856885392312	-0.19589465917686377	0.0702658049051641	-0.06828581442004711	-0.06468762910849168	-0.09570893141180359
25	AA	0.7465158665002397	-0.3952725659213737	-0.23747439886800592	-0.671953438389923	-0.3272333098340905	-0.12488238086408321	-0.1898052915416888	-0.3449891348832197	-0.39659494433095643	-0.19414193118765377	-0.12988013686397526	-0.27581024212200145	-0.4014155972873956	-0.5255515490414475	-0.2906950512722226	-0.11143184790259353	-0.20839887550789804	-0.22103306282856794	-0.3849930353722688	-0.1294948568874872	-0.11414055333277773	-0.09360431256591092	-0.0496850340587959	-0.37777533521709994	-0.02117888175162641	-0.03118999332449346	-0.27046678558422743	-0.30471464492376854	-0.4021478893637469	-0.2195386125366161	-0.11106918043335079	-0.2635464497125053	-0.2936380343094812	-0.42422696443370955	-0.21788333130181115	-0.10050683130958848
26	AA	1.0643532223855998	-0.11032999882065336	0.10488799556794831	0.49966456487618455	0.17843635142635073	0.00531461030348046	0.2765051754982799	0.18551829252037533	0.2534728393103707	0.16725754241125057	-0.1155299469339175	0.17995795984650398	0.22340381026515477	0.3971016281008293	0.20076338730089716	-0.06861651925166434	0.2436245935438084	0.12159189785353641	0.16223276394205155	0.09796151202393788	-0.10364900531499743	0.21864101395045357	0.07331481379850632	0.019152164857870968	0.07080149897483728	0.03579421336974348	0.2016759515026587	0.11369886670842799	0.17903876400185603	0.09877037026795388	-0.07378590380312522	0.16048405858679426	0.088492090632869	0.3023885466530054	0.10665664403388186	-0.02727983671152301
27	AA	0.6380543998520728	0.0948012306013497	0.12362436935857007	0.1587228321823308	-0.10168063864388055	0.17395176765420894	0.37553506908481515	0.018171724980427628	0.03919304023722181	0.15976227772336027	0.4982830736331674	0.29086590234398013	-0.01622781766532322	0.22024512157556497	0.16183845018456844	0.4569690642127586	0.3674716664703732	0.007055569171949383	-0.008689491885958134	0.13699812624973196	0.5019304865936649	0.343440024199109	0.20129465116364756	-0.026997917665781024	0.08782364150400696	0.39795097778926114	0.29203768512397144	-0.01512343472917399	0.002742509281858485	0.10905424330513203	0.5062168781852716	0.22948684713704603	-0.026557356425078615	0.1009823422579732	0.05641603588871713	0.3852157791162327
28	AA	0.6768876000052465	-0.2059889818642936	0.011826933346837765	0.1788959906646867	0.016685299945018883	0.049223640136366265	-0.0804497621414706	0.15421678273516193	0.15948037835930684	0.05765173088267184	0.028637517083980324	0.027808607738271318	0.23331810036888756	0.37060548933733095	0.10854270515697406	0.02997168036060982	-0.10906811049145837	0.08140785649128013	0.08360295911873417	0.05847529088034786	0.023899114059235727	0.10722782103444203	0.05026687568729757	-0.023892766485268446	0.06916031688148894	0.05015897817945142	-0.012683503578382993	0.13283211646190352	0.10285413131962451	0.07415403911405427	0.020233458462213916	-0.0963819503718144	0.0679863077018229	0.1060697510127171	0.07019467164498083	0.03619865143711043
29	AA	1.4984207403826753	0.47041619209232416	0.4750980605293635	0.369300340523636	0.42271549310574774	0.0906161794353103	0.06514182544464986	0.13356431991655837	0.3700226540837166	0.08068140130927182	0.06268194452004883	0.3453215649473309	0.31979037052615	0.7450177575788839	0.3809401942368307	0.1402908332485544	-0.04499479572806009	0.09017610302277546	0.2791450467833527	0.07745254895309639	0.046598564199495485	-0.14546274864536846	0.09254192691901267	-0.026327554670746434	0.03936314593267698	0.02608190620809936	0.0654488041393484	0.16742720597321914	0.35373416706014127	0.21973752725281126	0.0897471912929575	0.11007273758728897	0.24428420382626304	0.4496978012628259	0.27292204507769213	0.08652500196391322
30	AA	0.5587067132372311	-0.49813434536617934	-0.18255703658782557	-0.34271021253373174	-0.09286312875370317	-0.00957206638761654	0.008474096327850678	-0.10759285070691327	-0.33109359166799823	0.0921620220232715	-0.0032487930925300113	-0.2948948914656855	-0.23830982147309143	-0.41478378591647225	-0.05574680117737252	-0.013147603746937353	0.011281385393184351	-0.16126733609975252	-0.35219026489139726	0.10463989114469108	0.02481301834111438	-0.2701851796241922	-0.23396341063619544	-0.21967664921557986	0.14421150553617562	0.04358111170289802	-0.09982751821437397	-0.21668346945416994	-0.3538427925112523	0.041201688740078124	0.003258946780322569	-0.22591591247030218	-0.19117473313975064	-0.25436585952318747	-0.0002788801423030396	0.004360345870676241
31	AA	0.13507056283821395	0.0016095908280241433	-0.09651180699209494	-0.14335281449066653	-0.21369520708247786	-0.052123707601538394	-0.06657784537317846	0.2546689522404477	0.12995222757509217	-0.01090032372853833	-0.04841895857687639	0.07329007095504148	0.11264410497318433	0.07430888795237811	-0.037745182164282465	-0.05226657103180621	-0.08526541494279827	0.04540499337017456	0.00089905216440056	-0.023021501514629783	-0.058650275949320596	-0.08547734177046558	0.11694538555486347	0.14186870563387705	-0.02628555469536903	-0.026054934715517786	-0.026432670896670896	0.035810394622866726	0.035498446896629066	0.022917104387735643	-0.059901302873471174	-0.08136950555648448	-0.04004086642308957	-0.012191580683700964	-0.02746907788948083	-0.07912435826808584
32	AA	0.4926311844296036	-0.008473317093362909	0.30186895828438826	0.47698970921452505	0.40988435412868185	-0.004781078583468434	-0.16345031519247155	0.04342356234509137	0.20132871703855493	0.3016809613712772	-0.0058219843115163705	0.030063313080247678	0.19017626907106644	0.31511298367938134	0.44597249955118934	-0.005746208584932244	-0.20013482553934148	0.10893471499856533	0.24097124765799216	0.2728601039723757	-0.007767079231780105	-0.026556872416794525	0.1920528640452007	0.2764020060161427	0.1615267386135576	-0.02416816978540992	-0.10182806651560439	0.08948198304391952	0.1976122672292362	0.3216376544893864	-0.01209297229277606	-0.0807667838560926	0.09779573041638667	0.24434096225879243	0.33410860167133927	0.0007574194855939353
33	AA	0.3555356972537213	-0.397960420389935	-0.23294613181876894	-0.37112699592828857	-0.2190576985371514	-0.03341927546135781	0.08581569274003775	0.014720662968574993	0.011860501136026436	-0.13143145700925984	-0.026507130583455663	-0.15555465654245015	-0.16431350081321394	-0.10512549761508172	-0.15058113988608013	-0.02615620017867526	0.017061952267010794	-0.026289124853012602	-0.08303653019254731	-0.1277940042971002	-0.02979325523151677	0.0655736722805785	0.06620692553202615	-0.0966598733984731	-0.17711088452923293	-0.028018788900473046	-0.11715444694173849	-0.15453959610271495	-0.11019445544628903	-0.1494947278058154	-0.028478528893617794	-0.14976266331626675	-0.14601292599847215	-0.12761633503848946	-0.16702380811486672	-0.026984577692805933
34	AA	-0.11048247543730767	-0.32084222598379286	-0.5193314050816701	-0.3575912711834222	-0.30347843611973835	0.015488335360644867	0.22991801346549923	-0.24541797836551238	-0.14754334054208407	-0.10194870158296787	-0.018925628599545163	-0.025296277836584835	-0.3696718088347817	-0.29753023010238344	-0.21214396538172964	-0.014559545078735248	0.06922327835436426	-0.2196422880874923	-0.19873718972505894	-0.14464883645439297	-0.02602722535720514	0.006732477366038131	-0.28846972944150845	-0.37997871990449905	-0.11017967280353239	-0.05556996764914862	-0.09257914769169262	-0.24652044836082843	-0.2563539761922595	-0.1831554786500953	-0.015786018474248653	-0.10346967114316397	-0.2284938074541819	-0.316000960683002	-0.22261572580811617	-0.010856597784827171
35	AA	0.3948120260323499	-0.13487909242848273	-0.24417204558979055	-0.12631842855508785	0.06374336135725811	0.05238933741885765	0.012188290318488226	-0.20165696769926567	0.2212754784663773	-0.09075992330807714	0.008935692835336795	0.04758552020690199	-0.2098845389942674	0.37252197205538007	0.0038348497371172297	0.01137749762861473	0.0243468373825797	-0.1690965189363428	0.05973791417823171	-0.07124858293509528	-0.015500015124217281	-0.3831235505767001	-0.273779851117819	-0.3328583570772585	-0.1224175321680408	-0.03132084994160084	-0.01808327382528785	-0.22509036717141317	0.05184997979720496	-0.05312267736808862	0.004797622075448649	-0.014960432067473217	-0.23820123945851568	-0.07733139104112863	-0.05364832181581081	0.0033459585236175204
36	AA	0.25787694809425077	-0.2983044163419929	-0.26773026786963766	-0.414225786316049	-0.13244769180126803	-0.011414086444691662	-0.220220030039874	-0.22740769352251022	-0.6199189352640386	-0.28783587488967344	-0.10359525241546175	-0.4239367390368598	-0.3468651232287421	-0.6715541186622548	-0.3635862237188925	-0.09737257811381594	-0.17164347870266072	-0.2255702094128771	-0.5168599422765093	-0.2107631125656002	-0.11136129167443753	0.03394955931299404	-0.1471579631904972	-0.23357042753786628	-0.01350426858668613	-0.07549658355458397	-0.27568099193676654	-0.2615951293959483	-0.4881006557551061	-0.22054655140533885	-0.07349125503609066	-0.18140345521625778	-0.23416065173166023	-0.4468262722980688	-0.19822639835908684	-0.07539075721838517
37	AA	1.4809475097673424	-0.4902702739689544	-0.6564698223704897	-0.5554535576856612	-0.23836201346246838	-0.05817909369656593	-0.5533967301884121	-0.2253541923624116	-0.4530772559310756	-0.275622133351729	-0.02832619890225141	-0.6254253747671712	-0.37487452770336427	-0.4806446388321388	-0.3295497225332278	-0.034429982759439426	-0.4180526020234412	-0.22818122178567468	-0.41745686064463094	-0.21264211472681893	-0.009242505457605521	-0.5694157104435277	-0.4757465838165734	-0.197331494281687	-0.05447556610310078	-0.01767243437556909	-0.49414307375624766	-0.3098696019499606	-0.31238434990399777	-0.2219717335421627	-0.004292094360098142	-0.3745392736960222	-0.3496030553592572	-0.37335295001387714	-0.21362295438702694	-0.008778848155879038
38	AA	2.4321041770296388	0.5110876971078315	0.6282794547114918	0.8018204288418922	0.6085340918247468	0.13814353496237863	0.053123285562428624	-0.00890680696521673	0.5532268919463799	0.15211250550257271	0.10050712731826916	0.24494826286595095	0.4131017847901177	0.7012102325041139	0.46296255251339713	0.12689089281401822	0.059545654093015044	-0.01839707445758587	0.3707305988022631	0.06697354572442227	0.062398624603989816	0.05163143444284379	-0.0018034654900564717	0.3494343618511972	-0.02172373914976594	0.07822219134397168	0.052521865140510826	0.16119562517480523	0.374294087280592	0.24238246840461763	0.06325847403554907	0.16750088929339746	0.24535654011189767	0.3754861694127958	0.27467385523538956	0.07683899434589447
39	AA	1.1424543794438102	0.42660919595197516	0.1604776427236932	0.10738641600048027	0.14101510916738114	0.05565137314291402	-0.21706653863795866	-0.09885932184531754	0.061152995165819624	0.04130655990819032	0.0005241818119321451	0.1751684884768152	0.14466126127674594	0.18610907438034197	0.20219793204400793	0.05610848632652088	-0.11136602660892736	-0.01125354818203439	-0.0351508287114537	0.027247774141961445	-0.03594280703130903	0.33472374703668006	0.17085420472480375	0.023557420466480128	-0.06870684748938771	-0.0773852742339734	0.12503549256752433	0.14213175840162684	0.015851318611182386	0.07413475660567959	0.009950162907876203	0.25695965781420516	0.12220358124500208	0.04044026426808145	0.1029699032293021	-0.005579671290032007
40	AA	-0.9127681028417808	-0.5677056280257754	-0.45282090813036324	-0.625078492752419	-0.31933894013585573	-0.0627369411799924	-0.09941336565216496	-0.18180062816706055	-0.4389846823719974	-0.2530877714801074	-0.017661509358568583	-0.27046642168378665	-0.43513256697582703	-0.4893775025600482	-0.32166619684256226	-0.06270769670599918	-0.16088223511067945	-0.19080300439663522	-0.40517496840726364	-0.19724200238360545	0.008911156009338228	-0.2792781651468637	-0.05727847754168952	-0.2837338128986401	-0.260134862698826	-0.08346671132645606	-0.12733972974883967	-0.2643976973629656	-0.3706593786588359	-0.23532056838679227	-0.01701195464716343	-0.10739378880347017	-0.2693347816014917	-0.4779871108007804	-0.22564609425230853	-0.018450238302864852
41	AA	-0.15991486602923524	-0.3715426823996213	-0.23157588520375263	-0.37664884270731613	-0.3177304036259848	-0.06213886367625221	0.1504798815139734	-0.1366992928139037	-0.39417035662567645	-0.1825096128169077	-0.013688037501121908	-0.10194458645270066	-0.26185543391055566	-0.33955204047751386	-0.27915055730844873	-0.03424663321671462	0.06720606766365456	-0.16067951930682667	-0.30866708676221677	-0.1646703979752011	-0.03183439317714298	0.04327789006512767	-0.30862392235045727	-0.3761039455206548	-0.06311455078405381	-0.006743452749849055	-0.005047541152678026	-0.21392050419836584	-0.23417111174132232	-0.23510998657046756	-0.039104569074939644	-0.025465756234937964	-0.13641557140299465	-0.26620531199248143	-0.1988685212492387	-0.049647486829734966
42	AA	0.604436261881424	-0.44089922409442406	-0.20444540148968537	-0.2715137900454968	-0.0498755686086193	-0.02143504032985133	-0.3539277715928415	-0.19710068823195703	-0.42624435954069195	-0.08571216193590891	-0.07806995536817807	-0.3344561683654048	-0.2857510487959791	-0.41863247380997226	-0.09141531948919024	-0.0737594192758304	-0.45079541584398886	-0.2698678631783211	-0.3997263536066721	-0.10901235407527032	-0.03964808416067345	-0.2757300748067081	-0.3025503669537374	-0.3942388316886856	-0.12922941973703586	0.009061551307063598	-0.364408594412725	-0.2616571664802756	-0.2914463447400646	-0.08886453800513872	-0.05032888691028137	-0.3491513818624067	-0.3050739206448235	-0.2992602113333719	-0.08416445578831144	-0.032617854665516255
43	AA	0.3719903159822406	-0.5653029142861161	-0.3833767839315277	-0.17770709851315655	-0.08055818435811968	0.05485540870558736	-0.3117530858840527	-0.37744125809423346	-0.5683028170593007	-0.2517811455433898	-0.02971800524378443	-0.5453817582599509	-0.5063682381581214	-0.5241979216743604	-0.27018311710426657	0.022738254487039367	-0.3236330546179681	-0.2950431576975143	-0.368618563199574	-0.23086876078877738	-0.03241563121056279	-0.11917803103232874	-0.2608962333679716	-0.044188889252389174	-0.014315209921091865	-0.021278397608796795	-0.3930269729296104	-0.3489899685153116	-0.2602586345262752	-0.2056256271251946	0.034086612638512426	-0.3575860036932739	-0.3180166710274186	-0.2238154426854715	-0.17674249397861153	0.013157113592603853
44	AA	0.8748110365891963	-0.5270235149001355	-0.2020556931005541	-0.31351771246741006	-0.1561305964649024	-0.12780296527778134	-0.10967458950781772	-0.19945219237180023	-0.2533774687888821	-0.13840737005018577	-0.02721612455629341	-0.2080677575102734	-0.2869274084176161	-0.31023702183765645	-0.20586335107703424	-0.043704164317313055	-0.06618422264496093	-0.2606268169044409	-0.30433102532060796	-0.12801535422697508	-0.04158873448356193	-0.1945687453684088	-0.5484187699135907	-0.36196326300376114	-0.031480598637440405	-0.030069808040799673	-0.08464938531642052	-0.2878199974267539	-0.24769373249859905	-0.13964961746670412	-0.053120007946701575	-0.11305482743582629	-0.315359825533174	-0.3099192333198628	-0.1275778765559128	-0.06030619426637007
45	AA	0.7859815605289481	-0.17225937308548017	-0.36202255866909105	-0.6293999105332204	-0.2367138333036568	0.20583824140968277	0.04350164840969284	0.04009428676103122	-0.26496712403527445	-0.18098829898309887	0.7672769420103456	-0.14802759986882252	-0.04705372205741698	-0.39895292626930856	-0.23874177855840517	0.6380142283133563	0.10377406171524828	0.02558668600095082	-0.20642711754833565	-0.14896101527263506	0.7721163434055047	0.36658360586645233	0.00497302935834637	-0.22758033444506576	-0.08352308873228498	0.604044457016374	0.026870346957211133	-0.0035935222017626778	-0.14127621642512445	-0.13182832262327304	0.6860344519529	0.06651088400143923	-0.007877906534156653	-0.09064489371621709	-0.08502241947184586	0.524314310226933
46	AA	1.3224208852360129	-0.08962242005146076	-0.15098188902769127	-0.2500638513761815	-0.11981541913439675	0.007903519068458431	0.03262439965858421	-0.054464820146914006	-0.3043686909554302	-0.251606737794809	-0.04526542178113235	-0.16329699157413136	-0.17218351007032462	-0.31281866396335944	-0.23155841091569185	-0.0336917409281674	0.032275864119095	-0.07890895815889909	-0.20951118928876622	-0.18161987389084366	-0.0098799581928668	0.029762025052582353	-0.12961294372224574	-0.16434572415249393	-0.029022386450610116	0.051213885836309536	-0.07289089796272918	-0.08064304180344939	-0.18543517646034502	-0.1679811104834268	-0.013680797663006672	-0.039113089393303824	-0.1334596893677008	-0.14594331435116525	-0.18080738133687835	-0.019479873101521328
47	AA	1.1417338986942909	0.04519001199145667	0.19419135266838478	0.5072305483661061	0.3663961741487911	0.129801769476808	0.013036969579073077	0.18111170881173466	0.226037341018531	0.16838482438852487	0.02898363266027104	0.2102920277418212	0.38480608739517486	0.45425634673637116	0.44804084530499133	0.07090726688015092	-0.012286209132936987	-0.02090448487102825	0.1310904780178277	0.12074595024961066	0.031726375195136214	-0.10848407912671268	-0.19343209280837617	-0.23003096778828946	0.02689489726651767	0.11316097905278205	0.014982126872430612	0.11137967760306045	0.17172948246571607	0.24015988469294758	0.06685236395362182	0.029253903898126654	0.09357750428793421	0.25031932078979047	0.26352291756927726	0.06732286915890762
48	AA	1.6854915986817685	0.10495901921486872	-0.019215082547216433	0.05085633714952181	-0.2601972002886681	0.01144968758380338	-0.1788182503437028	-0.052490202738677105	-0.32958633681082494	-0.18313379131983676	0.005450181385370012	-0.2440751054163377	0.021598744950164672	-0.1528970404642931	-0.18123549343463607	0.01870761091867079	-0.31311221576428505	-0.047776013571447784	-0.1970428533991493	-0.16703097733809202	0.0006097021494153587	-0.3283281433967523	-0.04805920718160489	0.11534361189189307	0.002700386358870044	0.06325203382225136	-0.3398937810002495	0.01745056280348245	-0.10024467693746675	-0.14832681795036762	0.021080525866636668	-0.27563229002820466	0.004501368511195314	-0.022126760471353313	-0.13835416187018523	-0.003110616877691985
49	AA	-0.5678735692104853	-0.24003783103030138	-0.567438479570292	-0.6483027536406356	-0.2999742148807085	0.07906651804341791	-0.17494785350077202	-0.35121413155071846	-0.6932890121556909	-0.16140520274757875	0.06026347614290284	-0.27911754035853287	-0.3777953448095883	-0.7515144135536176	-0.26056698180966875	0.056486277649864025	-0.1582151217395591	-0.3473567677290851	-0.6116034166077582	-0.08168905230019563	0.11684774550622956	-0.25234395249034935	-0.5035247476108631	-0.4644786582853879	-0.06324787272146648	0.09579995975672928	-0.09437091648616391	-0.26200413772197495	-0.5276363471002306	-0.10890689695528533	0.11114770737423862	-0.20022608981140322	-0.3864192166194887	-0.516975904213502	-0.12376759152191186	0.09539536654919756
50	AA	-0.7629012066211852	-0.10518128981403777	-0.21986159924918006	-0.5711879390539176	-0.16442899864109012	-0.0004111129646132694	0.0060547787513969276	-0.07961987506969681	-0.11271162349666497	-0.21993232216688652	0.06515912986064265	-0.08096942864224399	-0.1785384735375537	-0.43162773532172793	-0.2779571859519978	0.09094248679548844	0.0921514997379198	-0.10961862484358953	-0.20078217761411166	-0.15907082190358546	0.06781152202124718	0.2593399973981957	-0.04066101906100891	-0.18456863685638364	-0.16148133823631872	0.07301631167182415	0.01524659218126323	-0.08836716241251708	-0.2570771751202059	-0.14361937231797195	0.08617982221934617	0.059963831319309935	-0.04162789459102412	-0.21554459803102122	-0.0991096790469792	0.06663284405868874
51	AA	-1.8919709954679276	-0.2292740125609112	-0.36190893891947296	-0.5522594484843969	-0.35599919418820314	-0.039492451924962535	-0.049986141281410434	-0.12762095147985875	-0.2571444840326904	-0.19773042112364458	0.023722956954706387	-0.18096314307512573	-0.2738460423913911	-0.559691265560608	-0.342842646815666	-0.004322695549779265	0.042193343912366066	-0.1499536294884143	-0.23787448523500632	-0.18573543495162714	0.002480558720144188	-0.0474050126327266	-0.06155005963493096	-0.21494075466793677	-0.08899827289362888	0.0824856180136399	0.032107827036665704	-0.159196329410759	-0.3184249068390601	-0.28917972617286747	-0.003512380406791804	0.016934716973010522	-0.19488909095525886	-0.2934611881765661	-0.2810453232599459	-0.03365706639151922
52	AA	-0.5739138863069526	-0.0793358941947076	-0.08699210526574397	-0.3926497672998172	-0.25497632863712844	0.00850445118258114	-0.21473898276535985	-0.16569831947767955	-0.1523881478807798	0.012505194866432978	0.0024712389107768296	-0.37266447784274304	-0.2937792620355111	-0.3714941734246566	-0.13432622906081182	-0.008655271170617151	-0.09677911682645446	-0.09102800224318042	-0.06838315231713232	-0.03047347724989824	0.01222292347923215	-0.26216157908661314	-0.2240611893069464	-0.04249743237744641	-0.06633615302683149	0.009871245728008793	-0.1913186268937156	-0.17479232765187414	-0.1172299719508143	-0.0707910295299563	-0.006804921550296994	-0.1218601170373077	-0.052077024499611824	-0.10738199145784777	-0.11842225087091451	0.0009759612598243539
53	AA	-0.5941525485270736	-0.2840902628758313	-0.2714653176964411	-0.42541879794144943	-0.34854002844695775	0.0029229466253576364	-0.23817860994626194	-0.11621204305256772	-0.2546443899746247	-0.22781560088770725	0.07891928026887074	-0.2641633603171589	-0.25964012733793274	-0.4275692136886722	-0.30800032198188454	0.029802449429747746	-0.18555213603929366	-0.062721239896669	-0.1849932300638233	-0.18651030816196212	0.12142761749377318	0.06505335510758722	0.07432393487068742	-0.20893854954821853	-0.08629127916133678	0.03562637057430873	-0.18326132544316442	-0.16661734614620305	-0.23033221911410617	-0.212464844369195	0.06689714525603807	-0.21637842470564295	-0.11962652148429997	-0.23516863152592882	-0.2244513210580068	0.07356331928990167
54	AA	0.5986536938577111	-0.28015258951308053	-0.34368417470313245	-0.4457123213447869	-0.20589900336818606	0.03917102301663289	0.0200079515236522	-0.2655196155887918	-0.22479154518814415	-0.17752560014127594	0.06614943352091629	-0.08607457968481969	-0.3899861335482906	-0.4120869670496885	-0.2083369936065791	0.08517518327219298	-0.09148787966169691	-0.1143137392563045	-0.11959499718925315	-0.13958939052001562	0.08898248232542572	-0.05194597213121128	-0.10161655762405233	0.11249755305578207	-0.07829837412462387	0.17366470825940156	-0.15795758708774332	-0.1691931415210195	-0.19030105413947918	-0.15458882324352752	0.10816276403894842	-0.11110607247149995	-0.050602144265963656	-0.15170527902659858	-0.13584070001594561	0.07907591086625865
55	AA	0.5766868039183208	-0.019166550567104534	-0.11750299072473197	-0.23146858897220224	0.16938972470615155	-0.020840422019301363	-0.04075046709503205	0.06804736614602969	-0.03338745665824261	0.016430295941621154	-0.08037762350530109	-0.09795672345235973	-0.07166671917057155	-0.20047805321732182	0.012886105259576563	-0.011442106005920216	0.06670453975872137	-0.06324491605654825	-0.06473349601648581	0.08492949105404524	-0.04193633106419048	0.012276887706295661	0.01640755129567381	0.047201470778479526	-0.062186619324611114	0.03288942575873183	0.0021887930955526436	-0.15622816117089	-0.08001647764710351	0.053877786677931416	-0.012382632900900026	0.10878530813148002	-0.12841309830306624	-0.05570652177308122	0.10637588032905976	-0.0003207925611214968
56	AA	1.3097525485904289	-0.0778646127257501	-0.1704386981125185	-0.13683733838363088	-0.030351112159473836	-0.018112078587346536	-0.1377668912678338	-0.2142521700758353	-0.4405286275670466	-0.10451683036627624	-0.04647897046600136	-0.23864610978963663	-0.3091603184410008	-0.4236004977551562	-0.09792880588480557	-0.07752267957908732	-0.12037759696110617	-0.17530356721326035	-0.3150141478766193	-0.061189860835501264	-0.06094336214154761	-0.2489038570946804	-0.14487675738527808	-0.16914959626586673	-0.09895348634012285	-0.024460472414266077	-0.12651366734671532	-0.23122929598699893	-0.3883536588146459	-0.033889952727726325	-0.05280706804285695	-0.05532665358006561	-0.17214925844609186	-0.2579669677701518	-0.04311081062766564	-0.052732620897579796
57	AA	1.0418154422297599	-0.06708946306401617	0.36151632127016214	0.27656661759555007	0.10467855625892608	-0.053092694670727525	-0.20584211665453567	0.13589263207074453	0.24639309255162245	0.07168209988837138	0.02153363249780771	-0.17598737024703093	0.10371114338633713	0.2806889948118232	0.08452098658436968	-0.02303175271261715	-0.24340155233334537	0.12470486787381052	0.18535306434747878	0.07543563353455851	0.0022820970598107504	-0.3378183355082756	-0.09535356513291204	-0.0597577896645311	0.08058402807487214	0.0070545122032515395	-0.17685761913618936	0.06370336602509963	0.07484463419300957	0.017800069695382392	0.011685369593314121	-0.20229429868257987	0.046425968836848686	0.043262983404332545	0.029652250550471493	-0.012111762328365527
58	AA	-1.126994066523702	-0.23887201433138372	-0.11561091490754236	-0.24890166599860647	-0.20928218857527525	0.0028040935476889572	-0.2697243728136145	-0.26015949969023544	-0.2929666442564738	-0.0909350734329275	-0.005605475372563173	-0.29661075127129166	-0.23961916181249587	-0.3667384104369853	-0.1925555934921419	0.006391891002998751	-0.14078470613044214	-0.05423760282091128	-0.14185458813611662	-0.09989725997267196	-0.05706252312596005	-0.2997905500397135	0.03095031385804528	0.228714254138416	-0.028607281004766005	-0.02434658775795112	-0.08447921620823351	-0.025312389360511833	-0.15091298022443334	-0.12753696837881323	-0.042776426865480444	0.024365581582206697	0.07905373781563207	-0.08639935784028019	-0.10162877387872404	-0.035209732447755826
59	AA	-0.8974767469891248	-0.04387900964088984	-0.20158618496207037	-0.3460156442336996	-0.011440078206528814	0.07388483692415082	-0.28745630896222085	-0.2249511699522797	-0.39228713183566466	-0.10240801573417069	0.02376045522289072	-0.21749897872405066	-0.41707347295273767	-0.5650619307306696	-0.17400223495530942	0.04863434093183017	-0.306216557345262	-0.23809888328180906	-0.2888556985177295	-0.08721754917348856	0.044613426630990105	0.07300688670153208	-0.020073911145690876	-0.08492251615568097	-0.0562531899778243	0.08246684096097684	-0.17656502360292825	-0.2138570555181365	-0.2849925046430333	-0.11126464473182462	0.05701599182501971	-0.10599662564876644	-0.17562256302550983	-0.2099514434159495	-0.11704278764015963	0.0464812950451603
60	AA	1.1292130381290908	0.4480964512975027	0.8181023519727917	0.9626925921533886	0.6639876594094132	0.031034076378457787	0.30158594045728204	0.6016786640953224	0.7308368090846953	0.4213788226668205	0.03322379707620504	0.49684732239196694	0.7216914887609498	0.9534318002952547	0.6963018763664952	0.09474130867693731	0.23531153735203802	0.6284129129961822	0.6689324262165697	0.3553936074458497	0.019195318909351	0.18178717377119305	0.5039826618970001	0.37563050354947963	0.14558720433608346	-0.11696718336022363	0.3196456431590442	0.5660855387647845	0.6997013029103825	0.4810346346767842	0.05447376069906795	0.4025628423663036	0.6296846144142879	0.6881684541265767	0.45727372940091704	0.01015950222416695
61	AA	0.9058371867662667	0.42898087603884255	0.39574875741895993	0.8967496746117363	0.4556640026501304	-0.05332216579109694	0.25328332068560044	0.3544250608051098	0.6608471344242188	0.42618210341423235	0.026212143732480264	0.5620754267907568	0.5384093508422128	0.8323838271149797	0.5814873445217075	0.02120956855010414	0.18496227364114737	0.39378918675583385	0.6654948429960428	0.3690151158287793	0.02081434753935918	-0.021532452767190596	0.10319176388653992	0.3747575162206627	0.036467689880939846	0.028782176081342203	0.3356437367375773	0.4661619561178727	0.6830959877869758	0.40680720801467696	0.035786572412102924	0.34556969294529416	0.345969629540671	0.5957454344950406	0.4009233626661728	0.029493770007942288
62	AA	0.3313544026823184	0.31208196524210413	0.3735942446128659	0.6975684615210875	0.20560834332314304	0.006988347710393805	0.019657443002039088	-0.09359781025165725	0.21251474190616415	0.20371782136791583	0.04929625778713076	0.07859795127399649	0.06792276925616925	0.5388427762530275	0.2369625776902351	0.023943207527952204	0.11020352524000443	-0.08702131168844929	0.2621158935888712	0.11916309129294289	0.03391910115197261	-0.07088383118234018	-0.07777104654437048	0.02504018487847748	0.07959696765974988	-0.03548830765396993	0.17569387689215965	0.03806361741978548	0.40172595684041235	0.16780058233239137	0.019658021547097615	0.15680120181663426	0.08645505053889335	0.31181681707158626	0.16936985633980162	0.004745512084379788
63	AA	0.6142669178123743	0.1606635742399617	0.13250569801280054	0.3059978117591355	0.2825956609936032	-0.0017599013680156261	-0.09494025703238251	0.1580599211474878	0.17286766013505828	0.2031110349210674	0.036127960360318845	0.11314258060345628	0.2676091636464537	0.4637586993217371	0.3791189111628983	0.07014722290340991	-0.1660455259161394	0.10167190697184592	0.15339132827025037	0.1719947291805375	0.04101789835071612	-0.35499344543695754	0.192182805446541	0.10250991238057366	0.04807200456385252	0.02998293952537484	-0.030753717912116674	0.11431325187368113	0.24258273154922994	0.29887834602500596	0.055486435197821704	-0.06565464443085678	0.12168665485356245	0.1873549959129488	0.29272012827241056	0.050348721436299204
64	AA	0.3263855734095428	0.7342503279333064	0.7763289526562183	0.9690089478345796	0.595530557453805	0.12721219749032076	0.6083540646541505	0.5735442446315506	1.0920821443498028	0.5394838366616137	0.08448466158165324	0.8557412543776401	0.9039084473694987	1.1327795677307133	0.7720252626613522	0.1273599555969227	0.5270389186942592	0.5578983772996611	0.9327435734529705	0.5063524813423181	0.045911430771938155	0.2237441838104108	0.3717976529973469	0.595936015023038	0.2706418646804898	0.07233118373163283	0.5920015908077993	0.657393122618158	0.8268321600349358	0.5898136503620597	0.07095823480977548	0.6390245568532956	0.6895258200268742	0.7379958477682991	0.6071251624846516	0.06341061664104597
65	AA	-0.12502766816232724	0.30254875980696455	0.5055395107443481	0.6464001077806583	0.3698143450074759	0.08628685672405612	0.16532748621751003	0.38479711961189644	0.749012000592348	0.3861238732397927	0.040379836747771236	0.4760069893464911	0.6597110814036022	0.9429817331087476	0.44085444452756195	0.07684808188926961	0.13282261289206487	0.22923267733319075	0.6561771379639447	0.2883715585491544	0.05626578418220873	-0.2011625345486068	-0.03853938770573487	0.5385056265281032	0.13783691589256103	0.05465281769193947	0.21174825942858577	0.41668504429635167	0.6889509435489496	0.28477701193341787	0.0625266767660777	0.18703933273781514	0.2908888574469338	0.5748622200035396	0.27656316461928165	0.03801708786600022
66	AA	-0.448907862223383	0.31206503378747646	0.2472595048675547	0.532636704072396	0.04096433354289686	0.034990844960572254	0.3896046451852655	0.5580149510118932	0.4937377410585184	0.24282386765022657	0.03696488362863093	0.3459591421599253	0.4823007539240429	0.586990639554521	0.23724229337963298	0.02326270495179994	0.4805291570265924	0.4271435603621163	0.3836833216457103	0.15077214114091175	0.03405060795798631	0.18492623693076346	0.11163178012212407	-0.03286415645510926	-0.030267104218893837	0.08084097653237465	0.3525737740883015	0.32458654965470335	0.43308522151176665	0.16317065214437299	0.03351547984635239	0.31089409380378574	0.2557302566450047	0.38805485260766504	0.12915570239093688	0.017464663991095142
67	AA	0.1379832776104453	0.8449962575862218	1.1463412474347177	0.8598019717376784	0.7100847630778226	0.02162533472391459	0.7355922768179946	0.8684372291908851	1.025003918149339	0.6813193442282388	0.10227698963060217	1.0631753083086604	1.2277329539552415	1.1587864680892261	0.9081011538838772	0.05624030947429759	0.6386284216747968	0.8454188465416834	1.0382180153053107	0.5125636378804277	0.08910897248320548	0.21991251703828843	0.5938210976276855	0.620947848528618	0.1954816571584035	0.04771771641595651	0.8541062569005147	1.0360751135735036	0.9737730339619757	0.6184658453428202	0.039548622827020985	0.7649203109259041	0.9699396343591179	0.861026442169565	0.583192740415726	0.025479337004951308
68	AA	-0.20504671775829894	0.45534310267849715	0.31873825758409086	0.6045709157097652	0.1388273441946084	0.0011525646815694346	0.4626891983058712	0.5480030849384554	0.8704153714549987	0.25708324881587274	-0.02519560254182851	0.5595045548899031	0.5296045141950603	0.8402662504579883	0.34220558321494043	-0.018982720088984717	0.4518874125243608	0.4544993870336047	0.7476163234740103	0.24362556203409058	-0.020912889536466972	0.394718528117588	0.482951104854772	0.5009609072179764	0.020942812699114077	0.012918135257240004	0.5417062723508601	0.49390975713980834	0.7297944425515601	0.28662874085329015	-0.010453484941218782	0.46454965822817706	0.4266893607602321	0.6106362651810975	0.2643537866450465	0.00423020468776425
69	AA	0.7655835106747939	0.7875159542091263	0.751058972778599	0.6390723149082045	0.4331906855446823	0.06419402228522242	0.42263711306762075	0.5775687768384818	0.5023817403239432	0.313877396063839	0.07076485178070957	0.6524646098469324	0.7052483435587864	0.6082559758687318	0.4544967027073088	0.09719977318397977	0.35933947442799785	0.4276632747750073	0.3465596769792385	0.2928956929394293	0.06546515155190202	0.22674248394694416	0.3441537778717283	0.2982087297219825	0.1470413727432176	-0.048325663392079915	0.508421768836048	0.45178433048172684	0.3553199580264812	0.36299391939015924	0.06603689819515379	0.39893069152370997	0.39254736448041705	0.3120847467203527	0.35983125183609155	0.03393255315055144
70	AA	0.2256854012409562	0.3258905376416186	0.36748133119065013	0.5773070237664109	0.35777163284085567	-0.007137916897813623	0.4948944736269445	0.6302055137344613	0.7784364823734449	0.45692027517132483	0.051696618822414386	0.46244764481171896	0.7828585942785833	0.7942236104138698	0.5109681731834959	0.04343275498104182	0.4500573771604379	0.6035417673600629	0.7136639234689899	0.3989210949065851	0.040731356515242956	0.490436254720124	0.31821695634304903	0.4345096789761164	0.18407725006434916	0.02617964376882398	0.4265816955185471	0.5773873322862226	0.6155956007511716	0.3695473659971371	0.01524342514140442	0.3692693835545521	0.48915603198955704	0.5568854430819759	0.3378451011132655	0.028444248840710618
71	AA	-1.4500947303257898	-0.2995225741848479	-0.4436437006055295	-0.3078342375920103	-0.2211606515728578	0.060365841865380854	-0.37226123896914	-0.38900243552165126	-0.23548050645155127	-0.22308212847674835	0.006665849496689802	-0.33561791301011223	-0.44892333280082397	-0.3677624977789897	-0.30039354949914543	-0.01038528062575006	-0.11747240051238561	-0.29920847994003674	-0.21140122098333936	-0.1268814032463892	0.028394621713912382	-0.014166105882961591	-0.134807480046506	0.10708520039194508	0.003082204837382585	0.06466864335213796	-0.10182914811519295	-0.36531179415750115	-0.24163225524266685	-0.21312884421697653	0.022540437861164664	-0.09890114933428396	-0.269574838079922	-0.20864775273989555	-0.16135336557866886	0.04986196827816047
72	AA	0.590135240801009	-0.5316957014418242	-0.5117603464606286	-0.6503204995408559	-0.33004133545719294	0.11089144745891832	-0.4352944561635781	-0.5422507313787408	-0.3098854554008499	-0.2171609530409262	-0.03904185501168067	-0.5282376747295152	-0.6965414254899299	-0.4391717259885617	-0.3086966984737287	0.003560365726604786	-0.4417820661091212	-0.3623554338146078	-0.33658786328568946	-0.21018994314541728	0.02637627990572078	-0.31265682900953007	-0.14087306522826432	-0.31523773498461594	-0.05780112268429499	0.06279489384708004	-0.4261349136049156	-0.40584494646988045	-0.3018346894355399	-0.22893542413075352	0.048048653944405384	-0.4375744842335488	-0.3120190917937281	-0.33467234588263717	-0.2266508337230042	0.04998013793507661
73	AA	0.2587836462385906	-0.07892521251978316	-0.172524889402214	-0.3648360411138545	-0.15488254101832832	-0.034584663368726454	-0.3434884051117706	-0.10324766530477758	-0.2769376235591645	-0.13826630842838883	-0.02888956010071686	-0.32686923912021615	-0.14422900359836044	-0.3283462874513712	-0.22536403607693334	-0.01647748894419232	-0.23723103090486386	-0.12642002207927971	-0.12565147875868954	-0.06939283594161161	-0.03653638406495596	-0.08645128804146994	0.00419429610127664	0.08136133098194492	-0.020318854424717814	-0.03671902850099534	-0.23923016347973403	-0.10922799092961455	-0.11539884000045197	-0.13270115337430632	-0.007917951452859784	-0.18223316013453972	-0.09809875790571854	-0.19046160142892266	-0.15827623351143694	-0.040211707633032834
74	AA	-0.16095350832667496	-0.23729032588314036	-0.12452023295119094	-0.34047832375331183	-0.3361373204472376	-0.12436031875801168	-0.34830329999751264	-0.20292461520390725	-0.3129227374184651	-0.25144211963403484	-0.08088641499866123	-0.46241485467219	-0.31090510950987316	-0.45633745690991145	-0.34699174210699635	-0.10562952059320585	-0.3107423447813412	-0.09065211138526896	-0.26771424441923464	-0.1742234139819081	-0.11109697212279968	-0.1653336820764211	0.22509020737584726	-0.019652981884034915	-0.2696856261700819	-0.11749973423025883	-0.4074883051712891	-0.19584649119890984	-0.3358846609773418	-0.2265792888646443	-0.1266771333512664	-0.37087508098439137	-0.1610795230188362	-0.29299789910602236	-0.24132003684278225	-0.11458507730947964
75	AA	-0.8347381192821457	-0.15621723962780765	-0.12188602551744532	-0.3470982433288088	-0.37856187546817816	0.056652467855858424	-0.14102786754588004	-0.17432456407339636	-0.6821785895683102	-0.2295989961318332	0.005377301635835607	-0.3091238241733154	-0.17433401299826046	-0.7027930055078834	-0.3641705906598085	-0.010393714812849897	-0.19502246528306932	-0.10694959120468406	-0.4862844037301157	-0.15566255250755123	0.0423157649765884	-0.24745561242186903	-0.22040085631296683	-0.2595794090755573	-0.15432931951726198	0.10642408933638475	-0.26379821332836717	-0.10762001447060454	-0.49949393423619215	-0.21288358123773898	0.005376366777462449	-0.25453838443633936	-0.11891674793941609	-0.4420999476243892	-0.19131042994043912	0.026979058271032308
76	AA	-0.3055852267197048	-0.08255580410683064	-0.06760745915141919	-0.12728909601900595	0.01165983998028619	-0.12625240323276365	-0.12130008741410858	-0.1769182542177865	0.1135093306980417	-0.09288629628314782	0.04127914617618256	-0.2776714578715116	-0.1773125850079138	-0.07701279196672273	-0.2047289382297044	-0.0241410951439045	-0.07225204084634629	-0.17482323062451832	0.027649927466870006	-0.04873654000461647	0.00043102538395212164	-0.129643464724717	0.050249298826247873	-0.09221186807736442	0.09152574441618866	-0.06845816863439363	-0.10663069805109537	-0.16262051391374177	-0.072937468502273	-0.09673623904129491	-0.015578653681181276	-0.076800807608294	-0.14432381865766108	-0.1311679958664016	-0.07090187765097755	-0.019660074119012494
77	AA	-0.5522105991069395	-0.3598511839295525	-0.21404409481225098	-0.05768970622103192	-0.15781863110664418	-0.11393590288233169	-0.1892487252769195	-0.17425638577613634	-0.13921100400928643	-0.09630047464037994	-0.11278982224099643	-0.23707295162545794	-0.24372594682952786	-0.11528698456575626	-0.05455202698819028	-0.11341963694487323	-0.16078444234413924	-0.22460003735250655	-0.25090269936775034	-0.048505583312030476	-0.09306185697581593	-0.23678581361224346	-0.46189050009540966	-0.18037655635535893	-0.09106625043522526	-0.07246664547589049	-0.16727048685599144	-0.2774968080693483	-0.18361078330668268	-0.06988967784288547	-0.08242783485924421	-0.24598244861439178	-0.24086045280472523	-0.1808249141455427	-0.05385773289928997	-0.09450650993666443
78	AA	0.4229566729289926	0.4992247796640224	0.2558119668014989	0.7641258735943532	0.36559964054683014	-0.00014590851348750267	0.2384385980097523	0.16054967093891648	0.40693529855700383	0.061474929981022663	-0.014199936846070127	0.394894005678037	0.3938098451107803	0.6106717718692973	0.2448613878948087	-0.03579879377948636	0.24119923039268287	0.14005973299451613	0.21755493001360127	0.04234996861771667	-0.033380059545252694	0.2156065996037492	0.13884573650194545	0.29703272886513093	0.03445738220406924	-0.05037899908108062	0.19825544516565552	0.2600663105369996	0.34255338972728566	0.15094843333557484	-0.042800017622902864	0.3079177287156324	0.21374667879697384	0.3658528344856653	0.1592772730040941	-0.030270490401705485
79	AA	-0.017329381747401902	0.099487188271422	0.07143559306692149	-0.26260941584052966	-0.22772834761408894	-0.07012610989666412	0.19410567343983542	-0.05373975046796797	-0.2520879818921371	-0.11145629106821064	0.01634026766075447	0.15637464847807037	-0.05616932481481385	-0.36251561891431305	-0.17824841473493036	-0.03453795667525528	0.16492519070679124	-0.11155615245229278	-0.1116584853574234	-0.043409179323837144	-0.01644112973833023	0.2904316931781975	0.09047626004012319	0.08598860738296982	0.002478691782342224	-0.000417494031233534	0.16200640770757335	-0.06114739178976847	-0.17189235329098373	-0.09441216619392612	-0.05421049806090217	0.17128919533578002	-0.07766398459589996	-0.11686409333396042	-0.10491406239221401	-0.048451546417722646
80	AA	0.3284206286171802	-0.09856152948088628	0.20623187191275566	0.4455678266122047	0.19065212570740098	-0.029572816355145415	0.0621984341515045	0.225899005259242	0.12393041964538298	0.17133621024558932	0.05519881878596866	0.20101216705558467	0.3302009321748143	0.08254677077306716	0.21308597789201245	-0.0026901755363821778	0.07317154460698494	0.19595788926507107	0.22109541462567206	0.06275062695921907	0.043701749480788754	-0.13613809641345637	0.038679725174969065	0.1699574068847039	-0.05238501269247797	0.03627934894309931	0.07565575552622761	0.14863303203509193	0.09340256930405699	0.012760137638310631	-0.0072669416825261735	0.08470422355064977	0.14263067906445548	0.16251588277407913	0.017739538262438792	-0.01202214313193184
81	AA	-0.8034166649400446	-0.4573191326721704	-0.2760372903675083	-0.38625921317490153	-0.3034707024367841	-0.08855256497455155	-0.04789520313109996	-0.34505431272516374	-0.3868411942610295	-0.18103954421364232	-0.09793601673429597	-0.20471271155006332	-0.37084410638616605	-0.3785074531061894	-0.24756794048254638	-0.09753811583602445	-0.19991906908334833	-0.314904086477068	-0.26301940587308326	-0.19696718797343715	-0.0795616293859367	-0.007891842403330435	-0.22220621884968247	-0.02827652804490194	-0.05545389945203877	-0.02231722432451988	-0.21835901025195847	-0.23909514461148684	-0.1962356836104211	-0.1980732149415203	-0.07781094105627484	-0.2742310699755104	-0.24350554777898503	-0.17910097764764266	-0.2107284848414861	-0.06858060295465429
82	AA	0.9188068811552658	0.12016545942321438	0.24442309354854214	0.3231271959920398	0.3848613539246222	0.10530388454400519	0.359335500431772	0.2647225685204928	0.5364749025284907	0.2577526167115243	0.06349781677381916	0.4297500052040295	0.41070090759500255	0.588156314466949	0.38664652483639883	0.07840812491426208	0.09733057663917877	0.2316415547918491	0.46791172773625944	0.19587268725013574	0.06148724849450282	-0.10620294820182952	-0.16422070312597647	-0.12193780619827566	0.18368470015159466	0.02572669306202685	0.1065522509601129	0.20106170200837714	0.3856583471049355	0.24909518737957304	0.06097239600308324	0.023677798887625112	0.16770246751286388	0.27529435622234333	0.2550859473219498	0.08345522442122166
83	AA	-0.22992809854766744	0.47643690476734873	0.18839620568113952	0.33159037040342115	0.1356817613747472	0.00792812747682714	0.17351630109091398	0.045207848223828506	0.1783064295100527	0.08913564371228655	-0.05501629653668738	0.1974671822451597	0.10528059732000639	0.1925770526930375	0.05285145339791231	0.001763052500945328	0.02974646918267676	0.16327101008599243	0.1369851402734954	0.07779803058313939	-0.04285089275418996	0.1553845790949693	0.37774995031113845	0.24119081639188494	0.05876290463453071	-0.021942985712131657	0.0873098055865158	0.12659099610208413	0.1166927011033716	0.05922200960161361	-0.0077627146249175105	0.14736896775052077	0.12430044723912581	0.12987114000862876	0.07354767362876369	-0.01220840230514364
84	AA	0.30286324921458685	-0.24168373178970834	-0.048303648106352515	0.332651360380595	-0.037206368982885096	-0.10242713624471744	-0.13705648949909421	0.06277084661936372	0.2608154718025064	0.1756054673517371	0.024076169444378515	0.0030749936558736035	0.11147064925393746	0.33859261465670154	0.1999008851283237	-0.03522297364326121	-0.1343298608332536	0.05878321076941817	0.1735262631813277	0.12964141064439505	0.0075189642159427805	-0.10486197962350964	-0.16678111444582933	0.06200625741502669	0.04431667704145931	-0.04951729540783825	-0.11361356293577818	0.0406553168402044	0.1446365747806737	0.12474125125299107	-0.044472158332447	-0.17980438925994235	-0.0004435950035074354	0.15902063902413777	0.09732124061173075	-0.05720536021902678
85	AA	0.4524446434568363	0.2376776049642969	0.1292883284417124	0.7667481156543636	0.16490606152498033	-0.03311050411721894	-0.11174262508901789	-0.02942316833090608	0.4244999688190436	0.22630300997934483	0.07519827206448859	-0.1032528104616981	0.11974005106147678	0.6017923276145023	0.2934427884077808	0.0628110922503442	-0.04060981378680584	0.016020200100726134	0.4065180051787307	0.15992290895924688	0.05365354910772702	0.29503831021763227	-0.026215341611886184	0.406729669313919	0.23497074783648042	-0.033184332972658326	0.0172124986931097	0.048393368170629225	0.30037797003582645	0.15719279782412854	0.03862293099987468	0.004585860443456102	0.05564990757746213	0.3121461016700935	0.16040473218161067	0.03376453599992679
86	AA	-0.11999531419834106	0.4738600960043347	0.45412921572076453	0.2940446750222245	0.06029480244509222	-0.09062956057056093	0.32988168149951047	0.4916972037908103	0.4379166723266832	0.20150083346789782	-0.017525174729496662	0.37924987337226845	0.5181210813347055	0.46942994473527677	0.17804837081021518	-0.04039433845292306	0.2921000859112963	0.40677389559572985	0.3931485522154212	0.11399458048485278	-0.052241932959991466	0.7605021732571144	0.6025199778130534	0.33664121871197356	0.1028905137037473	-0.1458638422886236	0.22686682293495664	0.3440022926752413	0.32519310048368877	0.13894974347259215	-0.06550512278990483	0.2947510565189565	0.4032639396729466	0.33613890650889644	0.13280183590764105	-0.08049069430777345
87	AA	-0.3766326004654932	0.5075561351222353	0.20697116675351418	0.2471899361719811	0.39885772334346536	-0.05647747132794201	0.37051896773988036	0.37963442307393813	0.27522382197198114	0.11587982441205225	0.03064510040508006	0.41844989242177766	0.40517182337582813	0.20565602329136246	0.18052199744831365	0.00834893653720492	0.42948811945601295	0.4327919903919226	0.18621915190804228	0.17046236876811505	0.03967253253360825	0.40869767735677864	0.5201408805604608	0.2374420281336927	0.06610945801047091	0.01772856137120543	0.42477528219385774	0.4180189252429456	0.13890947075577165	0.17382734280719858	0.028020273632506587	0.4368520698684174	0.31877369933235145	0.12617441963715548	0.1871927448457531	0.02335507602027076
88	AA	-0.08238678520683519	0.11810282263571359	0.1458768381249677	-0.15906068433846843	-0.12004041629961737	-0.06341037460763499	0.31965883449011634	0.3396103845541021	0.05104764362970382	-0.06072393943217569	-0.0180890316347857	0.09714947440579413	0.2686502667789916	-0.027050650059325276	-0.16218321547541037	-0.02548660008931991	0.2210911401248381	0.304918336796157	0.04268619552494202	-0.060342990732111135	-0.0377092193719375	0.1609442550144882	0.19785984122675712	0.11632540634072969	0.051594925614251885	-0.16853499976588687	0.08524241300145752	0.25054477787933327	-0.021859712415060573	-0.10002935277737102	-0.0342445876446511	0.052654325553840975	0.1741206485987391	-0.058831658257799235	-0.11814001649667483	-0.0480904027115574
89	AA	0.3948280050304033	0.5852022134886585	1.1357603888725003	1.5639540929684783	0.8285214449646987	0.004378527722916581	0.4411103500850433	0.6478362090949661	1.110209294895069	0.5831626097687581	0.011540740706203145	0.8284264221118611	0.9549140423012807	1.3786667394661563	0.7802425483303865	0.0403809191299338	0.40421649586621355	0.5161530695733094	0.94893002587353	0.45437372198872383	-0.01508098079650333	-0.11920865943673689	0.36834947426268705	0.7274701236364591	0.19926490374561978	-0.006407755383247948	0.6072963266411326	0.7021611560378227	1.0002059876395684	0.5476674117172027	-0.006011624918404346	0.5385316666633938	0.6922743299969857	0.990326937015686	0.5578908352621521	-0.0019205523568563976
90	AA	-0.03958228481735258	0.21895153876496182	0.35172805270332713	-0.11746448577351637	0.06082527348656208	-0.0362461141546232	0.38771214578736135	0.5649973303610532	0.44322750765175245	0.18508441972933531	-0.037518487386499544	0.500586414946617	0.5033530813558396	0.3528954219827938	0.13539016484184896	-0.0431726339651588	0.3797988638826615	0.5096928105736303	0.3266676458336837	0.1405576464472298	-0.04837419216518368	0.26118299488564045	0.3255923949945634	0.19846686464088942	0.15433242611725395	-0.05215128849410805	0.40793612173118143	0.3695460229226981	0.21061522226068186	0.12044178928969851	-0.03425323092167876	0.3225507586769131	0.33926098696208673	0.06760218195663326	0.08586642018079327	-0.031745097292965374
91	AA	-1.4293568618548447	-0.4746639823763904	-0.4592160525023907	-0.3274709048803906	-0.2914661907240836	0.007218278513988152	-0.2730103800408199	-0.3277329020475308	-0.43996622402850694	-0.061476162904749554	-0.07431313574088128	-0.47930620830976256	-0.458205209560669	-0.5488402183961185	-0.25249874690827445	-0.05978073416959129	-0.3439940301359381	-0.31177919894780115	-0.29556781144931876	-0.05531830539073335	-0.0216797691237971	-0.345241755200421	-0.3637611434167859	-0.06883629379141493	0.07252158837240447	0.0025877023235830188	-0.4077012209153519	-0.36612153831481486	-0.27765533852236146	-0.11733636170125017	-0.03331537827532083	-0.41264024710261016	-0.3910702473391746	-0.2997300581211404	-0.11137622852861917	-0.006765837988230716
92	AA	-1.4264181027024967	-0.5846077690629305	-0.6008019652901158	-0.40698892469221326	-0.17631264177938416	-0.0863108896843161	-0.13867470985010932	-0.3396851692884906	-0.30178495673835704	-0.168201422156127	-0.05971375200134288	-0.41364295605846824	-0.3554264934554936	-0.46705305959746446	-0.2785161806763725	-0.09387681173842521	-0.19087198534272165	-0.19040323915565627	-0.2430751401658613	-0.05257864789155997	-0.07425145669560673	-0.15187091387609114	-0.19037630765126895	-0.2716055218549249	-0.042829134838709426	-0.0625258992086069	-0.355409738129255	-0.18645735931559781	-0.27004610688411357	-0.11858515559213867	-0.0955974560259174	-0.40125526279877943	-0.15904473430043786	-0.19382252570089487	-0.09625842863891454	-0.09078485438058093
93	AA	-0.2741384914690166	-0.22211407818718273	-0.2630948182025808	-0.3081057104414123	-0.11411512477158614	-0.05722547421333901	-0.2315566429983389	-0.12274580920258016	-0.2845820098101004	0.035203655789331156	-0.05414486053688661	-0.20720690642877715	-0.17963210503027738	-0.41210182309003573	-0.1108403598697898	-0.06270872747132872	-0.12606548104159643	-0.06222290877693282	-0.2901313588890573	-0.048933021748601035	-0.06300699270749632	-0.1603645513385565	-0.04064041921778669	-0.09066780529246449	-0.01600795079259154	-0.04281666806451492	-0.14188024689979284	-0.15888620963136457	-0.315983804446049	-0.14168879694669245	-0.04977924195896777	-0.14465369554663066	-0.1853885126024576	-0.28692118703394254	-0.1379030932610006	-0.06240589645445982
94	AA	-1.9856126245624388	-0.24401104567623247	-0.25830589364728773	-0.7773553320462121	-0.24471044800742747	0.014919630819219987	-0.15449476946758223	-0.15501911794318834	-0.5310787023597803	-0.3248401698974088	-0.13026308520522312	-0.24114427930378834	-0.30810761108849727	-0.7571433804932599	-0.42852818901717393	-0.1133346750725015	-0.1466442120285002	-0.10182184010911488	-0.4292943932943143	-0.275645130148199	-0.1566258476763147	-0.02416203585916392	-0.10436410216950309	-0.3571872661759718	-0.057045523328488223	-0.12893845405370588	-0.13956231375155448	-0.11245785004352427	-0.461390038587701	-0.3079759620760749	-0.1286403530955209	-0.12094608154395581	-0.09865799745272041	-0.44574420789784663	-0.3101451221579592	-0.11790326280873553
95	AA	-1.2252386745191672	-0.25429032472190854	-0.35998478878118145	-0.5143137110228985	-0.37684953719826003	-0.03841236865478803	-0.09170790965906539	-0.223228643292688	-0.15005475710026595	0.013789896930868295	0.027080467509752015	-0.0290554973421715	-0.21005280709311758	-0.2760163341061046	-0.16422884780022784	-0.0180084668313496	-0.002421311363801193	-0.16871396042592302	-0.20897682470138812	0.03505363540749151	0.03555317854339579	-0.28320100048208163	-0.14335965464654082	-0.11795707220977897	-0.1301426567149103	0.053575929600945316	0.05239850721161021	-0.15196999794794497	-0.27333527111642897	-0.06622185817911497	0.012201897165965647	0.007029149171348559	-0.24945714585729084	-0.3091805853996792	-0.14139251970461086	-0.0014873692992263265
96	AA	-0.7732514790658603	-0.19880314288886564	-0.3409526657094903	-0.4080687678976769	-0.18698938169491625	0.02986459154394927	0.0006537816298419763	-0.2544171389878569	-0.30614891423013657	-0.0962255875258271	-0.05588318013314941	-0.2116775305679779	-0.34768339816139493	-0.38355496397530686	-0.22541978659048678	-0.046893377747688536	-0.07220161375933931	-0.33355371866796424	-0.3057141661658258	-0.06881467578468992	-0.011740377096939092	-0.18350818012478862	-0.1127757002059727	-0.29119200648201526	-0.07030481689083012	-0.028186126981098736	-0.19595726709687333	-0.28803459124512243	-0.26765707627409463	-0.16055318740854596	-0.01743741939772181	-0.17450780266044996	-0.26274188308031976	-0.3099006202176541	-0.12077954781388334	0.01945416937586275
97	AA	-0.46240615992146794	-0.4619290496411149	-0.09742810777047617	-0.2968491938570387	-0.2834793479551075	-0.072682213252379	-0.1601214557814976	-0.2995807838563129	-0.11740214448524133	-0.1636239562366324	0.012932275431137175	-0.29150826222984527	-0.36340089871489667	-0.2918037930901125	-0.2909274228092631	-0.03380199283632379	-0.02709662894896714	-0.07467322810316146	-0.08756867445599581	-0.16035588256407474	0.004388241193281628	-0.0938736542127482	0.004841508707429304	0.06422107820523298	-0.036333678948923365	-0.02504024243428865	-0.11346149938536731	-0.19644239985293055	-0.12550625174935948	-0.17970590124507724	-0.008477588040906703	-0.1217654983466333	-0.11495486506198005	-0.13111974727000564	-0.18986626176383903	-0.02746591914269514
98	AA	-1.7838493556493518	-0.08159527381976958	-0.199122528562435	-0.11922854305508074	-0.19023811123380774	-0.16168534388698252	0.0033610684099412147	-0.01339495932106427	0.2594897348130225	0.13092344037707204	-0.04659843458993107	-0.12955657767334827	-0.06529814893581598	0.08075958442141729	0.03366905362272399	-0.08086704259792032	0.1380763802485816	0.0690289383054492	0.15662024831585963	0.020473403867322437	-0.03606800183676673	0.39840570465376035	0.3355227600696359	0.41962651977703896	0.03049562963614444	-0.00202080159834378	0.04017026119217504	0.02896633163621165	0.0829944615836875	0.003913587431095378	-0.05366596902204268	0.01770416075593173	-0.01678364049167147	0.0037193529096062328	-0.06688950784558112	-0.0799704713682936
99	AA	-1.3276185809474397	0.2264736959142042	0.2529052487769922	0.43611065268137256	0.21810682819705507	0.11453562320242072	-0.09986069479986126	-0.02143357283323799	-0.003670714280981535	0.04046911313181778	0.005382654381994811	-0.052468467393070206	0.026924287566280958	0.039694291265976345	0.13289369633924575	0.06833467838987906	-0.066437917804963	-0.002929661080541157	0.2623063058895927	0.04592711343373268	0.011796446896998436	-0.05450637864327013	0.43513015726071824	0.39833543027538515	-0.06047497682575537	-0.016265828513238934	-0.09579161335471942	0.06348943226859816	0.170072209155123	0.09880577353643472	0.046983206070216665	0.03609411282883446	0.10145055676097392	0.221206330897201	0.09095766255131976	0.05464330978373244
100	AA	-0.835016098041353	1.4627036514158527	0.8735381211192037	0.6219791621155477	0.40680803375651164	0.003182874709021455	0.935276128996769	0.8625850447266799	0.5957997418092638	0.34987026247770303	-0.04558007671957043	1.1305124647411964	0.8833375802273795	0.8192290185948004	0.4826068735183233	-0.03044424139665569	1.0138890408066792	0.756547791490451	0.5488952114941819	0.2397522566096335	-0.04880472009536296	0.7762148020200499	0.544842477979994	0.2634955865068849	0.07994965553900113	-0.0525741422860678	0.9595954133133653	0.737029133529135	0.6364035927185157	0.2503063188631167	-0.010686120611386407	0.9919537959528785	0.6566940660005484	0.5512559935590389	0.2468763039621349	-0.0010151371795830144
101	AA	0.39701171423618403	0.32396921537268647	0.494262857638518	0.20670819120338496	0.21795271410968986	-0.01874171396914115	0.36987685018171	0.47873024510799667	0.6951559742325206	0.3743230543681928	0.035277639374172054	0.5407198356374738	0.5273754832489157	0.6899170412809341	0.4663034013607843	0.048000157846940894	0.2954867421207832	0.23714552477137607	0.5147216092727407	0.2669759834307406	0.019025243811128467	0.16519478754571862	-0.020766115803663887	0.26259366338088647	0.12130225088090585	0.01690438593665805	0.2960071239095565	0.21513940448098645	0.3755661065708271	0.27471085317618105	-0.006087288935844315	0.3169926063099281	0.1885123437883155	0.3285591244856394	0.2810945220730545	0.0036524708054681554
102	AA	-0.6558614610320449	0.30214427882326295	0.046826825220684654	-0.32606274127604434	-0.10509899486140029	0.08426454036212572	0.01609157959235108	-0.10613090152224247	-0.4577726781883993	-0.2566393447734039	0.008221986936280956	0.0981740593644691	-0.1449001774092209	-0.4189321555877574	-0.2857970132444423	-0.019654024942192372	0.07053639489757124	-0.01316203111658032	-0.4101894109417217	-0.21831750446532228	-0.029203316297380377	0.1281772890534898	0.22118703726588798	-0.09167282623065676	-0.08477379347636815	-0.07210236706032816	0.08648602481059786	-0.04692907264650281	-0.27996005076399944	-0.18810346190292582	-0.020373253596988272	0.11258143703639933	-0.007255175061248398	-0.2657546973605245	-0.16436131887288397	-0.0273315268702774
103	AA	-0.5715977301586745	0.12365164558569564	-0.28484264156192945	-0.3568089531585433	-0.1392837580887239	-0.04040415148069376	-0.3303593702987597	-0.12032177558912927	-0.1669293801225229	-0.018429580217027564	0.034632521617985024	-0.2860629392937768	-0.25623098193360905	-0.2770855795872138	-0.151601910448798	-0.0019097467794297884	-0.16033859824905183	-0.24762277629040552	-0.10037332668159493	0.025563135424391037	0.06186621113845936	0.009060720740342448	-0.38480323663980764	-0.18220049738511562	-0.11207850911049555	-0.02256701758795937	-0.12454629222348368	-0.2629104356912171	-0.11745192438612229	-0.03417743439492393	0.011070692295911622	-0.06229165279182469	-0.27327635561505403	-0.1392544226050172	-0.05295100803616215	0.01975293948974266
104	AA	-0.44937930867505405	0.5379470669747108	0.39568338981556733	0.46893377030165645	0.5137196914729178	0.08528212109594724	0.2528369955333438	0.15033318025672116	0.38889537346914116	0.16991152114883135	-0.01666352886193323	0.25523652473404623	0.22281602718041982	0.4352334298840137	0.3240947862245471	0.05547981379190192	0.21459618281034865	0.22494433271658965	0.43554717925800834	0.1355176543477139	-0.00132073351501516	0.16337366834356817	0.30234475302499564	0.5771857124583348	-0.025502989951477317	-0.0031300545500818067	0.16966118896155424	0.25128686315466653	0.38467519361629354	0.239794913977875	0.04556204610440906	0.2551533808956631	0.2296055566529548	0.32837160547267485	0.2706899827101563	0.06531382171351119
105	AA	0.5617789525755434	0.08798179085893931	0.3574925036669318	0.296055280524048	0.07360487592292964	0.038744721967170825	0.0893814046015371	0.2424728752940417	0.09439702790924986	0.01079408674265192	-0.03307666479114957	0.11127859767679094	0.32751288937958667	0.18090013917891934	0.12057207485730248	-0.010807106071650363	0.10256582777747725	0.27072731006203865	0.09971810333873932	-0.038024521738709405	-0.02035311667647477	-0.12318539465463346	0.2907503702329076	0.28065597742147225	-0.027139535541061743	-0.02270214832201023	0.04877124569013702	0.2414915716831978	0.11375397058365344	0.055397965365358015	0.012332544334340056	0.05127228738559386	0.2341538620306075	0.10775232471529961	0.051713218545570205	0.007835869418125085
106	AA	-0.2638179652687924	-0.028601868139687153	-0.07858214697678181	0.10045691032619963	0.14876704446537592	-0.02633879119088245	0.005790388260108692	-0.049574382799416394	0.0994326845531075	0.06106590992801153	-0.07298104618966894	-0.03464414963034512	-0.13414838136932494	0.1941150707003494	0.21835663893085466	-0.05349054193701264	-0.07019033452895562	-0.06994317070984724	0.1372243062945684	0.05053665091959214	-0.0888006477482155	0.3069408485898629	0.06851368881650907	0.06549131798711888	0.008946607129615092	-0.05600031498865998	-0.11963314602198682	-0.12498998237973136	0.22875548748717445	0.09390298305727107	-0.07593977032065569	-0.11898084322039493	-0.1752475041119036	0.14881873754837183	0.04675655228414799	-0.07401683204235998
107	AA	-0.7726581296926737	0.22081415199653875	0.1972151323914294	0.19923356384082208	-0.13846176139241123	-0.029746656687902218	0.06832904114842342	-0.005858348641083699	-0.038693353063647073	-0.1705361926846789	-0.05538083611213551	0.0712693173684662	0.00451414832911734	0.129519649587728	-0.20608841397392985	-0.045870431942663714	-0.015019202711176627	-0.07138410026397568	-0.11115492407261174	-0.16234891448595423	-0.011331846550616254	0.2664757957120627	-0.03687569381400288	0.01550302546654636	-0.10374573250949201	0.020130887029613243	-0.017321086258843543	-0.09961247189865863	-0.02428451498129469	-0.15152697204002763	-0.02027855806588197	0.024366866636658435	-0.020421732113457436	-0.022813356205284685	-0.15191034741760268	-0.0036422642737181654
108	AA	-0.5953476073052361	0.3165359799433139	0.6998366440940103	0.5105222193295633	0.7019564545590335	0.03648968457553592	0.16014413487531254	0.7047154453153412	0.9354465364825058	0.5227034412414036	0.06590635949307622	0.6001040030511098	0.9098361362092322	0.8822723798797742	0.6748785378574438	0.05091844242908339	0.12608702637652125	0.49116934411786417	0.742123981189837	0.3714769076578954	0.022841006953047138	-0.25212726779698946	-0.018109138806414043	0.27109744723929347	0.21669251228806719	0.02705516840831007	0.3477501863759782	0.5594873594580905	0.6488201782336678	0.446680692756519	0.04045853492626961	0.2464224024583056	0.4890986342358289	0.5968268803768833	0.4740479449884776	0.049359877868520474
109	AA	0.21324673606352498	0.765935411417572	1.0489805069632943	1.18673444665826	0.5989129925577954	0.11141260873170655	0.22627523969834673	0.5445667907239207	0.3419681591741104	0.4461058108971081	0.023664064069401025	0.7205425526406544	1.0270281513732704	0.8526810285695534	0.6704227099678757	0.07347393069806873	0.16389569680953886	0.3494527423493152	0.3195823162130973	0.3481596898157393	0.03458381165453073	-0.19226546733077754	0.010569775858032454	0.2942305647698256	0.16675202166051728	0.0640780252350232	0.40024156812328093	0.5105425500842984	0.39943736542382724	0.4071087891564549	0.05492161124055772	0.3955610267816557	0.5159415489404166	0.47265855131713574	0.4557742557831008	0.060063372320877884
110	AA	-0.7534072990813819	-0.034733626410187374	0.09049130158920976	0.47323388710625064	0.15203254263446042	0.03330180932949789	-0.024814125056680236	-0.09193885940112567	0.34090481741948775	0.11626384858210126	-0.0019418940901583248	0.2767903651331449	0.06807340562957043	0.6832956225978615	0.2955451945547456	-0.011670849574027198	-0.14529151541580532	-0.2389219009369956	0.23217550876005522	0.10534775781848782	0.022034443077639576	0.08473065300153845	-0.24449165186525093	-0.049976822505906016	0.13276655261098863	0.04539413955135613	0.042279979035980464	-0.12704377272129808	0.3432374245142391	0.19815957987304178	-0.01466299859312259	-0.05541762194603994	-0.17048898528090328	0.29926105503572153	0.15398924882178444	-0.0001721037987016949
111	AA	-0.3779704237558067	0.3890745786694723	0.5438113285188544	0.4347730747551422	0.07043990755107543	0.005598968443838559	0.2825173235595473	0.38753916964052415	0.5242133370542441	0.10248392451790145	-0.04100919791873059	0.4278365867362435	0.42275452797945334	0.6028195243260122	0.11450172618525367	-0.008302360401541975	0.16897071744005965	0.3256797684490875	0.5469080802894786	0.13333952558119733	-0.029186754593573117	0.30721224080261766	0.2132598172713702	0.40998350959089697	0.0623081782697652	0.047196903538925805	0.22959327157157605	0.3467558897063412	0.4866697527969299	0.09911246725842959	-0.023445270605621404	0.16576444346530095	0.2731426797130795	0.3569224552418089	0.05015602890532467	-0.0074604152043631355
112	AA	-0.3886711167281881	0.22481903979167378	0.5734417677253161	1.081042936588383	0.3780503099889321	0.049489550847801156	-0.02862813439077838	0.3850770416343321	0.6717549862023087	0.2870235760022355	0.014960900104008967	0.0232845847223917	0.45619858589330664	0.7951178224138808	0.3043622930704071	0.02588025790358417	-0.013100335243589223	0.44305813767037217	0.6155176013223671	0.18692824710584066	-0.00046506802493606614	-0.1274078438921059	0.4364154134049575	0.6359507705744021	0.07156956125437741	-0.061392540391186134	0.008378778573090662	0.3998587391569888	0.6013930527924507	0.22716110392346334	0.014853911136639475	0.0205287718977315	0.35937257298049696	0.6610526869660589	0.2485201718861194	0.013195423288423713
113	AA	-0.47089225551365876	-0.21346495344018046	0.04522880441392324	0.001093221375268294	-0.048670814019287634	-0.09033736374172951	-0.09358114688716701	0.3242536644054712	0.44206610329155316	0.11175486396568224	-0.08496265588863405	-0.07581938618663253	0.2791362571913121	0.4540323013007104	0.030563034324099014	-0.09583446684385422	-0.18758263637323613	0.24952715998226438	0.3770545658456852	0.08132987153267046	-0.02543646042714176	-0.42085553551091215	-0.08734401186781626	-0.03706541196970525	0.06221194439371591	0.05869957802240988	-0.10027631673133208	0.22305686443520245	0.3408225115157395	0.02080187397401767	-0.03421015042612097	-0.16931779362417454	0.10502182274209038	0.29351436823837984	0.020747938064497706	-0.030904569686259098
114	AA	-0.6315057971008338	0.11760138486619853	0.3028319733918056	0.3852285745922796	0.2971419062234204	0.09127994692491581	-0.10207686835007856	0.3258518365148637	0.31089688416151273	0.3524861434376414	-0.004063673108788635	0.14540632551647859	0.4671997028308019	0.4714102864003211	0.3810770645237975	0.015233373729427235	0.023038863965173517	0.4365279330107972	0.2877730687076001	0.3621373294497079	0.04564315466313151	-0.06314849906519152	0.20103175889992272	0.16375907976238674	0.17616413305685308	0.10623452480918699	0.041398150182239135	0.4102906837892244	0.3281712585492016	0.3519697444471679	0.047490428957426944	0.012178032183402854	0.324230369877892	0.25891837575440624	0.2924910312794551	0.07269993747588854
115	AA	-0.4980089925559049	-0.40394480474011285	-0.33861353328534427	-0.3380145909461982	-0.2712355017092007	-0.03416176735992882	0.14051674055157548	-0.07613408277535161	0.03479718808286392	-0.15083927182732193	0.048705186944675294	-0.17156279615735004	-0.04711289728107104	-0.028169516334452638	-0.25922683496170307	-0.012583779212328228	0.0390216539792807	-0.037795222839478004	-0.007860157173555926	-0.09379848315995143	0.01921533395591024	0.2248834236704387	0.027675786715340295	-0.10019217205556114	-0.07040977132947335	-0.03898973425206964	-0.021250001787323836	0.02885143555465519	-0.027982226022615242	-0.1452635898886434	-0.0003411125058232489	-0.13971092608674085	-0.06110940432727274	-0.10181302408537096	-0.1915998752672361	-0.013559934968107035
116	AA	0.5367764675307409	-0.21692116935801023	0.05208910745324419	0.23666418863615607	-0.029370114371709555	-0.009520510102819069	-0.2557646129005713	-0.2328982640042343	-0.3120698937600124	-0.12580744644815445	-0.012342822792426933	-0.37021574462344287	-0.26325636546042164	-0.16406764994222311	-0.058699305622986975	-0.020583662823261406	-0.12496742682974904	-0.13535382124401485	-0.12304540145322185	-0.0008913973923168061	-0.029824404634280155	-0.07727385369429038	0.1626659842254599	0.0333377454566503	-0.05539829071901864	-0.03455735862193515	-0.14667457447946475	-0.1785502481442256	-0.08633594037710934	-0.0033851244204996522	-0.01383145914873829	-0.11754975028398373	-0.07435194179161753	-0.014992660844206696	0.014062652054552816	-0.04105981184720564
117	AA	0.7458708079685538	-0.3227611503979388	-0.5131517212431316	-0.12795538967424752	-0.1615012704635143	-0.03445136710626007	-0.15684688718137907	-0.3118821266106304	-0.4613109691228152	-0.12699886372474145	0.005413261562229543	-0.29659484274517944	-0.3518093826931561	-0.4517539268063402	-0.2145766013908621	-0.025605627255440577	-0.1072892367085968	-0.2582977960994697	-0.18269411742120956	-0.028621415833973263	0.05025134910043394	0.35870726674765774	-0.035034930667184244	-0.06158723195227034	0.02406752974531229	0.08558928798560028	-0.11823193565538404	-0.20855824535184087	-0.16270338593172395	-0.10574167542394908	0.04268846186026454	-0.08779449732385203	-0.21767284424885125	-0.05652837902239227	-0.0544014306567997	0.036764982661298795
118	AA	-1.235553456560807	0.13731716915862258	-0.04611851610487805	-0.5243293906047154	-0.12826938555868944	0.3881684706537277	-0.13115599509236686	-0.1859848620613127	-0.40253645907756974	-0.2534188718383714	0.42629359656219634	-0.23960735590112048	-0.2588618010834587	-0.46456626318005645	-0.30273928319037857	0.3911456377791809	-0.08513656348136656	-0.25446920253319694	-0.27752548866786464	-0.09684016291151298	0.46758468286083565	0.8581849239031979	0.0640348841337858	0.03876092031964118	0.21565589047325595	0.6995889036743297	-0.045235962556081866	-0.1998409143502382	-0.236993672207235	-0.10414779402384422	0.45188385163683065	0.015472726235061351	-0.14605485912836913	-0.2386468135648585	-0.0735354625981477	0.42577558746399125
119	AA	-0.5608710190371439	-0.27299379221111647	-0.2825463119648095	-0.5318517999977255	-0.3535132006518427	-0.08564517623131795	-0.09360095068465224	-0.15166400738638042	-0.49318770466232476	-0.2776177908935311	-0.06359312153442742	-0.1825119155075834	-0.14091678420880616	-0.5562162580180426	-0.31189008258228834	-0.0582435240106034	-0.08734680254191929	-0.15340699582034456	-0.4881769689235652	-0.2176263966092582	-0.0071915108312705645	-0.3172878000363313	-0.057907181996773194	-0.16403508659024357	-0.14362868337613408	-0.02866327302389038	-0.09768267016017695	-0.2324049031674037	-0.4627258560729989	-0.2237344907461023	-0.030857112037487866	-0.12918555808589272	-0.2693134463646948	-0.44013174560337287	-0.24620154922428383	-0.03506463179767261
120	AA	-0.6433016548436153	-0.1998029821390274	-0.2860161867247485	-0.6167848251288026	-0.15154249892568783	-0.040967425236036026	-0.4460660155434415	-0.29361036541426455	-0.384088284628181	-0.1780185798878875	-0.013319061199630333	-0.5065242919685187	-0.31961107705385183	-0.48961359923531567	-0.2841330529004691	-0.05645783550850636	-0.4445075625426623	-0.34860480964162	-0.39915158902914194	-0.07524433362713445	0.0076329711177280934	-0.3193891993765613	-0.31735810216347965	-0.4173340328208332	0.03155061719235497	0.07391366444900438	-0.4593371214034174	-0.3108695598248554	-0.43598188825416995	-0.15617086323887364	-0.013009791667831339	-0.36631058355529855	-0.304476839901075	-0.5197404319993442	-0.17773469644505058	-0.01910503050999779
121	AA	-0.7496553601054953	-0.0037523333761660393	-0.20373397950860195	-0.45518404799553003	-0.193197962773342	-0.04867085611784161	-0.15221781149489844	-0.26713035181216993	-0.30601246273083116	-0.15459708444717957	0.0008276290899749128	-0.16503952871590322	-0.3056372509829326	-0.5059569600988655	-0.24662918044562931	-0.05834807125521291	-0.10568735482813896	-0.1700031901982908	-0.2713130550506253	-0.026701338044448075	-0.027174500934649792	0.08740735090029225	0.030749054321428243	-0.13997593581287932	-0.10711455494072195	-0.11281667482781185	-0.07492308409879289	-0.10556587918880456	-0.3806683619059318	-0.12752250734706538	-0.04604112274140304	-0.08846589671259508	-0.03902690011790522	-0.35584868818851434	-0.12862359237151433	-0.05438488121119889
122	AA	-1.7155478637544015	0.0791854786572585	0.025155270960109832	-0.1537086119272298	-0.30061105408809186	-0.036076930509292726	-0.2112093236038446	0.1210053556591717	-0.035232429652608754	-0.11091509216666307	-0.003533536744424026	-0.24495140030449036	0.04185168450863963	-0.21485541103782335	-0.26258876832848377	-0.018877745793979717	0.0090064777225638	0.10337220973172356	-0.0044557258853377135	-0.08950563399729261	-0.006452189154175114	0.11282548104096754	0.06452589671869305	-0.051783819044535606	-0.026609105646230258	-0.038644405941406945	-0.0398019057301755	-0.006149167766751118	-0.0959983353251257	-0.15440238914874094	-0.011751598114598139	0.08614235037983975	0.04731761719091232	-0.06662337912671334	-0.1597528296370846	-0.0069918993210795755
123	AA	-1.809199028747201	-0.059087916066848795	-0.372659530826173	-0.4247837342692218	-0.3427102377660753	0.008034680233005242	-0.21569352090751792	-0.465019624568511	-0.4613692450901987	-0.2944330984510575	0.035242613326311734	-0.3402651350947661	-0.4093669976937717	-0.5925288940628304	-0.3926587937392336	-0.011998535623211737	-0.2751852158385316	-0.351115013537574	-0.3645748322990645	-0.1897754128357747	-0.001950374307233771	-0.5136901116347145	-0.5439494650863922	-0.22286989542050384	-0.12820776945934376	-0.021919100552647508	-0.2903843268770038	-0.2409009191724779	-0.3449222622097591	-0.22051246847713446	-0.01957492702357122	-0.23298704130022796	-0.27266614155950386	-0.2949482960790518	-0.2153507325208298	-0.020687443066745415
124	AA	-1.9199559957889258	-0.17506483672874762	-0.40358347237748615	-0.6705639858600685	-0.22760230632634582	-0.018033116180377173	0.1272193413017808	-0.024626973067345848	-0.224355430142666	-0.07835121923547717	-0.01271725394983303	-0.029679882866678442	-0.1659466770963749	-0.40137478444941266	-0.2416712810491486	-0.029999590961280465	0.1298378528024393	0.1609187809142143	-0.1963223775857914	-0.05570436774312526	-0.018551667841677055	0.037843164123589235	0.20433506027348644	-0.2161131803503744	-0.07267478527688837	0.03620149647621135	0.11503757132730197	0.13472139186138943	-0.26418916248195323	-0.13156496048262567	-0.025110973906768308	0.10968018416968528	0.15457114777401848	-0.30197507874019514	-0.1126653696835771	-0.017224958441666383
125	AA	-1.1616236005560505	0.4116654756002865	0.4202080909430716	0.6844590114582292	0.24088274640073415	0.0999657791605405	-0.03481509309547559	0.1574694320890111	0.3894760223963827	0.15187949735511386	0.11758616297152225	0.4048280795293626	0.37347603323435585	0.7113259947548025	0.2967753842918148	0.12041269733012827	0.03793080121021686	0.0570727432893523	0.3574673854902608	0.14066634498061803	0.09742244966982061	0.06565050620850232	0.006838844839511415	-0.00043466704908273757	0.060059418346920856	-0.05479546321810641	0.2171137163088055	0.1536036497645752	0.4133139148421172	0.1785839268851126	0.08653996980178325	0.2056468814993503	0.19373440822211763	0.3317607161954186	0.14026346041945081	0.09108137625745472
126	AA	0.0755145528077699	0.7805649700525827	0.8734627491192255	1.4098109591661854	0.513199680777183	0.10298478774160491	-0.015035193865977625	0.16288335961573397	0.75473001731942	0.08341277256849455	0.058618494933258436	0.4635342408400016	0.4590522326547637	1.241485231498185	0.34971534850736874	0.05458575084216033	0.03211103265925397	0.23106302971229375	0.7873221325345845	0.0670078004370056	0.037371340010686316	-0.2530233476642587	0.20841244397322353	0.30840986525557784	0.07286390232273682	-0.009279550147210491	0.20258446911590422	0.3160490512610745	0.9807917228288952	0.2098061465891614	0.04202762670063431	0.26446808038103187	0.4503345330476928	1.1635033088342621	0.2877374696504911	0.037545512028811956
127	AA	-0.3278950994318034	0.013435420973635537	-0.07485277291406961	-0.3072076814369774	-0.02803571005441985	-0.07997728949957661	0.26586268396810975	-0.06188206276066022	-0.1641436484347345	-0.06008505244557272	-0.040289192397303	0.16427478130711037	-0.14011997568378343	-0.11543319797535756	-0.16039776956718632	-0.045335324881004446	0.23958319146569096	-0.05109495107946538	-0.22449686949711256	-0.019980169215606747	-0.06275277359724485	0.08239335598491815	-0.10852168462566679	0.0046803543724996954	0.05066241924164522	-0.019205650505212946	0.07545886904537591	-0.13780026945960344	-0.12612378700639026	-0.06275815683114327	-0.06502749129803265	0.11473875871584338	-0.13658927995398973	-0.1771222777559529	-0.04135725847772065	-0.060524470043334944
128	AA	-1.8111319870405709	0.12352735116855262	-0.21237078368257273	-0.44589092511377326	-0.1893693759932703	-0.06510010415326972	0.018196307064864303	-0.33209146685610613	-0.318565134666567	-0.24441824696240122	-0.02692895153800734	-0.026945190188155888	-0.2802206627768178	-0.4917952622565043	-0.24219449337171395	-0.05236894814651505	0.19150006211416382	-0.2355592006402829	-0.27645328407049496	-0.2069970935951697	-0.04904406603244538	0.14080122355514996	-0.08627870442412858	0.07860145574999505	-0.043738819719843725	-0.08409533099046093	0.08668637492390552	-0.20330330595969537	-0.3389135007194405	-0.19608140136339292	-0.05829650069171799	0.27656063732751923	-0.15032692815362803	-0.293007797505085	-0.1667652348874723	-0.03767885778752378
129	AA	-2.140092649404445	-0.20115763348840277	-0.46905548274527226	-0.4742837659210505	-0.250454014959985	0.0013932417716806533	-0.08957339763262451	-0.5445113719362553	-0.500649992266401	-0.028303291305658007	0.028540019948339435	-0.31218802951573577	-0.5935184724518912	-0.7275887640419344	-0.21302677480459176	0.010811329849933493	-0.1500335940478198	-0.4544973913988861	-0.412285389040812	-0.1005950936522626	-0.009055859559529145	-0.33652043656425507	-0.19933323531056688	-0.1963793259059048	-0.19671470431795154	-0.00810836078754018	-0.23714778532308078	-0.4371610135799304	-0.43759142930480344	-0.1764414567112218	-0.02971436152195217	-0.23971746053699783	-0.4554268039829842	-0.43440155749068377	-0.17903020806966186	-0.01832230214256869
130	AA	-1.1083198582464158	-0.21178757562656716	-0.2107620025065962	-0.5626086798261312	-0.05510033658633373	-0.07782622309698928	-0.21869831317322008	-0.2104162928507436	-0.42257536824583264	-0.21787006531830833	0.030935799445041212	-0.24428159087326717	-0.2671492883982254	-0.523055364669683	-0.26315093678280244	-0.02688821050217749	-0.15342289521077745	-0.0798884361977299	-0.4569805888945089	-0.20038678805809895	0.044978588201023406	0.09490274334940701	-0.2536844498963766	-0.5817627759788729	0.08163430929659105	-0.024342975559018765	-0.15375923517102386	-0.1398120270083767	-0.4972950574686137	-0.20328089771630387	0.00763430522510089	-0.1422704373422894	-0.11916610769280489	-0.4610010283027679	-0.1498843148681972	0.0204843972864166
131	AA	-0.9084526681956206	-0.30785306520122074	-0.5020877374088475	-0.17946605362914533	-0.09373423255977065	0.039424318830160066	0.018581743013613483	-0.548169969879062	-0.46506589830883294	-0.16429606592520773	-0.1489014632000747	-0.09703884723229317	-0.5949999383091836	-0.3700904706043291	-0.2062642970920765	-0.15038633704316995	-0.07181845456538927	-0.5032626261200631	-0.3226090840957325	-0.13456155263566116	-0.09125643766419245	-0.25325405621155933	-0.2355973183760155	-0.23099960578654333	-0.14006756186744404	0.017334944641779648	-0.15482875810407726	-0.46988125404880376	-0.23537964447456394	-0.1510286237909586	-0.09115287664461391	-0.24293491300790016	-0.48463555949710013	-0.20563053958951072	-0.1725965353307568	-0.07527215956781386
132	AA	-1.7745951897406862	-0.2194710917498374	0.07098697190857012	-0.19959716473424083	0.04170291189684405	-0.029372390588932817	-0.07896153507662551	0.11550211671970656	-0.19940537716448703	-0.1234831378330421	-0.1217951672708919	-0.1521067795669988	0.015309353775192491	-0.37778774956323224	-0.13601574479750278	-0.10488801831822236	-0.06415185631882103	-0.020535142435607057	-0.20846168825301148	-0.07477846647838748	-0.06458657285159086	-0.03235173386848915	0.0243310493551728	0.06630152316348775	0.01847939892862438	0.013923664764152077	-0.18231259350304352	-0.05280238030714823	-0.2828171538468014	-0.07911565735522563	-0.050370114286801826	-0.1602839863658556	-0.044449392379375285	-0.21883437087223023	-0.05411614523557384	-0.04534652163091235
133	AA	-1.570237480441339	-0.10739339968400094	-0.09970091447997609	-0.45213632755818	-0.20691664911996283	-0.07694318595229788	-0.24763382260005473	-0.42918780542468515	-0.3932814606957151	-0.18369297719797317	0.035874086138913075	-0.3981433262747336	-0.5463968518009257	-0.6257316087717959	-0.28274000004035926	-0.01849500160244233	-0.24038312623019864	-0.4721459582330101	-0.4350828937297161	-0.18508476677361596	0.017749090190243066	-0.027506105407426443	-0.26307122808559896	-0.22314793538009825	0.005857896460158385	-0.021174796799600493	-0.26908370636279877	-0.45237808130602897	-0.44966166591620116	-0.18386835485513453	-0.0075144094797579	-0.23274084938857476	-0.3419442204517126	-0.39929452813021693	-0.2017451135742665	-0.027204221893896596
134	AA	-0.3828199111320463	0.01940797083117196	-0.052000522846421676	-0.1910662639253896	-0.09237173822518963	-0.09077670877226396	-0.2549705843793679	-0.14415303808282398	-0.5097295763031808	-0.23366509282501724	-0.026396973835886683	-0.2729052336661899	-0.18294487850499497	-0.6216397907250557	-0.2850956971732195	-0.07734138459843676	-0.10460826116580435	-0.14255892403266945	-0.27960568540215536	-0.1689353413432031	-0.04285161126256587	-0.02927866510654485	0.07903865522751716	0.05538269784849642	-0.05915240183665238	-0.045560403946673156	-0.11187612185682827	-0.1765477249465368	-0.2842914439515143	-0.14811225137072093	-0.05352672072844866	-0.13493205094553773	-0.1328643513425246	-0.2002762753810442	-0.1424489665063683	-0.1028074676296773
135	AA	-1.1662341117136639	0.5209540774083727	-0.19763591110725082	-0.16240789011217738	0.15150749963409116	0.07988852819397574	0.17377782576110246	-0.019028237198903897	0.18738057664080876	0.006429643985852218	0.013981172791748264	0.20093083022983604	-0.17478892976307736	0.028121428691832984	0.011777287061542907	0.04114812537462109	0.14889657477678964	0.014829491449707355	0.19669058818066287	0.018996588792947522	0.009769241988044852	0.34927859089279634	-0.09669290516788598	0.14205636138781236	0.04727694367927021	0.0296439747590051	0.17883903605472984	-0.0813518091366543	0.10337562266763767	0.04311594918515427	0.04018848907927808	0.30166794519729245	-0.003526335271468728	0.051394010931169465	0.005840573992281328	0.033628878016753516
136	AA	0.01085494363992622	0.7095187677110628	0.10778801276779848	0.29201513888143166	0.3140020202507574	0.16136387608406755	0.11108366846190121	0.12282606005882446	0.3344184454698167	0.07591214581547123	0.06574356051658015	0.16934897807501725	0.059805814426399095	0.3571118443071031	0.213788426309651	0.10830538026220049	0.22266584719559557	0.2112795487157657	0.3171238716632716	0.06175645066676938	0.07160340442031354	0.7899988797873857	0.35425512150678384	0.2267306924868579	0.17981968972207618	0.10524549317530002	0.23418302319018247	0.18189468858624402	0.3189193351533801	0.17768484501912396	0.10624425896626355	0.3506940062030811	0.18183307318816777	0.29416458190690165	0.14925430772666148	0.12708216820283047
137	AA	1.424170254581977	-0.07438092343361988	-0.22315420893414978	-0.2622770424284589	-0.16593848133837524	0.0402294271216177	-0.18399518763032008	-0.3424840407752887	-0.5822986528028444	-0.25231958134301546	0.015724127562042334	-0.19842033555670935	-0.3577383911100602	-0.606217853612993	-0.28863146821186425	0.013673449444351338	-0.0940505041878461	-0.20121132521157725	-0.48654806528209793	-0.22552821455998795	0.014340755794387539	-0.03945949056888136	-0.08067495950991013	-0.22118443136800733	0.021756140348412112	-0.005296765614560772	-0.11704728160775524	-0.2952633340617632	-0.47707180506537117	-0.19983437089776213	0.016003768855090694	-0.029359789133370562	-0.16690012513757047	-0.40260351281643103	-0.20096007435169772	0.01507798801759086
138	AA	1.4992971887629465	-0.16306580098318096	-0.25303057736072604	0.018180797615084954	-0.13443110383030754	-0.049279406587119934	-0.4529942862792151	-0.15157539778036488	-0.11296375535408565	-0.1825809874455515	-0.12084198582237349	-0.4687750760544209	-0.25423284511603517	-0.061448869152876506	-0.1807611558027118	-0.10355051595569575	-0.3148907211574784	-0.19746750359810794	0.019490088665596872	-0.13031855610567034	-0.09812156637829128	-0.031572170522383855	-0.2980154589792416	-0.0938846972939264	-0.12051805494914855	-0.09535777575921625	-0.2864634369051259	-0.22084201370005063	-0.004141845869855443	-0.14632321402183623	-0.11015366583984232	-0.14145384206652523	-0.19981824119874303	0.004230571099385516	-0.14564299913316103	-0.08505939182933031
139	AA	0.9196568747294217	0.0038728792250932176	0.0458645254993989	-0.26940713435974306	-0.11340226995595082	-0.018481954694160363	-0.5639894715900182	-0.26550344218158206	-0.32724779577960317	-0.27362118728480667	-0.007255230487046127	-0.33648603361579044	-0.15152387726508287	-0.294336068986931	-0.21696735544519474	-0.0025876987277539953	-0.2817380443751333	-0.15373875333160902	-0.21907381636777656	-0.17048349613283342	0.003933167330942622	0.11658490526642762	-0.061036497109812266	-0.20781248365479496	-0.11200473079012274	-0.027173250318408282	-0.09167020849494234	-0.11768477742052696	-0.1919142281920958	-0.13003560957924587	0.006197583004102558	-0.024491609819279447	-0.09527116328392271	-0.17951646553370382	-0.11429349338882366	0.007201046186523508
140	AA	0.810981842519854	-0.2846133034083905	-0.13554021922703166	0.01757439374760522	-0.07862162432571884	-0.026379164119398113	-0.2698496272756141	-0.311826826613419	-0.7028510913887845	-0.2267409114157748	-0.08584803867499113	-0.4296682330560082	-0.3051999276714563	-0.5801616203211531	-0.21161772560383785	-0.07388182315332514	-0.2708378845098536	-0.19903134434124503	-0.6016552631325394	-0.1782914794831718	-0.04997189628776377	-0.2825737476415159	-0.09745563646300447	-0.38431832703901764	0.016552607394122953	-0.061118058620651144	-0.4108887441778214	-0.16998279285198792	-0.48585772959924345	-0.17748107355879772	-0.05194645519691443	-0.46745023297330107	-0.17275640907171286	-0.4131257546335797	-0.1372399393062913	-0.03124333311102001
141	AA	-0.39949403774329906	-0.08537374816700408	-0.29135964179024143	-0.2099638125785217	-0.2390538091359533	-0.13702675404947218	0.009621099256376997	-0.15399442125740803	-0.18878606577187562	-0.16659538315329203	-0.12020388478976063	-0.13072918745617135	-0.19192205442964427	-0.24848280216108964	-0.24888655112579694	-0.10976249720879538	0.008059870929032042	-0.12823311964483897	-0.15644189502592054	-0.10359147649623646	-0.06852814480555414	-0.07435417015469631	-0.003809397318123603	-0.12123564081998961	0.04080707552835633	-0.05095391896956858	-0.07307607376603009	-0.11360961741530073	-0.19106395011350807	-0.11548980606304782	-0.05163757799843682	-0.09179508228293154	-0.1986879380680765	-0.2350182672385388	-0.13229047144490258	-0.04664924000207171
142	AA	-0.6888036632092294	0.30420233446786643	0.31543832752659867	0.6845975280799246	0.40183390129885765	0.06872766618459825	0.06854741519417384	0.0011161583913334994	0.45706483936480824	0.27174938358191914	0.015437170357015084	0.29728352068467845	0.30914161947879326	0.7608772034423565	0.4663879819809036	0.0789110975471159	-0.07502148676872977	-0.05827858643098183	0.44593403218789995	0.2403958591886437	0.017140985319467505	-0.3456935930696356	-0.030746494042788036	0.13565058134839475	0.1412077240230621	0.03151390024566214	-0.03011021359913557	0.06910935680058672	0.4024100547572036	0.3174254677175976	0.03400754340368661	-0.023129910437512224	0.07109400860823378	0.5057493905000432	0.30503697654572703	0.06939244540146405
143	AA	-1.604107635446211	-0.16060467279334933	-0.2204248139463761	-0.38767141569898256	-0.2404920286457931	-0.1346489563456459	0.1984861306039034	0.10897500281659389	-0.045677072082829895	-0.14503926512315957	-0.14057624304362326	-0.016308986977731088	-0.025479053762857085	-0.28205098921355387	-0.25173836885118894	-0.14026791700849905	0.08662239985425235	0.030803092563688406	-0.10211994927819945	-0.0930625678829613	-0.0940863729522039	0.02799456260424177	-0.06898410019389964	-0.13318876714869732	-0.07220565271376217	-0.09578673667604726	-0.04835373032103307	-0.002424403466479985	-0.1691094577012564	-0.1343693885555235	-0.09574418163555087	-0.11899892419478242	-0.10702806063720949	-0.1944198750833508	-0.12829426563248547	-0.08689616796564148
144	AA	-0.3043900453090951	0.465654462518213	0.7150877231912924	0.8697077915657148	0.4856930211782675	0.0037689887369825037	-0.0007995385725536597	0.002987322023581873	-0.034375542754327526	0.10901715146689583	-0.0013120362059773072	0.31203450548698086	0.3424783029203722	0.3441869835847984	0.49743589808499267	0.061077260458577864	0.040860825567101466	0.10447861850255502	0.10470361916278259	0.1245541395160592	0.004421529384700085	0.19210107239372207	0.06443015854310172	0.18358891232996405	0.08980780252266951	-0.009163779966092023	0.22039081817171602	0.21443582765222402	0.1967106669365184	0.278472146357049	0.050328027619016114	0.23863779912549654	0.3205570738014837	0.35060798721526276	0.29009110784378467	0.05414482602491555
145	AA	-0.3436071722454884	0.34394397780058766	0.3468720907909954	0.3662187127701038	0.153905010050306	0.07231007237023845	-0.1392260639077061	-0.25506922049560443	-0.13402849803840255	-0.08036032103576196	0.015814849988381674	0.0988482085102278	0.014392958650256249	0.061061780775806485	0.1238823599007215	0.03449358598013719	-0.06119783434397785	-0.18668459096031376	-0.10369000153211849	-0.10468951823236083	0.02848362328811871	0.2564436373393052	0.06297358615109402	0.03728591567744305	-0.1778396556383546	-0.01677878174323366	0.10159426542838679	-0.07262515558925453	0.012568461507662665	0.01810393947906075	0.03266017408976718	0.13839982062203926	0.020840002334316154	0.03632572602365114	0.03850740851772816	0.026614199108836445
146	AA	-0.8155386830478942	0.6694491298724272	0.7513085839102751	0.5297791833591534	0.28210267798126987	0.07188278259807668	0.4843673760554579	0.5412911050649729	0.585601189160676	0.35648218792501996	-0.05804646573782746	0.5657035299559865	0.7568932158606949	0.6668628391656006	0.38068728579521394	-0.013767901227985657	0.349115635822975	0.44773118298808123	0.5013090668845441	0.264698965195183	-0.08823109320900446	0.004284026120569745	0.31188895462716937	0.3596101411595069	-0.012774784100953784	-0.05294232637940971	0.4182149830762798	0.5241490669024038	0.42864614494616293	0.2747863188125592	-0.04227996064446904	0.3939326909568185	0.5845715135312349	0.40798058852987595	0.20428733682667266	-0.028935276655730036
147	AA	-1.5792667576139836	-0.15298200941573814	-0.08651314536412641	-0.15112061012318143	-0.23482236997458394	0.03008207543828112	0.10820774973048763	-0.039367292831578915	0.02454984458569398	0.070355906760728	0.06034504636172189	-0.06200080497491123	-0.10441430081005043	-0.17229874186852	-0.09639754452296634	0.011066131921329436	0.013327516696997721	-0.09953527073483381	-0.019753531240584987	0.014223409927299757	0.03045671453300214	0.08647010223143445	0.04248075604898302	0.08845483832644424	-0.0008651555262439992	0.020313198163652513	0.010214090464327086	-0.1190075434894522	-0.0036880093203719433	-0.07527955104967243	0.008062187762372997	-0.11550953022211852	-0.10209637188751597	0.008185283223585582	-0.11668924110650392	0.012892020364386969
148	AA	-1.3005400167685774	-0.07666904131663241	0.08145865887759318	-0.026231469872622648	-0.21297516968200825	-0.16642540136428663	-0.13057037336817556	0.006057068320488579	0.03657811885233264	-0.08784895271239934	-0.09200771146906028	-0.27087107364141216	-0.12338336021250162	-0.13053876855580038	-0.2440842901477227	-0.14544819226266803	-0.17898501598062033	-0.04555101837186726	0.00020960841281536524	-0.03978362426222404	-0.12602789499731082	0.020366753280574745	-0.043498648532328515	0.10162391043904545	0.08745510752202917	-0.03287086405548334	-0.15483525936408993	-0.09347089081314564	-0.06990491883951533	-0.1581915351472687	-0.10799130798482559	-0.12412556013562903	-0.08605707172715527	-0.07232295689765744	-0.11160661823208495	-0.12834018972945294
0	AC	0.09634318114588705	-0.03814130184897513	-0.5137747438173007	-0.17873264515141984	-0.04721958129574433	0.21560691277165978	0.07490796617733153	-0.3770415714077384	0.04527762191622897	0.05315669389085276	0.11369771636712889	-0.007405086311638609	-0.5299016988182295	-0.15403506544766943	0.011805873186714111	0.1663119299300022	0.09772559846188411	-0.3471350713459176	0.04996270556034399	0.06892291850635557	0.11915700997360412	0.18082865248555968	0.048411763688655005	0.21660939051439565	0.09099491738047927	0.18487395294634884	0.05449878585489909	-0.29783103880902007	0.0074350950683697015	0.10818233269579869	0.13480842552421657	0.0904197328546874	-0.368085864454778	-0.005220702267241473	0.03367447439753812	0.17281066755106922
1	AC	0.09663778862088937	-0.41314220000474344	-0.7650264843887362	-0.8755636380658536	-0.28499753668531413	0.017768289440520668	-0.08179321174584087	-0.29158802905551173	-0.4423545101942771	-0.019776926632072866	0.2025677118400271	-0.3036061500307956	-0.4984048118450721	-0.6387612994998217	-0.1476011221865352	0.12625760809227948	-0.09580233421684325	-0.3436790873098985	-0.5162629179949824	-0.08400061255415947	0.17293165380740882	-0.04563867938600577	-0.30418829552515975	-0.5683466021736305	-0.11311711083863507	0.21280141300600708	-0.09194199586626695	-0.3096552110362897	-0.5912817939273498	-0.17115388349010363	0.1319674086648448	-0.18169936509396856	-0.5216429140353421	-0.7466301905535382	-0.21400135656498454	0.14828418236238905
2	AC	0.09661499111682063	-0.02327604208931322	-0.15185814721351898	-0.4180912968011671	-0.1472062878544056	0.033299457637291585	0.29595121151430925	0.385885479203419	0.22713323745053038	0.09083933810546418	0.12312303060655028	0.16134000757692712	0.3898381971694693	0.03980964985087043	0.07434697827632664	0.11350473466523381	0.18851986211365634	0.21436340360349737	0.14994450721458952	0.04054558578526413	0.11829507623268531	-0.0368089320558935	-0.11555861103444298	-0.11899184142174146	-0.04668467923962231	0.12611333564813332	0.14611763799821342	0.2174022587430795	0.04280391878971934	-0.009543444828027159	0.10245410593902782	0.16402542461628422	0.10127212267757235	-0.09875633236800563	-0.06634250863103075	0.0856230344687181
3	AC	0.09657425191929796	-0.2347753761375848	-0.24526214127893997	-0.20770729506323116	-0.01934294547538129	0.10208498206781291	-0.31308081305196045	-0.33414751540208476	-0.36025537092110227	0.05138007441232917	0.10611832298877388	-0.23126567003384713	-0.3428054073735407	-0.3142110630829684	0.07825132501522103	0.11094626817207809	-0.3981354592667373	-0.4067561043229758	-0.421479678695591	-0.034980596638183536	0.12802377747819005	-0.6232418666807765	-0.5194325705246677	-0.5199135012086235	-0.10224528215939141	0.19669176283985318	-0.2729226706728991	-0.39746740722953156	-0.30139226645521466	-0.0562150881167498	0.11768095733666706	-0.3591546539513403	-0.5071335381139422	-0.42339132369939514	-0.10365293479787052	0.14452115614464578
4	AC	0.09658620023680775	0.10739552980015543	-0.0293074720163089	-0.04601097290486811	0.09937236811462369	0.15326610621645687	0.317134014704475	0.07410804923966285	0.05080932055895726	0.018828764813645815	0.09626616394596743	0.3467327550716437	0.035951899641822216	-0.1051129149259904	0.0317396820062632	0.10728108020960292	0.17369712213350996	-0.02195217643318781	-0.0642430192517287	-0.04633475141342558	0.11160083034091084	-0.02193876291670946	-0.32827170677025913	-0.306148984656333	0.042076281541690824	0.15131718135427058	0.15825503371531058	-0.09431366721907819	-0.08978571485155018	-0.022031299936685622	0.13220032129511483	0.15852830582264987	-0.12946194762356278	-0.12648692610027956	0.01004772021677991	0.14092391742852994
5	AC	0.09661965134539445	-0.06894844329486238	-0.31333071055389605	-0.23728071567018671	-0.08646560305916173	0.0002682535130964503	-0.13780655399829023	-0.3394268735156738	-0.07622186016761234	0.010758593395794769	0.11661731978450618	-0.3251710292869294	-0.4771149156438952	-0.1659383746868257	0.0010995435431895295	0.0603359829111616	-0.07727685291515107	-0.36800171682812044	-0.08348315037204701	0.04680081928417845	0.11388240715378473	0.06720229365555708	-0.3991591234591867	-0.22218360181750413	0.06434194855584102	0.1377366221000731	-0.17873294807440865	-0.3319932280834247	-0.12760443867167282	0.10581970583648248	0.07024301741122918	-0.20558505153174378	-0.3644384869916738	-0.14876885831348474	0.032494943363226225	0.058283231296803795
6	AC	0.09657089107762529	-0.5121978805847639	-0.4342545064046467	-0.1764478532833117	-0.1437105199047677	0.05212669325585173	-0.21079413273513214	-0.2702785270377437	-0.08426329380072617	-0.12032314903398622	0.05646813879128887	-0.3167713252759561	-0.29030035370116125	-0.04576995893112601	-0.07740161661388534	0.0411085694372435	-0.13641845292853394	-0.22376445392442512	0.047497511888795474	-0.07330382421242576	0.0768247866706	-0.18246706309165256	-0.43066045377540757	-0.08086982460641055	-0.01458069210847146	0.156335545411654	-0.14859968210636265	-0.20693690338453163	-0.02957076195539754	-0.053121543967993734	0.037058045926630534	-0.31719292436391855	-0.3018971954860067	-0.017818621637033072	-0.06204683801496147	0.050332119690291055
7	AC	0.09654746203413132	-0.1487961149384187	-0.07090144525256004	0.26846533466265643	-0.023193901937360595	0.05903960273543696	-0.16504568109512907	-0.1378429827020109	0.1590512256139549	0.17146857734509946	0.06373520180584569	-0.2393775436926895	-0.14244396900586453	0.23081889622057372	0.12573968971689076	0.0754030048188783	-0.11864697422959392	-0.1309163527904389	0.11591839098945189	0.08820067493344363	0.07544908188931032	-0.10976844818534856	-0.3678874483615932	-0.07052299420706706	-0.005954221485332478	0.1437126330262894	-0.13502814212940373	-0.06796649352359663	0.14365628169531908	0.0757924745885985	0.061842940594271534	-0.15815377358533078	-0.06129982361249997	0.2908608846587133	0.08003345019856956	0.06745137408293411
8	AC	0.09657055501752966	-0.45236256432177435	-0.2890568456594198	-0.3855766868171373	-0.18640351598187022	0.10394188172110441	-0.30372957953877	0.026143818089598092	0.05585389227681614	-0.08244612683195895	0.10085115122257893	-0.5026180790011081	-0.055434996261304104	-0.013269903489952828	-0.10645548994636789	0.10566344658580107	-0.4064469239410823	-0.024495477025088475	-0.03309194438512586	-0.05277909060225938	0.06433483669871176	-0.40959562742267075	-0.4861851180315941	-0.4093042849678394	-0.009537712474603999	0.028309110432148038	-0.449311267038354	-0.05294473307717129	-0.09003601558479102	-0.10421314041185759	0.023712582201035115	-0.4861340134424358	-0.15112827654453787	-0.06109670313309268	-0.11556851614706187	0.0703289431035028
9	AC	0.09655467467854875	0.32686223747292975	0.6631131864321074	0.35387830102778084	0.19499899136600463	0.13070350699426259	0.615112069815307	1.0947135512812611	0.8372290133306792	0.37666260679162233	0.05590206027463607	0.8333941715193036	0.9963530272749119	0.7591700938511652	0.4705951257925973	0.11052821307041016	0.4349226814481504	0.8821489495262937	0.688776361861765	0.29758771280077756	0.07398447059362878	-0.082169624004483	0.200485742623631	0.35823032426855855	0.21839484988738656	0.08944924516085662	0.38176178539437045	0.7667849599469747	0.6632542120009028	0.32044254234065583	0.08451111663548327	0.4389198979653799	0.6897638386951441	0.5024215838555284	0.250479625009572	0.10941481356199123
10	AC	0.09665892536262435	-0.3521931943414417	-0.3545946449756717	-0.11561652423226354	-0.03509670670355303	0.008100440363209671	-0.24890107273655815	-0.2878057495387527	-0.1995592238666124	-0.13196347158684651	0.09424451481297291	-0.27152883308166853	-0.28688357725401725	-0.12845378038893807	0.03198866728293126	0.06377189926421512	-0.18802076316844651	-0.17495239192642575	-0.12375057424513125	-0.10151939230855844	0.07638891418328875	-0.31402779565267075	-0.28751719269359693	-0.06278317700088018	0.049198793439097915	0.1294666162985082	-0.2914995611051816	-0.14464835894334716	-0.011055445499489114	0.06270178163443552	0.04294021452981256	-0.2874822503917508	-0.23026440845911156	0.0031101701168156914	0.07180343544412926	0.03068068688303205
11	AC	0.09666124354139183	0.10045056168236721	0.3407176503381284	0.2984009361788016	0.16564501702976764	0.07196763195572986	0.3651087366459502	0.5480159268586458	0.34892290438289697	0.25759531147804005	0.0345994225695323	0.3957146352146621	0.6563688730789317	0.5574693468807292	0.33925382659914294	0.010070564603439358	0.242113044638687	0.47154174153529405	0.37013227953116945	0.27539892976487934	0.024984937000124496	-0.21928057776339654	0.23743941158595913	0.12910375759981507	0.2057870123817172	0.061023993099083074	0.1834704970661949	0.4323458787956209	0.40591011131885546	0.2775214973355127	-0.010734164523584111	0.050667716284126474	0.3393397630455568	0.3708249742664509	0.29748783280477653	0.03376739006779639
12	AC	0.0966592555853483	-0.07745461925024211	-0.01357901241541648	-0.2334777268581938	-0.061448312281047635	0.16229271806498824	0.15844102748092315	0.08766841218294852	-0.18527129703041179	0.07522803811631729	0.06709975762390075	-0.02191533346022312	-0.049539296599552696	-0.3241379633673376	-0.06763196720020193	0.08822466829067288	0.07262602164419296	0.06800000558843777	-0.18537574550729663	-0.019579101711165503	0.07106977955779259	0.12168991210705872	0.056868246295979454	-0.0820645675252612	-0.04610352426693301	0.09607387785586191	-0.00657606677049527	0.052437090007747544	-0.18483554302086613	-0.09945609290800772	0.062433302814628444	-0.04656809380472704	-1.157799522788494e-05	-0.2285225076870262	-0.14316315318921657	0.0904211943084765
13	AC	0.09664198035525119	-0.18124617140007437	-0.36055523911621	-0.5115746307121263	-0.18592047378906584	0.18311936953696017	-0.08782231254902717	-0.19548737690592954	-0.32710988763937254	-0.11454097475514158	0.14241983306447947	-0.2112786200567025	-0.2047461337846237	-0.3746777336627001	-0.10070810463809621	0.1300587913071718	-0.0762300850197366	-0.28434758535416216	-0.323855086631468	-0.13627085278374218	0.13661646636617775	-0.008498195256414598	-0.4134106735886059	-0.5514199605958828	-0.10569955955090388	0.1627942041837252	-0.17958072825529725	-0.2483684795402772	-0.3570252285738855	-0.1397803707533105	0.11882970773985346	-0.2831832875864947	-0.33637297927371057	-0.43169015341552686	-0.1653798768793271	0.15106678103462423
14	AC	0.0966409238912748	0.782146275019038	0.6283610110371409	0.09986783873943961	0.2576541943415538	0.17618382510953667	0.7889380324369275	1.0312164922283995	0.6405644782561046	0.6271822205104329	0.19143780006005207	1.10451822329856	1.0992266033531706	0.5959874168239159	0.6743078708003025	0.21761411065750913	0.581452291865391	0.8271248245812204	0.5162211415662952	0.553015872365282	0.16075523164312733	0.06338215113006704	0.31814883398875066	-0.018050626419939944	0.1631763608999635	0.16268057851393614	0.6775215629736937	0.8054165252239722	0.5613077913800031	0.5041828651721691	0.15462838861459693	0.7079489626914761	0.6733428142196636	0.4387657755768104	0.4251445456019918	0.17841089908374208
15	AC	0.09662537820821077	0.05687404621555636	0.06815177382706872	0.14768655096527628	0.12306851317256084	0.09928712554593444	0.03514608949805065	-0.0007025423399340536	-0.2921439398065566	-0.18464337458709257	0.12473839601074443	-0.02104529255510368	0.06716924011762715	-0.0958577483608214	-0.04993614816038505	0.12284748110248511	-0.1184431888372175	-0.08181297785021635	-0.19526411674335664	-0.18205113373490822	0.11001214939623338	-0.48835065845211445	-0.23358082224749496	-0.19307447095029834	-0.06498267310940772	0.08325470906084409	-0.11664363908753084	-0.001488975703517026	-0.059015098396659305	-0.08417997104044406	0.12161199406354695	-0.1747983959931475	-0.07705782946079676	-0.07307300467711197	-0.03653337301154558	0.13251244084139735
16	AC	0.5822206260433435	0.1947732871834309	0.19568885824205262	0.08758338778801789	0.0672716477876989	0.00027618415008667796	0.2775239286446194	0.33166788490646315	0.2044412076899904	0.08303600650153253	0.06510209367819142	0.35075098187989306	0.5316848915088002	0.4959284723320496	0.1787831893013807	0.05493157169494767	0.09264262593020267	0.17816492334845413	0.17918021623904723	0.06980874706686202	0.044302126267622643	-0.2870579742700088	-0.0783134182665571	0.042859578416245755	0.06087310567876977	0.07459303522663746	0.10482261407218196	0.261082638425729	0.34416359734570423	0.17239769468152977	0.04032498705466958	0.07968597391502219	0.25201544822732824	0.2751602291869071	0.12618011293617415	0.030209444631481563
17	AC	0.37087788826358625	-0.11205684190677845	-0.5664154091867851	-0.29495008340673523	-0.03174106220348438	0.08542199117976645	0.07931558669027061	-0.18588974093924437	-0.11749014667835889	0.08240924079336076	0.11552994049074972	0.08812187571120589	-0.29613876838551856	-0.11195850824079234	-0.07827013011817407	0.09480056936861869	0.08792175001371105	-0.22699850966575696	-0.16441648051984115	0.050923110753443135	0.1203465848395795	0.0541395467360677	-0.23141488480139102	-0.17150177554976792	0.24466315764977759	0.20459816541783243	0.11391688057205096	-0.21562826921806688	-0.03334076478054149	0.01372137367565296	0.09597528057762328	0.07884076927486205	-0.2178384259271654	-0.13045198543272085	-0.01392793812917259	0.11214928912945332
18	AC	0.5516505312571366	-0.3385896377214205	-0.6189637807794485	-0.5982507078492374	-0.28681714103719225	0.01743001365438479	-0.2121934868545552	-0.39147384534663	-0.16544707539029369	-0.09284170018810034	0.09636472751490555	-0.3225402547215981	-0.5810637583162291	-0.42976062465738485	-0.210222220293526	0.05051876022411772	-0.10663369008873236	-0.23164835590987787	-0.002380690611362146	-0.03284737668174076	0.07550073554219949	0.28485075074732247	0.2957061923302479	0.4198759316941541	0.055761942858220614	0.027741934665460627	-0.16706481395341188	-0.2782382180936578	-0.021091747765499713	-0.044741515688160094	0.03365079613205735	-0.15536098446369484	-0.2687354240571631	-0.13436475388267533	-0.12199628162848009	0.027422960736980695
19	AC	1.4347491120168894	0.2662428435418138	0.5139436182402188	0.4723381588078077	0.21348844419307045	0.013222203929856846	0.5851940422996298	0.9018534947091177	0.765593523739253	0.41676071342372056	0.04638945970392827	0.5881783684756725	0.9088653230742902	0.8604099875516633	0.5517199826984018	0.050287161361580957	0.49576172141209196	0.6232220198991052	0.6070502917132916	0.3856778617287979	0.034764539146332485	0.2444392742428408	0.36520233428557336	0.555923316994571	0.3035856933399956	0.16884208105997056	0.41763314578099897	0.5343234641638779	0.5741811769145404	0.393396315772105	0.032149110332738484	0.3473396532295201	0.5344591570712822	0.6739043852544779	0.38652947238194457	0.03299328170240301
20	AC	1.903411199354483	0.21657081443821458	0.6881242886256547	0.28478404030949145	0.2551265228042676	0.05469646175317644	0.08719600218635648	0.45719006119441863	0.25131202208404546	0.27741259040862776	0.04404479781123838	0.2697198690523348	0.6471398889035502	0.34767772382711515	0.4102625487955629	0.03146727651511716	0.023776402497571736	0.3375765792880414	0.2243322497729956	0.18505246631364924	0.08147577520866811	-0.059486400956120095	0.07674765072022269	0.019204917707681263	0.000759580262492357	0.2295376927433011	0.08702920844420792	0.380017489364177	0.1887196388879102	0.23831486140942326	0.05055897795998909	0.018675973987945627	0.43728742721784153	0.16725368748619007	0.2601151192924498	0.039497297339880166
21	AC	1.2394685170909612	0.04242879262424726	-0.3292984126877916	-0.0022421137363428656	-0.12537843099140034	0.11188982292045946	0.07723262359034044	0.04265058239712216	0.11977490028849869	0.2330682324778639	0.13956989898090955	0.14381041351707946	0.04563414686331524	0.16136728864602223	0.1131476325350178	0.11461686947487415	0.07609112015339758	-0.05107441921831768	0.07948650330312601	0.12811294950318564	0.11248861943121424	-0.10453693952901663	-0.1437871959870605	-0.21320596264044034	0.016903519849101753	0.16978877126191683	0.09171299110233622	-0.07608287705809857	0.09429368931867388	0.12176818820352175	0.10343103646985896	-0.051374138311095496	-0.21853540052313558	0.025828753774938873	0.02881363311615881	0.11857079550370742
22	AC	0.3653455841299647	-0.05486214469330486	-0.397766429248509	-0.4566059532966248	-0.09663304844604181	0.05044885128281118	0.13524364757725094	0.027795548410593174	-0.1958523043139231	-0.0372022663732785	0.09707518529337866	0.011180481715584056	-0.19918541260091516	-0.3077096885409225	-0.08223347325083985	0.06596261261511582	0.06341649617240175	-0.14036870098605547	-0.1122695150049422	-0.004483922562575904	0.06896794314227561	0.10312833587394353	-0.23962555741270616	0.010426003866887107	-0.13303966771970283	0.06156974246283359	-0.0912727843275648	-0.18081441139423116	-0.12316509503891715	-0.022081716867254464	0.065135517718246	-0.13129363976521158	-0.2923858077171435	-0.20702329741462955	-0.03267724712142028	0.08311335783969254
23	AC	2.3403257605894634	-0.20391166955961548	-0.1891846863779092	0.2605296939719781	-0.014749039498789918	0.02437224114151304	0.08551266516068323	-0.2783472168657055	0.09020406355767774	-0.0025846035266536838	0.07222753355984324	-0.04583836828406551	-0.3000001305842168	0.25935715810982285	0.0759630331085479	0.07761890674680494	-0.05506444980249037	-0.38485284064017844	-0.010355569939787701	0.007837413195671772	0.06382209217856927	-0.1138114914852677	-0.6141024739320954	-0.31957712609735467	0.004209835484235383	0.1120399709969161	-0.0642841050954126	-0.23798089960273738	0.10719364617535221	0.05810969574661118	0.032168259608264416	-0.16602439659873103	-0.26539992798427703	0.026739683056019814	0.02895344029143132	0.029855506812877852
24	AC	1.8989022660668033	-0.1354410351102322	-0.39672874428893223	0.004579579588664728	0.09095432608903642	0.04808552324749904	-0.24199129906548844	-0.08697332686769554	0.21383707570762933	0.17921889018351655	0.10235310273493559	-0.23477137792505376	-0.14087525077997864	0.14283122213087363	0.09526650598877828	0.06272299133865555	-0.2441486104731746	-0.24211527744738592	0.12112816992350983	0.09563104769799491	0.10847676771683146	-0.25558602396954005	-0.4077957310088191	-0.20410685562567615	0.06188688848624738	0.1865265782590229	-0.2065663651005989	-0.18651458758315886	0.061951268349642374	0.012342508339664215	0.07797253838314888	-0.21470752050310282	-0.32075326891503964	-0.027989818496236385	0.013536930774645795	0.07189322429796441
25	AC	1.1176833293223578	0.031327937808623085	-0.04968225405057414	-0.1530408498898148	-0.2737776318810461	0.07357690235908132	0.31656444450951327	0.09465116796700346	-0.09064963819260474	-0.034632138291136316	0.08229940683774073	0.17783728511456554	0.04473700073472919	-0.06494607112255357	-0.10319990624559128	0.09104889668361782	0.2809750743290038	0.030651484074617708	-0.12446288639577996	-0.06378384961141759	0.08267897233799193	0.0586474889320163	-0.14836155959149558	-0.04091968414883437	0.06109690814182206	0.26439509573488607	0.10311347926179137	-0.0038597555996111588	-0.10812077317902413	-0.09601346623424778	0.08740684114407737	0.10269575108988782	0.06648792663599479	-0.07833849158750561	-0.13740781756887377	0.09305354532401511
26	AC	1.2256857424616525	-0.06681455862112773	-0.04624686187276317	0.5592652270054455	-0.023932690910968946	-0.04281104352993914	-0.13937290905333177	-0.3059611134484743	0.04285236960101879	-0.07558439698428643	0.026645865397417534	-0.10660183300605608	-0.2378111412613868	0.24020102644677976	-0.02563704629141661	-0.025427989678982854	-0.08743229033145083	-0.2703051688556979	0.15692372015908274	-0.034251139096555194	0.037188374125779244	-0.3462607753676958	-0.42728260268540136	0.1941052206965686	0.013776398698644637	0.19650570737635298	-0.07264849674753449	-0.235859257870215	0.19547655201213288	-0.04365896080259124	-0.002291933967832893	-0.0504498899120569	-0.173370361219518	0.27538717271978674	-0.03894947212889499	0.001998276740486693
27	AC	1.3052504160413585	-0.22226275187235967	-0.2818644718046164	-0.013291545050822196	0.0415163863351089	0.02287367760220782	-0.2545213057638591	-0.19994797472940107	-0.3673058605224604	-0.10746517392842869	0.0635258931799294	-0.36116706058401804	-0.16341837003623372	-0.16615692067503818	-0.022800846797378815	0.03815324283255084	-0.20511154536322906	-0.20613197964916474	-0.27333752395124244	-0.047655469419764174	0.05593893506322134	-0.5620938780780719	-0.3747311087839505	-0.46515665367012726	0.06120067163371354	0.1661286855246184	-0.24136137995862061	-0.1579914424669565	-0.1556354760828461	-0.007038867853803588	0.021195261776078222	-0.2424815551322521	-0.14220060241181154	-0.15565369546864893	0.061209804333782536	0.0336178766585844
28	AC	0.4762043256219475	-0.17045220017847096	0.077735397918828	-0.11246799046351685	-0.22997524452054674	0.021246547821841766	0.1373056821430616	-0.030245980819604057	-0.05515099217314434	-0.09046142142994595	0.1242702074373514	-0.04937569760732097	0.048623874891036145	0.034155745490023426	-0.09326748601294765	0.05401360345862427	0.029578520756228466	-0.041375455709236286	-0.053028537595114056	-0.05328620687719621	0.14142682298404274	-0.17106564837908877	-0.3698384793127008	-0.0897538874277204	0.18640442828370568	0.2682576410741888	0.019599440500999155	0.016327683100799018	-0.012284105448499671	-0.04161391845844298	0.0896137811596811	-0.04769540650257853	0.06982781321736442	0.03747199739497753	-0.08635553210316038	0.12480293135919496
29	AC	-0.4390192768987284	-0.21433282109768892	-0.42124906311425725	-0.14608983807210296	0.10730975767256079	0.08630301880490432	-0.16836468135946614	-0.127220279809094	-0.16797647347720646	-0.11623696305755105	0.06837759995932657	-0.2632198563778223	-0.3103472604570352	-0.20996943671959523	-0.11042014543294054	0.03546608624270853	-0.1403092659091505	-0.24169987114070812	-0.12739507123866511	-0.13706523423299766	0.10529287473163018	-0.22477722921105586	-0.43793379073675265	0.005096029676854089	0.030805666092919	0.2644379588596488	-0.2160375102236819	-0.29542855954541336	-0.17335573108591606	-0.15012481864461025	0.1102621409766591	-0.3072284597954472	-0.405967025580912	-0.1619012220903947	-0.08908179270851613	0.10568533776347167
30	AC	0.6881657515519558	0.039368898165304866	0.2555873064955603	0.42761803004956733	0.038297200689550115	-0.00946443864562685	0.4372488537286461	0.20520867921723607	0.4170693116697928	0.257583270590223	0.048028005002312746	0.5492555415405438	0.3492562061746485	0.5362418772677762	0.3124068754143885	0.04778240312663362	0.30111542952938675	0.1030501961641852	0.2883055753536208	0.2061250920009754	0.018061780592842247	-0.026121240883659608	0.15855476659900647	0.3310030535154258	0.04461117755572222	0.08606121524527321	0.22005918931290291	0.11839209062814482	0.25682520945613896	0.20234160610963992	0.00360781618915329	0.23150808267047762	0.162802408462577	0.2865949408051218	0.1360565502548272	0.023871470520815397
31	AC	0.45981155767361465	-0.021325881586749196	-0.3758098966206068	-0.26607824119959866	-0.13277402505197955	-0.020972875785025824	-0.30138982649445567	-0.48716152985166294	-0.3491227012245617	-0.14209108057531683	0.08899453658748069	-0.1665094750359981	-0.4042258370745484	-0.20625924720207478	-0.12422896906885472	0.04939855964735962	-0.3858750050476556	-0.4727461759174987	-0.3591514915664703	-0.15466930561524328	0.12284717924658217	-0.6727433140486846	-0.6490933776469533	-0.5452693029760838	-0.2215274010970963	0.19311004493108203	-0.23244445342270825	-0.35723106758684864	-0.2465053116861653	-0.13246497051938788	0.06389255260062021	-0.2155645550767329	-0.5021414072282249	-0.3119385351903706	-0.14660304272409763	0.06817899504383362
32	AC	0.11407089557252406	-0.18264118099452276	-0.32946129522961276	-0.35953726963779364	-0.15716109971566383	-0.05095658872309805	0.003093642988159395	-0.08380842843318526	0.0769466824004108	0.17055457878906233	0.01208699123883683	0.06461982373839503	0.0032885763529122425	0.12800094744063162	0.20092880625394094	-0.02525052883382628	0.0009227827230213759	-0.14653809100000803	0.12735792162778203	0.1236910723855913	0.012713482060854986	-0.14789107544196806	-0.4533506283499154	0.18229103509160788	0.17784232278382223	0.11928029693398035	0.05800873107065385	-0.03837170545998214	0.21851575070714246	0.18407238725033226	-0.003074143845087418	0.03191035339937032	-0.1266524238389667	0.16166879183999416	0.16396727567274993	-0.010053098997854448
33	AC	-0.1388019818589466	-0.33561981954318443	-0.40739135958227135	-0.26003071572770453	-0.13330034503108634	-0.047369388816991265	-0.2033554020103625	-0.43357259675729554	-0.11768264083077717	-0.10388676789387619	0.016923684917812487	-0.2918023748757972	-0.5356694322577584	-0.2101435162746319	-0.1528063705235414	-0.03341979260375627	-0.09257596590496187	-0.28055380343544223	-0.010932416883647322	-0.059992645363861064	-0.0043855250660103096	0.19099463321709742	0.02220944289630634	0.16936051335029179	0.12743831921161553	0.05295454219417578	-0.10424471925531642	-0.24690686468165035	0.0021170860792676383	-0.06838979279126689	-0.05051905426539438	-0.23854528725899005	-0.3147969900074298	-0.04527503008057421	-0.06758791682483012	-0.03306611861733533
34	AC	0.40150850044704506	-0.004816266175839301	0.023053885385601935	0.1005727402208283	-0.03529274443304842	0.0019493374300805222	0.19389062297566229	0.3235217401298123	0.13564764231642168	0.050956181453972293	0.07007997912809572	0.09375865861103572	0.1506464652382018	0.15462791852046287	0.027083716070009256	-0.0100576986147618	0.18283303802043283	0.16735088530422804	0.10067407517594762	0.022078833655104768	0.07165075084811035	0.06790542263748356	-0.16347598328088514	0.03565722337624108	-4.1916367977012925e-05	0.11261505171191544	0.09091035399513059	0.10376149019575376	0.10294498588710232	-0.03378975067171641	0.02085137655169511	0.1500114132950452	0.055116468686501774	0.1245186309548918	-0.031928974410695865	0.02567279862898908
35	AC	-0.15782723189244513	-0.09981670743130211	0.12685626565703756	0.2199085595557162	-0.019686258665107204	0.015270366131572288	0.0008697175496121812	-0.3125822608385076	-0.34690068410948793	-0.2982624847549735	-0.030654590610928345	0.05051897206532008	-0.20652054284977184	-0.0894287286153852	-0.14755908327289213	-0.015196473564563995	-0.08740099114142819	-0.32374789917688096	-0.25328137201732903	-0.19541386022093254	-0.026233226081494365	-0.27561037004547934	-0.34715720805505074	-0.28602257642003537	-0.14562196569404162	0.05250459601541288	0.023937775877388212	-0.32559141877366504	-0.19447139076381093	-0.18145783505815682	-0.00848145664175659	0.049082673417861544	-0.2843235504281978	-0.19577685453610338	-0.1472997669699454	0.031040231647812888
36	AC	-0.1648347266437711	0.1530157185634453	-0.13474230174789326	0.025688476036260788	0.08930752983311296	0.04543192929804496	-0.1559443939425995	-0.07971674332687373	0.21170907033596786	0.2690320962009727	0.12090249845430812	-0.025096271472236475	-0.19638311026319566	0.20155920898601698	0.15175279431987776	0.06036287812887853	-0.17172008031372976	-0.12986962639814514	0.12231231933342879	0.19246484425728272	0.05697795931213445	-0.40388230658207536	-0.25785929206416125	-0.0007728985193351801	0.08882716378239747	0.057138741777037844	-0.034828309486735876	-0.18724050680286974	0.10246377972362386	0.14320468260769137	0.048447316021496434	-0.03319065516003894	-0.23412753855571855	0.03670470640031831	0.11194042182659403	0.05221786777348658
37	AC	0.27564006933313046	0.05563450903344003	0.5278990198592224	0.3071401151365456	0.21069021123385956	0.0005134861942015512	0.3228720440465407	0.7132515058648816	0.6687710656453112	0.4944358158170652	0.17626650767436436	0.27474887462683184	0.8409613493430894	0.7645434776540734	0.5512530637049793	0.08514224075991761	0.16620414726152877	0.5537363085359053	0.6276475663985033	0.32776215909039497	0.12999288011930554	-0.028147201721930443	0.22581396319464878	0.5261331099958125	0.19598301758922543	0.12489447859240388	0.17130343196689513	0.6012622542266219	0.5640126664469218	0.34877358603613473	0.08976407195911018	0.10531676875700757	0.6036760114301671	0.46238043000575146	0.2789264657073409	0.0799202078936112
38	AC	0.8521982137291527	0.6755749158408684	1.1124332336454927	0.7515477199252012	0.5331710252812059	0.014098309865284708	0.3851429636206154	0.9401076210727046	0.6202483138767836	0.5518440151987845	0.03102692742368962	0.662522404011834	1.1890821968202256	0.8419300916939965	0.7203199997261482	0.03419193643464924	0.35951381315562325	0.9315063696038555	0.603483992658461	0.5755232229962504	0.04000683366850488	0.29642776542851756	0.7749192993156659	0.5562051125740631	0.42993008625815127	0.07287972036890694	0.49487457865520046	0.9877072308124066	0.6982501745430985	0.6168103441605486	0.04101884466816785	0.505617479833121	1.0561864581304632	0.7373080276018855	0.6231063491963071	0.043945379654333205
39	AC	-0.5982213165002862	-0.2697153502963301	-0.5533779070823255	-0.398482887114036	-0.26721130844702046	0.05567026674418152	0.20735551190683843	-0.17704547256726277	-0.05103485898640203	-0.09319716746136941	0.03490092664584754	0.059838450315751635	-0.3965317192275395	-0.20361421726687867	-0.1705752682632271	0.010574922241558316	0.26009008040695636	-0.15648866661283978	0.061911179210337286	-0.10248591659085693	0.026954047052435204	0.1893314485440632	0.07100465453281259	0.16009282072261816	-0.08975635980647763	0.08702467510415623	0.21703257088030337	-0.20387922249603263	0.11607308233460722	-0.053911980479920185	0.022568145247015003	0.11248995809080631	-0.2824663303303856	-0.04173439934049461	-0.1350538970896178	0.03521041788468393
40	AC	-1.2201852389839292	-0.4064262411542642	-0.6656727652938491	-0.971860690316238	-0.5342030385906713	0.021739561710127475	0.12225389894990712	-0.3945998821316725	-0.2789329110968315	-0.2888987906338203	0.01869143777057891	-0.03686893059084495	-0.5214380446490903	-0.5930970531564217	-0.4641531026929404	-0.014527233871694634	0.11844278903547156	-0.2346613386199986	-0.19445088177132375	-0.2973688771950662	0.04149106819273207	0.20359105788919424	0.31699541642596923	0.3428010029430713	-0.09026989595010941	0.050200938652166294	0.0367196436554571	-0.3031717917124783	-0.331134330542602	-0.3549014602596896	0.01770154605625307	-0.09016199461212171	-0.2804101171119434	-0.33356073773244754	-0.4138265066656981	0.015155483617044885
41	AC	-1.0066075858570767	-0.2820375223036844	-0.22315938700387772	-0.4628852186828373	-0.16585513967435617	-0.004057168827058533	-0.12429597152523897	-0.14508123669515083	-0.06301238127494213	0.010621065680022523	0.05643604833981719	-0.10798743857408155	-0.03230866053522452	-0.10919718240746823	0.05343317190922936	0.0340890456961791	-0.17430699564597796	-0.2497780048346131	-0.17258090460579	0.012761163294293443	0.05582328609632681	-0.104809365936963	-0.2910453357472778	-0.26863488350036974	-0.060876575234947335	0.09909572594561866	-0.0592374970289371	-0.24098069640684328	-0.21241531259628899	0.009235680587672102	0.032620082944978535	-0.11568683358832643	-0.3040532869718303	-0.34773433670383325	-0.032712402164956966	0.020334236224546887
42	AC	0.06034841625189072	0.01024512903940078	0.3304736058725857	0.17523080380503764	0.1679117905591696	0.007839767546150789	0.4872349554491917	0.40775530218092815	0.5245569434125104	0.2737104527164247	0.03883412101512329	0.46247039086528363	0.5660343185252363	0.5448354210923823	0.34703784632744816	0.016015225564704583	0.6220552949143652	0.552361524583852	0.6756049511170727	0.341293960885096	0.016633621832155665	0.25973662915559886	0.3606942458470955	0.5715875504790272	0.46785667252029345	-0.0054957822540444845	0.6012266536561908	0.6221771120214823	0.7397919788676874	0.4120021320220526	0.006412790241855371	0.5282193103509334	0.5171568562554323	0.6332224024603137	0.3547527514521609	-0.019493592530388515
43	AC	0.21731260500507854	-0.1577503090586423	0.04758492270928261	0.08210609502755228	0.06531503732886756	-0.04465582977033611	-0.03256602081894977	0.06254775302905191	0.06433386166888999	-0.14221263629527114	-0.026016784954450145	-0.008482942218037692	0.1336373197267644	0.24192769378674006	0.028618959730103644	-0.0343402318915893	-0.003668602192961723	0.08731342404343034	0.115818682555197	-0.051224687015831494	-0.044268852609528064	-0.3321911435220295	-0.49736634996617196	-0.3404182502019772	-0.017318386795692933	-0.01027749225068006	-0.06478689149389805	0.03450111476455908	0.06866553961619415	-0.044369928154244676	-0.05503425524990235	-0.10200718718637769	-0.0022283659881721096	0.09539665478056758	-0.014286472111849635	-0.036051789214342156
44	AC	1.1906467936331837	0.2661057982303867	0.5642634422385253	0.5155108076994375	0.1717930871933555	-0.07825710383333417	0.002430711652231299	0.3002750814658439	0.05590409849681266	0.0186586906632511	-0.0030049369108522406	0.37397301334382727	0.4907855046519738	0.37027998272520546	0.12267557556945907	0.00388274395342858	-0.1470913593461498	0.22387492144450327	0.04749372138641461	0.046279737572916035	-0.015462789349081962	-0.26772992502505866	-0.003390837404262839	0.005839719264187929	-0.05125039153063338	0.015155997881287492	0.0883733448516737	0.25816993327449156	0.13773536186324775	0.10578804148618515	-0.011881456035235605	0.14350975203132643	0.3453233876607982	0.19699438562731642	0.08719588113805843	-0.01392503565814085
45	AC	1.2202957739434974	0.12429860121368685	0.3480113600240975	0.19035430705599166	0.2617720449822969	0.05491933937297944	0.31829260421738126	0.600657769459745	0.37734635423645835	0.3905874066261008	0.18546373127643312	0.412915940447137	0.827784625669646	0.5159750837708859	0.46071303110819106	0.12890386765214856	0.2269022345980336	0.48489926627987257	0.3199142272861215	0.28185525199286765	0.22041583352663308	0.09441309466751044	0.01785935199026676	-0.210259009857518	0.12310064962660505	0.13636439698993652	0.11302897132681156	0.5339303014635939	0.3450926325352923	0.2701190469220325	0.13295387910795253	0.13261967537530261	0.38094558167426085	0.15815771030319836	0.21440286673265363	0.12508123045771047
46	AC	0.30573599943656926	-0.06514420828309353	-0.306660611289572	-0.27750818125669396	-0.25384885840994054	0.0022723689401065172	-0.12010321629797893	-0.11424908051957239	0.2664843713539975	-0.11727716394180665	0.07494056689366779	-0.1588076250507302	-0.17979629615834947	0.1182520910598206	-0.2508673908677894	0.10248663556433657	0.018879764580972846	0.013728794135062339	0.3337571341623935	-0.06878646407414246	0.0399776209316447	0.33063912038057697	0.3827440767927212	0.5362069973336858	0.07275144531827596	0.07227247926401811	0.08044468077466083	0.03691463715350385	0.25349924229646015	-0.07129583816273888	0.05651461410675207	0.13812989161536704	-0.04648182972383874	0.20963827257726164	-0.0826584792368561	0.04136531039054381
47	AC	0.9549708256602998	-0.23344761132203629	-0.3905631134341343	-0.2431965499857096	-0.1825337728446399	-0.013546823564181132	-0.22814811123923207	-0.3254411779587463	-0.2914435868048182	-0.18222070699115123	0.07486192977403006	-0.2426417803227543	-0.42575810408226467	-0.375768152016251	-0.23192697002858043	0.032149518956793965	-0.14367169788024103	-0.2745591184756164	-0.19293007930499106	-0.0997618532824125	0.08605111565371582	0.11654321199663122	-0.1977440360127433	0.2167018166536157	-0.01806406311724494	0.13125992053078334	-0.14673625226420905	-0.2801685656027797	-0.22798121526355575	-0.1364941204993131	0.045240775666574695	-0.10673684370094771	-0.2259726085540209	-0.21906998084926654	-0.11410311134568119	0.06452768376293117
48	AC	3.4445187153740435	0.05296750921375892	-0.3222329084449159	-0.3596537057981021	-0.022521986847751974	0.8349068005492786	0.13494376643816963	-0.24186470589244724	-0.5022601359986408	-0.21207827275937863	0.5785422592315284	0.028530820178945593	-0.32963894840534147	-0.5047182678764311	-0.18155418209082685	0.5451956191255389	0.20817541496104575	-0.10285081178880007	-0.3337144294179374	-0.09634725077844353	0.65212419167695	0.8639858781834179	0.12623322333214892	0.2614357923795438	0.354091935405501	1.1487947384637036	0.1010861106761376	-0.012643746386912458	-0.2816718307606122	-0.06160652468603711	0.5923974026773016	0.1322222538853366	-0.1011422046049868	-0.24977776552727282	-0.01564269243582994	0.7850058750471316
49	AC	3.0030315365304854	-0.4551281925688123	-0.8450897170057878	-0.36770806073266993	-0.14266680466756587	0.04871925487719464	-0.2935650377189827	-0.5831421020946211	-0.1606653763267678	0.11319696079302144	0.02367675482949183	-0.3434359394468829	-0.6672550048490966	-0.3376238914855918	-0.046707158579406105	-0.01375861676417145	-0.2742107727918709	-0.40032633957408037	-0.1980202711235297	0.07966409156673526	0.039643824871653965	0.10219698314419617	0.17128888522291943	0.4103336001226183	0.0695430363658989	0.06321677853246205	-0.2622283052008635	-0.36374125753083997	-0.20329638324179777	0.0260052686428498	0.022838343170984654	-0.2832946199013592	-0.4258369091316958	-0.1631056427915778	0.016264895068384355	0.04635850102388783
50	AC	1.1241608606264357	-0.2807069043640238	-0.5144136576691974	-0.3872731999782758	-0.048087997381494274	0.06283355282007319	-0.2656300136828782	-0.3887177636393191	-0.4250478197841685	-0.12027526220094087	0.07742255329695835	-0.3497960894126573	-0.5965237198546258	-0.604796125571735	-0.15689982003963387	0.06023416467043985	-0.2545782493229388	-0.3398548641700273	-0.2536939447538624	-0.12400425583548214	0.057283822067760504	-0.2808137656131621	-0.014586615446593641	0.2855182829249993	0.04389742505115024	0.07231981176045454	-0.2165016805853226	-0.36961002258470255	-0.32317283465968494	-0.11698864433508449	0.07247822841180063	-0.3147318426076262	-0.40314143775133304	-0.29718473088925335	-0.08703866762461643	0.07306284160716858
51	AC	-0.4832880761333799	-0.12285875231650811	-0.2891243443170445	0.0872048030395447	0.008477148354870678	0.08809377189898582	-0.12749370324612652	-0.2724673704016338	0.03512285777195223	0.15785158315470782	0.07218656548696512	-0.05684568064411488	-0.13590661360590728	0.20680230078398232	0.223510661780989	0.09158857147546673	-0.05417397555322112	-0.050423136230971055	0.14215945813090847	0.1972758351594499	0.09350986954821927	0.03473776494002645	0.09225670145818878	0.07062598630044258	0.07759419653197519	0.05535856927770971	-0.03873590223969314	-0.09966831916896435	0.15499714401076115	0.19474097426059478	0.09643651967822042	0.004355670598700678	-0.11972114506627118	0.12830532582354204	0.1506884139663307	0.09709973763164648
52	AC	0.07686120199726339	-0.4754947005494692	-0.5783588923884289	-0.45593718741935196	-0.2855639876089062	0.035366042117269014	-0.00028262541299839405	-0.27215132365003636	-0.2658624329865247	-0.08413173989519485	0.01233762694399898	-0.21174595425602538	-0.5307737671999803	-0.4776719653734749	-0.26536589153407064	0.04295066348250742	-0.048818643858519195	-0.300632947691842	-0.2524322844593079	-0.09705430447676111	0.025364057199193102	0.05953281409277778	-0.270605024200531	-0.22230198618551839	-0.1856311589313852	0.050971666752563094	-0.1520191132244545	-0.34830477704578944	-0.34771997495090057	-0.18034745057344126	0.023142632558235343	-0.23240513174304966	-0.404082188351202	-0.33090305563850486	-0.15872170794615048	0.028924963554777694
53	AC	-0.4905015794766068	-0.516322497074033	-0.9236865726815856	-1.2384176297337919	-0.37062654693566843	0.0955491071503225	0.047133681672618	-0.36798482286256906	-0.8639412215648519	-0.43225481941296096	0.03800974096632981	-0.208815164540753	-0.6831323330092142	-0.9992300425514726	-0.526499248362549	0.04446634028644114	-0.035226428343186234	-0.543558647699975	-0.7512719288935027	-0.3574991727437842	0.06789901757071526	-0.06624885942655448	-0.6910041097456401	-0.6868515380781469	-0.20434376724866293	0.13770314917946413	-0.10939256158732014	-0.6050842116236321	-0.7119243123459852	-0.3805274965634501	0.04489088085923787	-0.11388518019797433	-0.6737663156983396	-0.8303153873190454	-0.34908517478465373	0.06949545759681985
54	AC	0.8289925315425543	-0.3884410650913649	-0.26233904324819124	-0.2826387027048801	-0.08271783349728512	0.02679757273172534	-0.2416120722008892	-0.40807049728539735	-0.21986395268182402	-0.2772851490840327	0.0383468250779031	-0.27139662646388385	-0.4051379475512691	-0.2918851566779841	-0.18517637602510773	-0.01670668469468861	-0.2270725147909507	-0.36613615142559464	-0.2056573471420211	-0.23991633357808606	0.04382511119032628	-0.34446674517952675	-0.5840347935369744	-0.4650190295857363	-0.2524826959228895	0.02629442032576748	-0.18813521823630297	-0.38807320542901047	-0.2166971014449557	-0.20720396473502745	0.022439362698852383	-0.26313135971686663	-0.32494333594752356	-0.2642940663197224	-0.22622176935726523	0.007854038861013768
55	AC	0.7556220731462236	-0.4013046222047755	-0.36486353587086895	-0.38932779073872015	-0.18288809515018878	0.05173165293092685	-0.3290719155327424	-0.7182293252416183	-0.5805899850800079	-0.31518738284071746	-0.005334074106275288	-0.35183190838851375	-0.7357653298884754	-0.5397130272180112	-0.2430130794069063	0.025276081798540684	-0.38616368303188275	-0.6939787806852414	-0.4780308379594169	-0.18487132068953027	0.023896280629327915	-0.38734307211576285	-0.442249730264251	-0.43452128014852426	0.014599390192158598	0.06857839368650123	-0.35231946620435484	-0.6793203927032598	-0.39945251262287984	-0.16282453480271109	0.024869397409095217	-0.4106598579120452	-0.5900303674353453	-0.403516473136014	-0.18763362064503353	0.02397486022826123
56	AC	-0.339463723931915	0.08922900692859681	-0.22102655868294652	-0.09117572405496754	0.10489596541342161	0.06288230624693991	0.1859209091677234	-0.07868783708214355	-0.07658520787190937	-0.04022075802309111	0.0037845186879041925	0.0642663080535133	-0.07380742466166335	-0.01109210150219786	0.06276423351608207	0.028336739507982323	0.21043329379666686	-0.15677827186760873	-0.06428388536541774	0.00890947520530605	0.01248677448726987	0.4581837678103245	-0.016805109287485874	-0.00581518719188126	0.09899591534794977	0.09521634034167797	0.2535302219961362	-0.04779663049229166	-0.022914088950120037	0.07237353874577623	0.011496706831755299	0.2597338207992843	-0.16543820657117558	0.0035455510423545444	0.101954962193193	0.03809720280095341
57	AC	1.5638324422276517	0.1681036987244593	-0.259906264358277	-0.17500652706613473	-0.023736332961263873	0.07213474653367768	-0.12895765306918383	-0.12701864085941628	-0.0011887215222599057	-0.045211408757917626	0.04692211386120437	-0.022276380849029387	-0.19862097978394178	0.0377537068682694	0.03189779692926953	0.033444274927520556	0.008052131247672456	-0.07178599004894037	0.12167864760516212	0.042852343228016565	0.07592737615288625	0.45889529252850836	0.09403119359397813	0.4358899536473209	0.13285674856968407	0.08637600291097614	0.05659124291492468	-0.026857198126248427	0.06995935180736845	0.10410162920234578	0.05468339062639371	0.1298029292230809	-0.1334454579365616	0.018406360127866117	0.09570517232830533	0.08736714441591209
58	AC	0.9372905893741758	0.5481443499448626	0.8850577070527701	0.674203485824691	0.5390221897428251	0.058451740081154835	0.6621572330862977	1.1635909043950483	0.8081552896143591	0.5175312686021676	0.07306069882110622	0.9209584382354976	1.508493232518709	1.0186940522868104	0.7832003825936209	0.09079174486350983	0.838915892498703	1.2650402618688565	0.955087677838961	0.6169981705664762	0.07520796234626514	0.6635786941068951	0.8703493332127755	0.9021186670763134	0.5991535014352238	0.17859889612510194	0.9284837939674004	1.4814459920690488	1.1226573472174681	0.8362079126254525	0.10972849061980194	0.743088361711933	1.3066843201372267	1.0331780216260542	0.7995541798428223	0.1082795776944172
59	AC	1.0358509989983269	0.12181185006193851	0.0999376343823255	0.32100839141325044	0.09435231444154124	0.09944763234694731	-0.22142478497682827	-0.2236215216462154	-0.21962197401115136	-0.1770458401102335	0.010696906858721711	0.08495696757590876	-0.0070685801596277464	0.0462565973416349	0.02403755525570417	0.03606380835614953	-0.14599542653826925	-0.2660363626895035	-0.19029009073267922	-0.14768198948736977	0.02552209348589418	0.01609770773785925	-0.25008066837822696	-0.2862557330708061	-0.12987003463964725	0.0158130336721978	0.012955023346971295	-0.1275044460091972	-0.0459309922257074	-0.057866533216609284	0.039848198293671366	0.016001604086005372	-0.1680870508462834	0.03149847898517866	-0.0022634775129874996	0.05293728552115207
60	AC	0.8212847042664396	0.3234063321731866	0.583090394261522	0.7109413845980963	0.20814466659696174	0.07927560501359077	-0.022925533114404262	-0.14356070577976476	0.18018682055674784	-0.11414074143525998	0.0350510829703099	0.06574724485699912	0.05511042272100908	0.3556203921453456	0.06408901362244945	0.05880006028225049	0.021560899435783876	-0.08243790524101646	0.16948927566981187	-0.1287177352141382	0.0028915203573833814	-0.17088311670704998	-0.15182940465080624	-0.08514172972345947	-0.08239211522460439	0.01978200664644178	-0.0025973075574783344	0.007727665488292734	0.2502418255589607	-0.0007985318110173001	0.008898501627963906	0.075766788444116	0.17188612021654714	0.4683207034575614	0.043686314145642724	0.026225232409694987
61	AC	-0.7407355385063799	-0.3398355181735686	-0.35145657629718885	-0.05832729389932512	-0.00020779196723608173	0.08785311485740221	-0.2383717244503738	-0.3570613012151922	-0.20263589917777125	0.02683463148724452	0.008573744765152824	-0.4011180982954494	-0.4457733266306376	-0.2979280984592383	-0.12274373988591392	-0.014568699451841916	-0.2165531760471311	-0.2963931730649595	-0.01896106227012928	0.007170893470413553	0.014398829978642613	-0.2567420700260031	-0.11362168542043255	0.3653724373576492	0.05826796065188575	0.048142021104388394	-0.2425877699662794	-0.3360965981449937	-0.142412894083902	-0.055420552606638473	-0.002436216560869342	-0.29145082338921735	-0.35668044356134687	-0.062335778254736685	-0.030892916915368884	0.03879417841181754
62	AC	0.1131348300915757	0.008312777756636525	-0.10864311927749726	0.002709831864092349	0.013529238920867437	-0.002850234353876324	0.04697077981869113	0.008166788532190772	-0.19918274429401883	0.1929520760239809	-0.008144561601839406	-0.09102918571771612	-0.011512749197001959	-0.15674769365518548	0.060967424965963746	-0.0023138912089026853	-0.09989828336620632	-0.15860574276953643	-0.24512541562874923	0.09459594609615984	0.007463561267658125	-0.3106664793261625	-0.28647155315089995	-0.015103509397973475	-0.0695599335613477	0.060747145129315505	-0.05777518184483821	-0.05510039802330002	-0.19468977841291035	0.03826998886200439	0.00712495775497235	-0.042310096162558875	-0.09912635282188642	-0.1806516075218516	0.057679945828803314	0.004126476719493732
63	AC	0.2566178754573169	0.13340575549712885	0.3501783198382846	0.11001617024583132	-0.003261093557933137	-0.11352601555293029	-0.10134310957127246	0.09338801667159413	-0.1183347297421371	-0.06606590688396441	-0.06869962459781931	0.07826610899775766	0.270149198023121	0.07067615097161384	-0.08545412638662953	-0.10210063443654027	-0.043448435688816955	0.09183026150534168	-0.09533237547203766	-0.09409938180498467	-0.061781423525906654	-0.022757093591993127	-0.026263239961442086	-0.14838126547323888	-0.10210535336858231	-0.028713865353963336	0.025875434020691257	0.1381662280275544	-0.047956861376099225	-0.1089123165135748	-0.08189886659694423	0.13703509286453297	0.22926086795431888	0.04829068327384278	-0.07550657138044259	-0.09890827918483902
64	AC	-0.9254983926095957	0.033728465132569774	-0.2589485853983726	-0.17751139091264567	-0.007111608311811679	0.011248710609240042	-0.096279999876969	-0.3725479204211086	-0.20530302963685299	-0.2937777556922685	-0.04494756118338916	-0.16974965300368572	-0.3599268818249919	-0.2111672393319175	-0.20427435533132865	0.023414807873465726	-0.029853555413518196	-0.28402635630005724	-0.182753661537018	-0.25905184777360457	-0.02650779723281227	0.1597357491678188	0.1386924860378408	-0.15952282149053387	-0.17191807453960511	0.04268873792031233	0.011061295105097235	-0.36184437564015604	-0.16369985834889522	-0.15096722767390602	0.004135613944535654	0.011808820992188496	-0.34204363624224043	-0.15917525914599806	-0.12069760064947088	0.021646638919013528
65	AC	0.3953340313948396	-0.02282289329568421	-0.2911182491778319	-0.16427520212896918	0.1890588920690064	0.05466919676412596	-0.12490821722901702	-0.3705207276360507	-0.2638426411118979	-0.14754151096978818	-0.015049267515141462	-0.08998330436836088	-0.34932750682925984	-0.31868550795426076	-0.09780979257291356	0.005988556307159776	-0.12418133123838526	-0.4688284896788071	-0.3507282732371144	-0.12715581255925112	-0.00356178217847658	-0.46940424727961705	-0.46663268265896846	-0.4844157925354743	-0.07720145999032083	-0.04851898043296121	-0.09664630762177107	-0.37245465992070426	-0.4246172269278765	-0.10301191997604509	0.009778317779942869	-0.09729103331063138	-0.41736758092647674	-0.32674581161814464	-0.01064983418443588	0.00615783419419369
66	AC	0.17185587378165107	-0.34968730596801456	-0.1500655875942225	-0.14560409551023445	-0.09654632061963309	-0.0033232418915813966	-0.13685533616758994	-0.16498331335706862	-0.09191404795905567	0.02959492080872983	-0.08367798675507565	-0.06868686913558042	-0.22636170837496028	-0.245222256398951	-0.07711818424355088	-0.018049204680493425	-0.14485633108875895	-0.13655756932413898	-0.101571858959703	0.05959430016304723	-0.04701510155516431	-0.18537284022839695	-0.06481125171941379	-0.032689749915407844	0.0269775953189849	-0.06657969024599975	-0.07551795959322227	-0.13143341600175829	-0.12475931870528134	-0.03398727373297006	0.012104249846260462	-0.1456744510189505	-0.2057329658298339	-0.17586240883407844	-0.04444280135545897	-0.005063045939774913
67	AC	0.8043433169924217	-0.11000206741579444	0.38772875455398004	0.5835195129289854	0.23051463821226803	-0.020953225546352705	0.30383108414057736	0.2090222914783495	0.320558223366775	0.1300050495286038	0.0019255338450814286	0.12523309002870153	0.2452580513358127	0.38609219955933805	0.24944688687401073	-0.03367718521646612	0.3556359481974092	0.2880682171478255	0.4854568725727415	0.21611732141117912	0.008415362844999663	0.4176802214273706	0.42262011423345086	0.6775399438793994	0.1683224833275248	-0.04182033650008865	0.34954367924175034	0.3501316385309001	0.6260739829548378	0.3213078261951181	-0.01368752498714243	0.2846357316075325	0.31247861924920506	0.5083014940087887	0.3106598252866266	-0.04356513192651357
68	AC	0.3355170109966775	-0.1254108660697617	-0.09779711698409099	-0.16567162093020538	0.08349050657532953	-0.001937562454731978	-0.11817390985209775	-0.050981936365212865	0.2006961906903768	0.08812270881239015	-0.022206538949130827	-0.23301638294155058	-0.06886079074422424	0.027717714768064283	0.062301427871710446	0.0022953564100256507	-0.06358181817840447	0.04985406050140684	0.1883022234847227	0.1590428797720893	-0.0022974481385111822	0.2146034726221468	0.22585213139250937	0.41911780513534985	0.32406514516891943	-0.0073300761741813825	-0.052041165688102575	0.07457076152856978	0.1813236086984984	0.13946543540176393	0.005961007602227619	-0.022558208198520502	0.08850841698922252	0.1049123872716764	0.1487231916845897	-0.020832766765634947
69	AC	1.3058361859992638	0.259528689916543	0.3932619793786529	0.5592459171427961	0.27851775896405195	-0.09301321017081454	-0.14854450660970286	0.31398213923594986	0.6250850747979892	0.16364894476380787	0.007863861122104687	-0.06664479141568647	0.2545569018370233	0.4697012634608957	0.09905313476516175	-0.020852343435943776	-0.015550559450933532	0.20895376872086824	0.4221550235272591	0.1121348018372299	0.017055911689678904	0.053566097012407915	0.010634032860022145	0.24297520463032768	0.0969592054626463	-0.02332060410975076	-0.038334334099642264	0.19688010488299823	0.3370923151470808	0.10152573775469986	0.0008339038327642712	0.09488774044748993	0.3642582816762481	0.41543028814095906	0.12409297176546752	-0.011667387336500301
70	AC	0.8766521024730015	-0.12889374951480348	-0.16881574373465646	0.46856867362126486	0.0007777892164044786	-0.020655710208072442	-0.41405277154320164	-0.42618949591943445	-0.13636737152694778	-0.1857762503070144	-0.01234359034379473	-0.30771323863623534	-0.43506524952666026	0.017381879494297703	-0.14716467484509255	-0.0014191460053165628	-0.3891202416801024	-0.42640125805260976	-0.1536253746406795	-0.19414819144913031	-0.005464566569830964	-0.15700473072495724	-0.14695842717423338	-0.16086098446695912	-0.18196251605543973	0.012947778718020692	-0.36681313469896193	-0.3839961807051899	-0.020231302176957122	-0.1649887906454941	0.004134710196290525	-0.28591617556757254	-0.3204305697188947	0.12212816496500634	-0.14276173890937938	-0.016790657346660964
71	AC	0.7346313282595225	-0.16585060931055362	-0.0923262896447632	0.22513665982483277	0.09553108170267399	-0.03919013082129741	-0.1583814508425403	-0.2634592954424799	0.112687356037243	-0.06474008557569322	-0.01070794522327656	-0.20119392342064502	-0.23550429219178537	0.14183975256943815	0.04157135009835611	-0.04310177698019846	-0.13682059139569103	-0.38033621622464353	0.0579273802587863	-0.04907944101884687	-0.02874811880052519	-0.4448420755207051	-0.5383255971344478	-0.04209121244841933	-0.060146200975148945	-0.04454299326116609	-0.09772719191384271	-0.2937487989598635	0.05270078147644708	-0.0018381575714307985	-0.05496348246493499	-0.22226531241415726	-0.23618190735188627	0.07937633651299403	0.03148656126348026	-0.054187453994198664
72	AC	1.194921739788535	-0.03809490211911992	-0.18086618898580265	0.10633454835163181	-0.022078351383797434	-0.08621017848130874	0.01618566728909121	0.08534946337347171	0.09494288757404501	0.14040123100651036	-0.0053657907219912815	-0.005697618626041789	0.16244866701814753	0.17930992363151432	0.16548539460251566	-0.0695763199709023	-0.05375488457147015	-0.017118896921770155	-0.10563512867266955	0.012975541797213719	-0.027776858481260103	-0.1170417057587306	-0.07345751013469318	-0.061350925965184676	-0.021862729147294896	-0.08998413421504466	-0.08951789344839034	0.047401218262940636	-0.0036086984213798967	0.07111261649315637	-0.05304733996582356	-0.08771102597627478	-0.07103948551572925	-0.034751726109260916	0.013300997874223563	-0.04894959099081464
73	AC	-0.572001403926228	0.05148849535881728	-0.17753131118672894	-0.24729554477242455	-0.16991935136465486	-0.041912548370528935	-0.1920153133460878	-0.42322505460361426	-0.19830019523148112	-0.03653633233740505	0.010866287463187074	-0.13584932670015348	-0.4897036211934691	-0.29822409076688783	-0.14191625881065084	-0.018079686068224188	-0.0715926718490072	-0.30845975075555887	-0.04494275315287255	-0.0461075919553704	-0.008808164977427424	-0.021003410397119754	-0.10941053661393021	-0.017407337324803845	-0.002142868945077328	-0.10321371462250414	0.10235183303623407	-0.22529942863781138	0.06592589399656146	-0.031489769057790884	0.005110212437420936	0.09846083692911045	-0.17237635605190926	-0.03322356395830117	-0.042825986481818346	-0.0019946993209394304
74	AC	-1.2224193129102074	-0.17850924899358356	-0.3626034006589163	-0.32401557882619036	-0.10170922935711779	-0.0368740484481247	-0.3858080998923401	-0.16900294986127218	-0.12591384538679984	-0.1384036250725753	-0.03277648527294108	-0.3902227727368941	-0.33908903058177065	-0.20124058233966036	-0.2454564254605376	-0.0047298539696698505	-0.21408610275405748	-0.09555327092266075	-0.11185077009469646	-0.1258922219074725	-0.031846806291112806	0.09867347339142979	0.043904743531669344	-0.07457585865502683	-0.023358419292558635	-0.07661635323706696	-0.15851327045166286	-0.23569225994810716	-0.19208505831514344	-0.19168863003571723	-0.016666141106094434	-0.18100338678526373	-0.17820418669214266	-0.16369488747270677	-0.10581348479206754	-0.015419275578544722
75	AC	0.4145509346490063	0.43557264945559226	0.6585072076586429	0.7323499108488865	0.1326624415755986	-0.10206899468526709	-0.1338781927824757	0.3736952633088051	0.26025224080664056	0.11313454172998139	-0.06274731473989803	0.15843244650746513	0.6273890832147251	0.534005813251075	0.1484527621645244	-0.08150553243817127	0.015466723927564763	0.45723264865525537	0.36923875642271287	0.09837345120397067	-0.06545914548380738	0.10500867419664434	0.6083409154566551	0.6091416054703401	0.015269154651935818	-0.0955825441227339	0.19642608045355514	0.5225427481836074	0.4594291538127875	0.11371704177279995	-0.059751762077115744	0.2867124045989984	0.5914275658335493	0.5636489923822212	0.14102265718727813	-0.10359414536321832
76	AC	-0.44596088694374764	-0.14465514256532375	-0.31943848290483645	-0.5698236188998193	-0.22454596982455	-0.005696456159265395	-0.04610728969047906	-0.4905776502963234	-0.8213731036370944	-0.29295312627319214	0.03914280881892518	-0.13108849677581014	-0.5546823939442754	-0.9010170182804641	-0.3322901011177102	0.04990939126025573	-0.14785104261616655	-0.5350716483935486	-0.7399958570189966	-0.29600352373033645	0.057649220392562484	-0.31254331378741446	-0.4798017408993565	-0.7139067620371384	-0.1546638739782134	-0.06958591860048714	-0.17629507936966526	-0.5262778092467156	-0.6923442850226262	-0.33923452640567864	0.054598799647057605	-0.23002156452099487	-0.5085563720428512	-0.7343202672806692	-0.33852159988776065	0.0411460243068138
77	AC	-0.4975476181956238	0.2801144432937397	0.3885493173856258	0.3810144381333753	0.24752998922545744	-0.04222599449901976	-0.11894994496298605	0.1395517610430832	0.049419444306587845	0.11443998175836456	-0.06577716770234243	0.11828014840578382	0.3035804756237199	0.20310687111262848	0.16318855912232855	-0.018145673396519513	-0.017792644364717836	0.15310834019797714	0.13165837213228349	0.1778110066767533	-0.08336565048691025	0.10072815169015117	0.2992868214316415	0.26597599295393826	0.186853837689213	-0.09111130980260537	0.07858353939912055	0.14768688724296708	0.17016299751274944	0.16330724942232133	-0.06606385851171037	0.1307162440206282	0.18633801829885988	0.1782031684510561	0.2044739658864454	-0.048766342510552674
78	AC	0.05585107065445224	0.006281283443158259	-0.0779763713664745	-0.14945532602880296	0.03118494732934418	-0.028941177131559748	0.012086132661348392	-0.07862258396535315	-0.2363349052163901	-0.26840820063985116	-0.05418267729480908	-0.09143131219470946	-0.21009496874922085	-0.29150083278860994	-0.1711408118969011	-0.01714646914715834	-0.09612661922042975	-0.10833105369650986	-0.2033520002909126	-0.23143058356703738	-0.07423224325499289	-0.36642311288062057	-0.18403009717327404	-0.3630965777103615	-0.2632829364937963	-0.09781982345741688	-0.21597999584168392	-0.24771163331675494	-0.23789514853687843	-0.1613365969971412	-0.04647040586082052	-0.13249748846251175	-0.2586367841797327	-0.31080888668189854	-0.1877913652476071	-0.059880970765725516
79	AC	0.42096195166229106	0.14198566208425634	0.3702337231632462	0.11168244067129085	0.024015057407373863	-0.04008180871861855	0.2410324836650255	0.2585653183597618	-0.06382101151315656	0.1325649174765562	-0.03376248757953704	0.07724979753685601	0.21486120370246953	-0.04895713522819456	0.04753803510361987	-0.048396607239314715	0.3358845005741482	0.5103812480653509	0.2886257668460661	0.2576788798740335	-0.051091665529642505	0.5574943610036645	1.0331651612170079	0.8401602157301353	0.3166608211458399	-0.08633620663568288	0.33701646679829533	0.5812021301722614	0.5044286969844267	0.22815596650503256	-0.06199695003603334	0.2560025214780106	0.6294289457751576	0.4151728913307964	0.17558183158253637	-0.06686068893810915
80	AC	-0.8303035337854916	0.04342784957670709	-0.3330371135437039	-0.34772617725102584	-0.08150014167634367	-0.03348757795706803	0.18951511613322491	0.04264915291456561	0.04909447846314352	0.05381196218846451	-0.04435726488434666	0.13438619418774556	-0.14899953906735708	-0.13976577064974904	-0.10814215897443336	-0.06041712137111732	0.1509325327815858	-0.1053045774781074	-0.018580855698759224	-0.03899709468395951	-0.04270063107472266	-0.08045651662576928	-0.06013923819755753	-0.05598424325734071	-0.0477611103860317	-0.0849609088846574	0.1104751466323819	-0.11152775457358821	-0.07843715890183578	-0.10063726254823657	-0.04740250842579963	0.060180741663425685	-0.2104659101019941	-0.2148486939750731	-0.1556637567834429	-0.060675880604249555
81	AC	0.9877056836524188	0.17173013139408333	0.20637889348153537	0.5081410541287419	0.15035844778633956	-0.07831739525243187	0.012927257139726311	-0.10649789874508642	-0.17515079381880883	-0.07107222602093621	-0.07388669502793999	0.0203078236573071	0.05712545781941558	0.01304598474576868	0.030541351795566607	-0.09575976183233204	0.04868088701094364	-0.03033563806959516	-0.060940316739104716	-0.02697126008111428	-0.08253080625574238	0.16996725818507563	0.1913514785402408	0.008445432399694433	0.05179684949483129	-0.06763536933747256	-0.0058506731460132855	0.002503738015780188	-0.0349362600641141	-0.022779116441219438	-0.0981322879443991	0.008726074590158284	-0.007759661318165856	0.03360140415543289	0.03914454495507713	-0.0926037292130586
82	AC	0.8834425239228035	0.2970681957271861	-0.06627495324275268	-0.019134451412897047	0.056412632611990476	-0.00616928925808935	0.030553055342545044	0.1381373480996455	0.14547206324142814	-0.12506297438835867	0.05054048412885992	0.044893236275209025	0.11114155577223017	0.010126827862577015	-0.07207500420054469	0.05582248133831502	-0.06257393989109605	0.014422315153823195	-0.07014919106399353	-0.1758399798699266	0.04624225686101591	-0.22185214397773972	-0.20126267702276504	-0.21143371051951	-0.14575715033434147	0.013450459822767907	-0.027177099831938722	0.04965285834449373	-0.08993454882758822	-0.16112011295033102	0.028748303675466103	0.09683901802881412	0.055078221201001476	-0.10866111062804173	-0.10068561524514807	0.02771821533956853
83	AC	1.0679536529210296	0.46799300088972373	0.9196498059014953	0.8427179133529372	0.3306070181686267	0.0032979448846344184	0.10297602633381464	0.20237621061127276	0.63449508398181	0.2395439078323176	-0.03675672867235802	0.27497952635200074	0.6251171296008018	0.7263137507647195	0.3027367484727168	-0.0018664606465530476	0.1626282074260501	0.3031377090264258	0.567510654646592	0.2067906321601758	-0.03690880428204402	0.46986077415720645	0.4117892879579938	0.22800264264108966	0.12542641070091995	0.03312552363095428	0.15620186089135601	0.43601440988788753	0.5697804763675682	0.1868509314768223	-0.02328371713189381	0.31375758082811966	0.7166731932180082	0.8157286308518652	0.2949905350466391	-0.0039346492241745246
84	AC	1.3547606215623944	0.03033630063457382	0.25498108372146766	0.006060439936271589	0.09691117524944537	-0.004183260250949061	0.21719849684553227	0.1330990430101513	-0.02710200470877	-0.14517638561726987	-0.05433042029794066	0.1635420642951675	0.0908553659096678	-0.01610128216757123	-0.15725585293454003	-0.004907840342212477	0.09497249859218737	0.18770596769880243	-0.0859858877534545	-0.09366049280413025	-0.07135779803490294	-0.04077166211432179	0.29905371817119714	0.059231597868377964	0.032809145288891006	-0.13454984423195884	0.059400295528993396	0.1388200223948255	-0.12313663097359173	-0.12810489297636574	-0.019002094562898586	0.097825756297929	0.21233286618802527	-0.0760895924760947	-0.02035448131135764	-0.018902377329623965
85	AC	0.8708172592616704	-0.034745841912565245	-0.21496176572167436	0.10731985590965354	0.04428294492998042	-0.0024949374145362135	0.1867948272116109	0.12989967178308315	0.08549104696334142	0.20459685759975765	-0.04264867162018948	0.19331900016215875	-0.02006039303903262	-0.025367207963786997	0.0909308421128927	-0.0688038018081345	0.13699666288167722	0.06969658411276902	0.000733852635921517	0.1417257942872594	-0.05791614141064638	-0.07432379343654483	-0.2611939658003725	-0.22266488733972906	-0.059924972251262205	-0.045544787847034335	0.20185604857283845	0.03909644953210378	-0.022766531099418508	0.1012781952198587	-0.06664498524882423	0.15189120091776354	-0.1187496146622593	-0.034312815098985094	0.08564714463903811	-0.06671970474757716
86	AC	-0.09004863196448448	0.6085224362148858	0.8003014230019374	0.2901048196043641	0.3210327430641946	-0.09370859716604452	0.02991082230893638	0.3972823170820574	0.19297376802403954	0.21240169364584927	-0.08933613848588617	0.37577445533992004	0.6930261482637075	0.27767260212899814	0.3683348388764627	-0.05581129012644226	0.0626704715963664	0.3473706728378545	0.1466577006290828	0.263832848537386	-0.09028328849806755	0.11178476279880216	0.2639227024034844	-0.012726778790102311	0.15178334541672453	-0.14731400443109904	0.2820704990365781	0.4301789636184794	0.10575144193886499	0.2773266673049486	-0.0576391948795032	0.4112641450636487	0.5202060358028078	0.13893333130582253	0.36040046589074204	-0.0931042905865358
87	AC	0.24198314132425655	0.17748578664155978	0.06720427116582717	0.032270464041115776	0.12414508641084576	0.028931528371101134	-0.10344828042721321	-0.2880575233082985	-0.2675445697041705	-0.19569253815247456	-0.011222607793793138	-0.0032122294162628684	-0.10369682366440358	-0.13020240834901875	-0.1968356316161961	-0.019104766815138507	-0.08276779863033568	-0.13499160988354397	-0.09808762039704044	-0.17480033806532758	0.005223846082327288	0.11290492745867192	0.07382819623842385	-0.028006457139799802	-0.1482624173968743	-0.07539584575063799	0.022448129616478907	0.044516633785294246	-0.016741470472488418	-0.1532683777653543	0.006013236220662854	0.08419077033952793	0.06290566467644498	-0.023495421068196132	-0.07749063489440666	0.007398649710505412
88	AC	-0.8369231019816773	-0.11824940193461808	-0.13919841063123806	-0.10824366869147606	-0.017260700069008816	-0.09737795409474792	0.2529717150238562	0.07426042493692542	0.32855198323289936	0.19624723332991545	-0.023356178413876716	0.11611844377882807	-0.02579718191638536	0.12646515266975622	0.12921769759725543	-0.029244591879917792	0.05927567268781764	-0.11818994616575362	0.05283427997311696	0.008446421914174884	-0.038926783469522164	0.06937298397027476	0.05361505799949939	-0.008139990343032186	0.014446282188376194	-0.02901254023101793	0.039024508174200445	-0.17252490160580036	-0.059429307803354536	-0.049957134189022145	-0.024234412636148228	-0.06467631726427459	-0.20970687116128806	-0.12581240719921516	-0.04010197065615495	-0.06033110172244016
89	AC	-0.07431928225057591	0.003926942569892233	0.22567235193840363	0.13433136729153716	0.1707938051717952	-0.06774586378304726	-0.06981699379703965	0.24354193898856247	0.15294887010606062	-0.0011811654341793432	-0.05524891452948477	-0.022525455481980483	0.15580117615333267	0.06570706873278764	0.05536513213199723	-0.056330089063085786	-0.06063487023854819	0.12791058649299192	0.0828389884997558	-0.014550623506640159	-0.10772132672334966	0.1312067384233666	-0.05015699530896762	0.025332270534940957	-0.05961453795550463	-0.04326229068742618	0.0012874976816705797	0.044308585021687774	0.04337734719520281	0.03008582128388726	-0.06952353156832691	0.0008335161830976823	0.12283933100936117	-0.03962070836657383	0.06360273540058903	-0.08193866574647712
90	AC	0.6486069986364926	0.496501717734009	0.7042378940964582	0.13876954031174082	0.10575921022250401	-0.030732608863405453	0.5358477219390196	0.7027798953667275	0.4106587565868489	0.37361203931911025	-0.021234031603276193	0.618043181913029	0.7451798458015817	0.3782677645708279	0.3050352806463501	-0.019267263999617867	0.43557346926013363	0.6175838053456906	0.413512764276867	0.3469435352619519	-0.01920823789828008	0.12168632562830796	0.42017548933708043	0.18092893537746246	0.1052015053173983	-0.06877907981022352	0.3761785290814985	0.5821231851834459	0.4173052160055071	0.28296430361937386	-0.026839949145134767	0.4307134226573748	0.5605920568726905	0.24248046385186028	0.21069921641897293	-0.05309741754306718
91	AC	0.6426025372890594	-0.14727803417751772	-0.005994620752334701	0.01888046232383167	-0.10659223636975357	-0.013993950502741104	-0.3095522766863703	0.15263742579580164	0.03361006375800013	-0.12642902486580088	-0.034123753767175025	-0.21102510822063025	0.11262072363623332	0.0008189361140436002	-0.08426698617785888	-0.032116049928425205	-0.21750775629574792	0.11918198057203155	0.04668566001218988	-0.07839319336471995	-0.030634352249955032	-0.09626109633144378	0.030439087891382402	0.0659770801405286	-0.12143060701966044	-0.04447498049957063	-0.11358631414755671	-0.005342803902854909	-0.022840572252709856	-0.06393180870148085	-0.037151193090580126	-0.1391088445398807	0.07407667942105212	-0.018335033580390903	-0.025583016395833047	-0.012680747275081394
92	AC	-0.32125487998665014	0.09625828068115272	0.266656742371296	0.0012799950048507647	0.13520421615548472	-0.043226164477216056	-0.03264958560478659	-0.0012899451012184926	-0.1109905362965864	0.18546749556860442	-0.04408205719686187	-0.04792187816455451	0.14402944176782628	-0.10782952433818904	0.09396832288665569	-0.037079234307687337	-0.0652778324723402	-0.02871321909080149	-0.18072396625013298	0.1625952876111212	-0.04428526511700248	-0.17936152616337447	-0.037641264255215946	-0.21548325868125034	-0.01825936092458688	-0.1264567173683142	-0.14664587042550148	-0.05155267606748315	-0.2539917589406624	0.031191359678495623	-0.031952995780704985	-0.082199007546786	0.051102009296178696	-0.14162996399963768	0.07624143102359393	-0.013352776923370113
93	AC	0.32820742499319694	0.12663147022273447	0.3963131242975031	0.4581969091303324	0.0986748609860475	-0.05652326730273183	-0.017854232323460728	0.37868599151470717	0.14190450459944737	0.06084166292273574	-0.09554829366765949	-0.020812394906203346	0.3200481262843058	0.16172169862989105	0.09145651422707268	-0.029487288113562826	-0.056414029133422305	0.30361242099906827	0.12633966562014853	0.08651868037806487	-0.06734006903188172	-0.09531260996688595	0.36708769559190196	0.3592260617056318	0.01900624417808959	-0.044058662733237886	-0.19235515066333808	0.12922641052229134	0.053349306475385605	0.0518983124425163	-0.030851358368241266	-0.01342725481967455	0.16703259316447716	0.12569311880299994	0.08371099698279294	-0.05902569124120949
94	AC	0.7713657789847007	0.2709625030507763	0.4811145511690307	0.19742503776935383	0.3384134427973584	0.01492851206514878	-0.09921705133892833	0.12453583895642861	-0.028386620979637067	-0.07869809833590158	-0.06488205423588811	0.1077528719504719	0.2679563446447568	0.11118377252663114	0.13581481171679832	-0.017553078340560635	-0.05970528650637674	0.16346941231510193	-0.02556635401253593	0.0031774535009061466	-0.055275700039238984	-0.40071982013388663	-0.161362788500894	-0.18414800340527232	-0.001949135294487342	-0.02178910989499805	-0.011364250462978287	0.23454914715904396	0.023119912624385286	0.1377946797972096	-0.023623759547075185	0.1709728571678255	0.376721106026604	0.058775696772841224	0.2275814759994672	-0.02232170283103918
95	AC	-1.528790020369798	-0.3660664707916811	-0.3291007079141921	-0.17070166093679828	-0.1517147998449464	-0.1056252629451575	-0.196909684859484	-0.4203406319208014	-0.536291722549757	-0.34591510569455264	-0.13987099674627457	-0.381859411292123	-0.4654468684455402	-0.5672668734005006	-0.3357641770452855	-0.10329892176953859	-0.17111867200347075	-0.45276700682320237	-0.46810889407139333	-0.2569239716370424	-0.12471203670773123	-0.16907261742831126	-0.24426110515920105	-0.3611319859308597	-0.051469999433077576	-0.08545223011417623	-0.23882065570304312	-0.4107552592379967	-0.5313152782563727	-0.2513065973630286	-0.11487667020501591	-0.25089919738035726	-0.4246209637381262	-0.4810891687784328	-0.19333150085546014	-0.1159361799752503
96	AC	-1.8492456518881248	0.03598819007937881	-0.39808154094456893	-0.2821115564437381	0.006535428696595513	0.01570078848472578	-0.019752025723565048	-0.3245704622633825	-0.24952782737032853	-0.10236877130451894	-0.052302801458298465	-0.12120570417013843	-0.4798074176064715	-0.3553312369268151	-0.13859463384340742	-0.01435502245324205	-0.10640681623775361	-0.269402809725263	-0.2106878522195994	-0.08405661965337119	-0.03625356584460304	0.22627993963810716	0.0037080122650048584	-0.05806612655466795	-0.08668509426371157	-0.06987987761780609	-0.2032008657190819	-0.29574280529282915	-0.26377104591470857	-0.12065297632896788	-0.029888332586783584	-0.10944516923789971	-0.34397860063461005	-0.2949899609141564	-0.07578814685519708	-0.002429569828934497
97	AC	-0.4511409394401514	0.08176220574497917	0.42934794231331197	0.30406706532049244	0.15389142982001758	-0.09836412352317447	-0.02144062594027174	0.1449329231138181	0.017767124525458033	-0.0962662948667714	-0.1668776316149292	-0.019540426788422716	0.25160077828232885	0.15298268451226216	0.016353738692957753	-0.1371535588980013	-0.008203044283683347	0.14547619156003688	-0.008245098127745099	-0.12495619733691754	-0.13876967167946375	-0.19505725999122853	0.14180226523349912	-0.016534463436362973	-0.12219374511973198	-0.07841744009268495	-0.10016865267439934	0.05412654599313882	0.02470388163776005	-0.10699217085460977	-0.1077810302655402	-0.0010288819598622823	0.2417109601725187	0.09461508677883002	-0.02274560430549566	-0.1235699799770329
98	AC	-0.2160843608015459	-0.09942438542043153	0.38422881821848365	0.11855952519072543	-0.06757286198998158	-0.09569253581302606	-0.11344639135758339	0.09658231386184002	-0.07998975784379647	-0.16635928085165896	-0.0029191214586399283	-0.06882437566321453	0.1771627156935187	-0.07079294289085203	-0.16790386883738306	-0.026522979750771558	-0.02846915366656866	0.14207405479806523	-0.056825321563928055	-0.17396495823393	-0.008758827240061606	0.05575828557712056	-0.014687750298582096	-0.07087092677695281	-0.1508656717882099	-0.06573670737556839	-0.06652316583849394	0.1273913638249735	-0.06635000456342888	-0.15224350854917956	-0.021237221618417124	-0.14052720480645653	0.22297201544505274	-0.0069625522444376475	-0.15892698795772175	-0.057531940519440994
99	AC	0.13787226986696596	-0.016299842107462492	0.3563814110491146	0.4155373094307724	0.012801685289447695	-0.06240765317685826	0.04637247836280767	0.05781615992736189	-0.013110826985055057	-0.15636444858306553	-0.11323598571018811	-0.018632127283064737	0.14963096106648455	0.09666971556066017	-0.08760702832625267	-0.05346597038478462	0.016645459508467075	0.1477274688903325	-0.08076317438405489	-0.12307771569842729	-0.08431302098165983	0.006579840320753538	-0.09523549856636468	-0.1964889898525366	-0.12993616305362754	-0.1006689225245812	-0.12979882134304244	0.11615071066076266	-0.07929499136089446	-0.07910879979840613	-0.04923710466701525	-0.044388324363591636	0.24300738349305662	0.0812703977674869	-0.06070065192226237	-0.07469877386687807
100	AC	-0.39285867909547584	-0.08412113530942089	-0.10666651403879857	-0.03523804408115394	0.010433749114326263	0.0836098137558201	-0.1195072132974142	-0.13873053353929432	-0.31408214941716084	-0.28885495690501495	-0.009059666482226003	-0.2784233984348159	-0.2607695531929728	-0.34068762756762494	-0.25107339169463305	0.024815837574949207	-0.050463445482555436	0.08256601209135694	-0.21377305669068303	-0.2241500886069594	0.0071994035230784625	0.13619671611902967	0.2982478900896917	-0.0936413501175462	-0.07196370801488869	-0.10872551970380527	-0.01645494035963324	0.06094229303801946	-0.14869587077386615	-0.21918149605601944	0.03236688388915532	-0.01297142330662937	0.08594736873168185	-0.1933202496066515	-0.22842913566119383	0.03477262526843816
101	AC	-1.7584771420322058	0.2620270380602394	-0.1260943736429596	0.0538800234637673	0.22374487316009728	0.017506291557470632	0.2234416583174319	0.3766994458189665	0.2862082478798973	0.21487480579382678	-0.06897929623429722	0.2285253428655709	0.1941710172946738	0.17888341360345672	0.13882484853581167	-0.043733186056846396	0.25861837169192214	0.34562003534801145	0.3866540756600336	0.22490864478485095	-0.05909592279998277	0.5970453121101016	0.3466357669250478	0.3489634778090281	0.29086596511862034	-0.0011785834230716719	0.2917521877383771	0.22090373523362916	0.2626135616356906	0.1839193317475869	-0.0211072808455135	0.31103323070483513	0.06674900695326214	0.152749726615647	0.13911356515909445	-0.010654919094290172
102	AC	-0.6555182946369099	0.1291891994111467	0.48880965560977496	0.21050566843654517	0.11163170135955491	-0.06516696787611886	0.23799841211531625	0.5534602326094629	0.24759072656782943	0.18164737944515585	-0.10445542070356817	0.17134470895715892	0.5818496051840663	0.2360804276145625	0.15340153739141082	-0.0801623279917889	0.1974057643149585	0.5571763618384589	0.2084632949853762	0.16788910423604375	-0.07738534665712482	0.10851627782326749	0.26902418514981247	-0.17008558951911573	0.1468925184644228	0.002248773224448747	0.12475303152290884	0.42519657709135195	0.13179839781454095	0.13372622785930344	-0.05346487158082014	0.10507625163229095	0.47737330030198777	0.15280027530810836	0.12565123038770354	-0.04943761374587741
103	AC	-1.2888283600559038	-0.07922724066776343	-0.2582831200582403	-0.45412007327407966	-0.12924433192659013	0.003617090608582174	-0.4763350460514294	-0.47760289138583045	-0.37439059796583196	-0.3165594734339374	-0.14255767362023652	-0.5135114699058883	-0.41304807489236683	-0.4708592817907373	-0.32103553929080975	-0.10459816679744582	-0.4149421671249569	-0.39525804127638964	-0.30538691694023923	-0.28829159396527104	-0.11971977465880212	-0.1415330281984408	-0.38629416838643954	-0.3302061643695362	-0.23950610291589536	-0.11437681193771856	-0.420927918876984	-0.4465713252715763	-0.32130316889798616	-0.2765765190784415	-0.07179333471574223	-0.40144685274820857	-0.5272637388458021	-0.3330201955358596	-0.2730697900106609	-0.08923532261141665
104	AC	-0.48270969205323716	-0.07642245736815689	0.15386483637565962	-0.055249057896889164	0.16791035204173532	-0.021674915380041515	-0.2032885742425079	-0.0032668092233589796	0.02725164697992777	0.0004074681247736578	0.039398849976344685	-0.005354837614896635	0.1829629105127637	0.039309041996281824	0.05512048923267887	0.022238878078874702	-0.17438023304521888	0.052422170416243086	0.023501468537312276	0.05209787215917894	0.008305596522871994	-0.003135669516998549	0.11822417052737469	0.08979996519391788	0.026288491310619222	-0.0551725921987912	-0.11009654358396259	0.12745671051708163	-0.043367332601716546	0.013922013194116234	0.02515415449151881	0.06700749465332345	0.21775208699559512	0.021329550394641794	0.10158163898324135	0.011467099584372198
105	AC	0.5587217018840911	0.26997097126117486	0.6145675968352406	0.6823188361850101	0.10139947881908884	-0.05824879708819308	0.14818827910612242	0.2997701925575311	0.24331095614446552	-0.035146625833668343	-0.04500137241134761	0.29197771030518727	0.4207155235897211	0.5006814042699521	0.13392915947973782	-0.002806845675226377	0.18491659052805054	0.23847720728221478	0.1715245877063043	-0.029394667633320548	-0.026274251239035706	0.33270960408826566	0.2346190091201754	0.10659493244015471	0.06396844581521283	-0.05313448452524053	0.258592705549163	0.2368067702046841	0.30486703745084065	0.03398751337782979	0.0007554792843273983	0.3094591582465258	0.3949762370340384	0.5639880790919618	0.05448156187358011	-0.019318699326789313
106	AC	0.3042964456317482	0.5857851909659813	0.6183153890468711	0.11330420109722472	0.24684309410774308	-0.014869888060472292	0.557388042446602	0.7776675129384332	0.38363190889850696	0.5392852503509817	-0.06274625597407146	0.7982668962826052	0.8552473430703802	0.3534050082786302	0.5189956747533764	-0.06496988993245711	0.4358654334527381	0.6693211237882151	0.3436555986312815	0.5019820000199857	-0.06126877368826822	0.03477193569819301	0.5329210010887013	0.30689508006876093	0.22653430559140159	-0.09292302558263761	0.45041829623910945	0.6084281631455735	0.28528380465286696	0.45936873860279315	-0.05198609585260039	0.39617394768327263	0.54154672673451	0.17334766709421823	0.3602323981741775	-0.060070897840719395
107	AC	0.28694356978736424	0.06393515533150507	0.37850042542109774	0.05355969268979033	-0.029431723310547442	-0.06308437687770407	0.0508218572404624	0.40651483777147934	0.21628443179992796	0.014631373768973832	-0.10010267165197284	0.1578097287081952	0.5439789431603976	0.2368027685707894	0.003760073664201391	-0.05036443088299647	-0.06573295822646719	0.3095602414846361	0.07109634550967647	-0.025559508912730955	-0.0656016475016763	-0.15522030120233704	0.08772249423281098	-0.27399324135219927	-0.13196782217006645	-0.0909976117011597	-0.089433687450031	0.3195038564786976	0.011645316905417369	-0.04570516541305758	-0.043833732406793224	-0.08342148401256089	0.2829260991966991	-0.01138397176653605	-0.07022441487465758	-0.07015153306346145
108	AC	-0.1184616749099237	-0.15640191362963174	0.2109848716338374	-0.2309622894353408	-0.14532942598115595	-0.0864834354425188	-0.1081620829209522	0.21206685020231575	-0.15178272738862275	-0.28639661566771335	-0.09131802483415719	-0.14877497255431305	0.18336643694507182	-0.17379579338844908	-0.19926596894857962	-0.09229545941053185	-0.05679314650957723	0.19001637770841606	-0.13339718775962295	-0.24258211994425238	-0.09907687416932065	-0.401352103142683	-0.16562280471554755	-0.4893393509897758	-0.2720332271748903	-0.13183492563937363	-0.08199455997813831	0.1450033351469111	-0.20198768894161678	-0.20197353240138316	-0.09796972835689699	-0.15307575989232036	0.17056111301223487	-0.23294577372004388	-0.2597368871064787	-0.09664630580185585
109	AC	0.196202032920738	-0.10718023401012111	-0.2754915399617064	-0.11451159989874671	-0.1884731966551918	-0.05831594663307049	-0.027804367060864088	-0.37491030773777334	-0.2262854288209044	-0.10813596018769234	-0.07039498479595574	-0.09721228973303164	-0.43557572500934305	-0.26107292892993406	-0.1960541913795315	-0.08947632267092365	0.0036504536659636155	-0.2557347625991915	-0.07268942321257987	-0.019498408632322217	-0.07339101299166995	0.06870574117501738	0.06774095024583546	0.18334415312470104	0.0402491641525389	-0.11075847584756413	-0.07168555945443833	-0.2170869400998504	-0.0025311146375768256	-0.07084345491071664	-0.06773080969607781	-0.05074304917307182	-0.29351517108580694	-0.042483841649203935	-0.057904431178365634	-0.07694241695989557
110	AC	-1.3021167861842116	0.01601613176171468	-0.22700255198450348	-0.0431762738810908	-0.006527369599013788	-0.023650060309544862	-0.2843940193131551	-0.41847990131327917	-0.23154822511744944	0.16805906301157103	-0.022853040546049197	-0.23607794413576455	-0.447446282212117	-0.3236251703564097	-0.0653361986460641	-0.037102152391149	-0.25284654632330505	-0.3349767802212241	-0.1554027944368528	0.04037541565176106	-0.026331842202075073	0.16256059452255686	0.11599262305464236	0.14450007450762065	-0.07683885957183723	-0.15562908598862465	-0.23155654181353247	-0.29140433803696664	-0.17354317071783132	-0.07942724091656106	-0.02957283761378693	-0.14588883757577442	-0.2908061682906047	-0.11817516561443386	-0.0905060935448212	-0.03017085617359405
111	AC	-0.42324973047046555	-0.05233058234638399	-0.04859920213272151	0.00606737870931906	0.005790453468990986	-0.10855328546012255	-0.1430910879593057	-0.03858742265059867	0.21732696254326545	0.043428414381515346	-0.082596833341821	-0.13343840763651782	-0.2698922546777711	0.02047012704235618	-0.004006973901856226	-0.08845140193886802	0.015718954251952022	-0.0007857975069913703	-0.007415749734683397	-0.0010552738624138858	-0.09737624416560431	0.43130788440705126	0.3322179746221256	0.18623142211743837	0.09249096342140942	-0.16412418548703403	-0.010663021867417521	-0.058307542821876224	-0.02266820021292104	0.06613879553165969	-0.10700790114751779	-0.0730224259810468	-0.010946209091870829	-0.04231748756962306	0.06073614929700066	-0.14316310488892392
112	AC	-0.883174835102017	0.5059189324544997	0.8011306788440842	0.2574308550963256	0.27883232850751716	0.023402797742638537	0.6321293570575446	0.9619375003598392	0.7184388579065388	0.48936422427311	0.08110113394401752	0.7190662520285349	1.0757473888683984	0.6645897267446959	0.5016281563287459	0.046907940086167166	0.6263857042955585	0.9448817682695185	0.6912789675329325	0.42287568968576883	0.06969595057843403	0.5872533000086373	0.8467261012444359	0.8302799671154129	0.1899481605905392	-0.05445042312998885	0.6077163904435812	0.8875677468682643	0.6722838655280361	0.4366010978922692	0.05127242166551138	0.5500691928617947	0.9202967258627432	0.6359804654306127	0.387173621848137	0.029969874126126506
113	AC	-0.45552107983661255	0.1801856604847738	0.23267960638299323	0.3303754076078884	0.2787709130879428	-0.06046413197827727	0.09640313329120298	0.2154344395224752	0.17339197623682323	0.12460631740879835	0.06463784399825467	0.17378597919929595	0.3297582550606728	0.38677619415610853	0.289325924225899	0.04877810276325123	-0.0524420780102568	0.07327654835966713	0.053858690152956745	0.13768154580626102	0.0594785635589985	-0.13616094775918555	0.11680860356890307	0.03464549626863413	0.018773683625152207	-0.019851127981928868	0.01608132820598529	0.12727905137912088	0.13859763734878228	0.19208132743170836	0.04312682717563021	0.07906720117579114	0.17704677320898665	0.22710504351805993	0.2960131946072744	0.030785830586351537
114	AC	-0.2693743023740229	0.3996326216397521	0.4938480413654398	0.1754670035824215	-0.009245386016132118	-0.11172287144093396	0.1877323961100028	0.4455249332394817	0.13547829361459618	-0.025131464438432838	-0.069360085010854	0.2321756166711928	0.44273777031605355	0.1668336176345513	-0.022165637438951835	-0.07721832068757228	0.2750634185272147	0.4343367619668641	0.10746687583049797	-0.03863316911553971	-0.08864739472620897	0.07182081289512274	0.1870771762148906	0.026339022970191167	-0.053646954357308915	-0.1664647958118159	0.21049602526802014	0.3423600405446403	0.0616062288287369	-0.024622137641409525	-0.08953547477519175	0.1530345370685211	0.36253034835200837	0.08788521623152445	-0.006641712422256196	-0.10966463554603556
115	AC	-0.12689060371953786	-0.023680674429513937	-0.2724220596389142	-0.383474079598644	-0.25591203368851234	-0.05334125152816105	-0.04667772069949505	-0.1297685547768206	-0.00017295809506601145	0.04847831428077631	-0.04641376247007223	-0.13550644574480097	-0.19271804278582993	-0.05644117607753496	-0.0476770362363621	-0.032740891426718655	-0.042993079102906284	-0.10166181946954045	-0.02498836283723982	-0.08201821377052831	-0.03918450799732298	-0.027126028412942316	0.11032168099222506	0.07754207833298186	-0.12008415932641897	-0.02800983174103383	-0.1185285869056838	-0.12044501061278978	-0.06839493381590067	-0.14367624331409568	-0.022820987555514094	-0.09598065596969718	-0.21539932614987034	-0.2525829859471681	-0.17754055990868278	-0.04162123023009068
116	AC	0.3387892576959545	-0.2606814898200671	-0.3249370917373213	-0.27064515592506155	-0.12305981998887128	-0.11135805188940906	-0.4956752940977879	-0.3922316606408949	-0.21396058728679646	-0.2273623291867255	0.005804403923455492	-0.3565280019317951	-0.3439224234750393	-0.22759481350986066	-0.19400765264232933	-0.06039969154907565	-0.3201728341770833	-0.2803116704817352	-0.33321813150798785	-0.2441847511497972	-0.05229676827355956	-0.1366830168736637	0.011700234995294354	-0.24695043767788516	-0.19798291313225924	-0.12471658504530336	-0.31175518261446455	-0.3144893383903824	-0.32723685100784616	-0.20399040882556374	-0.04409504207492754	-0.26315710919104185	-0.28369073138144396	-0.30657198385281137	-0.22081005292649736	-0.07525618407300327
117	AC	0.3428530292661487	0.004820769170678085	0.5394886719483512	0.20836030531817706	0.11181453200607105	-0.04266625990825368	0.2531459365372779	0.7419454777347885	0.30433342611471437	0.41964458597474197	-0.050121653925402576	0.19753372675430447	0.7387658068130094	0.26019002178990513	0.3543079206448907	-0.017494137544308508	0.12315121011536334	0.6498222261446942	0.29490350551639866	0.35689790443492564	-0.04633724388353988	-0.11019714702049932	0.24900796931873986	0.12619940145575587	0.1327823449229204	-0.0876742085358219	0.09962806300403981	0.5947379680997267	0.25762884308334777	0.2770038520487048	-0.010383046104330163	0.14664194611583126	0.6234289438471856	0.2509597344538319	0.24956167677863417	-0.029721103654847703
118	AC	-0.039024721368765954	0.05562507823390739	0.4488510249231237	0.18805691547540926	0.007979637589291544	-0.048732111601179184	0.1336000424960906	0.518875925478224	0.05926425365040777	0.09284713491604046	-0.024325182025404235	0.1622246370617373	0.6507500577150711	0.23830761557093294	0.106725666496303	-0.02254498441014885	0.07391748005086218	0.5054129507655276	0.06731651774716885	0.06183548240306824	-0.03438945129231952	0.05643911239902067	0.4192674505702629	0.000537965871506077	-0.008707226787572409	-0.1109231107757501	0.008938686761475578	0.5473198506864501	0.1228474886866533	0.03453994027098006	-0.008083433679823449	0.1011952461098975	0.5684714848666044	0.2457246831727622	0.02220807989353135	-0.043762682628550875
119	AC	-1.4252202191827523	-0.08583688890823815	-0.11000481791153116	-0.14505371260573163	-0.011151130402941911	0.018874375948869204	0.055255107091756184	0.1671114171680228	0.045568890368434145	-0.022035636062542885	-0.048751934810209896	-0.0028643972631572368	0.04486319424444085	-0.15162746857182974	-0.16808342548449406	-0.0055567134514880046	0.045704417623667615	0.11366726265820248	-0.14672754538889698	-0.10379925586163119	-0.0260699434967675	-0.055178519811678234	-0.19010518878120083	-0.45938203222175183	-0.08509647310827312	-0.09137500469446841	-0.03266613708435817	0.05613266612255874	-0.25700120489922207	-0.2394491647609962	-0.018296745888911392	-0.06206227284919352	-0.015697218811619784	-0.24767186253070772	-0.21919409024895264	-0.00230855652025852
120	AC	-0.20273048043046635	0.2201175237409898	0.21417565182994225	0.13591550675935027	-0.08406522648765136	-0.044723233927842276	-0.23547786966753792	-0.1937328590226408	-0.21513861135767454	-0.19787624242748625	-0.10526665713478955	-0.16771025400466755	0.00387972391070579	-0.11233778544606121	-0.19650293861215773	-0.08033838647154168	-0.18194066257678299	-0.11219185561121492	-0.21860179386173217	-0.1335085533309157	-0.08970660902340732	-0.048379721585893626	-0.060562255789294896	-0.2995587150776429	-0.11868890145049037	-0.10634749233906211	-0.08786620455444205	-0.05314050540136184	-0.15292902861547675	-0.13704169702261337	-0.06371523210122243	0.026600267720489068	0.08578418582991887	-0.01639154154502309	-0.11432671381113768	-0.08494452155112198
121	AC	-1.148415507887401	-0.09368288128195967	-0.09249307260175632	-0.23128889644765782	-0.08541083883115497	-0.059794794347819646	-0.0011815556499032986	-0.03490441053827431	-0.11700837935967368	-0.2969882172970262	-0.11208495804944407	-0.08530800091869883	-0.16279259716682914	-0.1710814856146814	-0.2457216957995516	-0.09231381087343316	0.011854594697378262	0.07847242302559088	0.012118343709482948	-0.23484464647650483	-0.1080552414603122	0.022606008280234027	0.38867689683504025	0.03917141404170153	-0.107390137296493	-0.1969617226337122	-0.042335107042711595	-0.06211981731151339	-0.08753556502955151	-0.20217220025910976	-0.08336787521997668	-0.02275290730839785	-0.042571393741712704	-0.14473259120032067	-0.15241110417866532	-0.0885500045458334
122	AC	-0.9479837304568423	-0.030937293977588487	-0.1564716526797978	-0.12520115384066122	-0.1276009238688931	-0.03705326185295155	0.03588962160850584	-0.28754545489448313	-0.2585693623239165	-0.08665502554257154	-0.138298125686088	-0.004468317210327921	-0.19566480638984474	-0.27658253434341784	-0.06000681965366805	-0.1333426665524553	0.19670600073961175	-0.12407393275625256	-0.10697106506942622	0.051084437840609676	-0.1406052882591382	0.1779392165183753	0.17065453037649336	0.4187947033020098	0.15374895458415083	-0.1224053672535381	0.2537274767173352	-0.07260387782970046	-0.03445731922816342	0.16895888588302754	-0.12635942285776114	0.1520803902572152	-0.1052252773395701	-0.014782900981695768	0.12114374427820951	-0.1151320648576466
123	AC	-2.3175887640137245	-0.18526581058067926	-0.3200878996711818	-0.22847641777720595	-0.11999333137627399	-0.06854516668490929	-0.09850100115587379	-0.43890282192676366	-0.6453995751468534	-0.2616546391669283	-0.12309982336601388	-0.11173880095216049	-0.5787296096150136	-0.6606442073488308	-0.27359506517437726	-0.11966020324966609	0.006679461602113745	-0.3059943812663286	-0.5339083533886558	-0.20782678844615488	-0.11175606695817342	0.3210446571767901	0.08028405330135066	-0.011396151362168136	-0.20303250539447212	-0.23211052767685147	0.04490482880187341	-0.27432125480987435	-0.4770211901850221	-0.21078226979405001	-0.12907135249592638	-0.026981293411723284	-0.274284018627027	-0.44982317911983727	-0.17541931085022688	-0.15925399046263244
124	AC	-1.1322379784446803	-0.039011206536038845	-0.37030145721522123	-0.45584159000940205	-0.2352866289297788	0.0016847393190988491	-0.027949977595584707	-0.24744958805133543	0.286208405000709	0.1342314874172823	0.037126407097207714	-0.21409194890686978	-0.4016252406570493	-0.07344358531294692	-0.11543432077958005	0.0473017403147491	-0.032675601110637276	-0.1640660577804045	0.08976442951024377	0.03211302790829951	0.023883444157746236	0.21443423773477643	0.35333235391554285	0.23344566058176053	0.1129835307110165	-0.0651123887199266	-0.03744958790601283	-0.14997492630098408	0.03987960506962973	-0.04182657350767105	0.013823873940418396	-0.022597742968129664	-0.21641935538937296	-0.11909085667993469	-0.16954895186437824	-0.009823772644802498
125	AC	-1.8971229412841297	-0.14747364774537597	-0.3277113569122303	-0.16659442503536093	-0.1644712723901296	0.054375548046166955	-0.22550299387169637	-0.5547767788057562	-0.34472519469934704	-0.21918548594880627	-0.039920969789383864	-0.5018285596629566	-0.619832942846199	-0.5217908773189841	-0.29919125992760565	0.005595748727991179	-0.2616016817032033	-0.4710247156605133	-0.3032155604365414	-0.1791596755759881	-0.034134452879280186	-0.13370649934295184	-0.23761279626250656	-0.06944553728725408	-0.052554209235642343	-0.035764542142668804	-0.2530142607457332	-0.5518005240550653	-0.4506843858442734	-0.16728140170318695	0.011205378042349334	-0.18979525849144807	-0.4635029162572105	-0.33395255647961386	-0.1879751257937703	0.007801211683055698
126	AC	-1.1802168468540213	-0.28130287185267266	-0.012137206996643224	0.38750294294160814	-0.005288019736837901	-0.09489145309844771	-0.40371723583498875	-0.36895072070604584	-0.21824701983341477	-0.1915483602342647	-0.052329544827481644	-0.4605274945042832	-0.31527851156614495	-0.05507457572101426	-0.1585607087372758	-0.09543534920340857	-0.4428819949754651	-0.4106567495698694	-0.2539112562116619	-0.14679233832233685	-0.057509310813008696	-0.6787542740597645	-0.39621726817329556	-0.06007427603217272	-0.10350049725425652	-0.14705956898843836	-0.32039821881954533	-0.32953829009920177	-0.1661513044305878	-0.14431894288963742	-0.08235656546661096	-0.3437332205722663	-0.2648555696538266	0.005999956898020686	-0.09835669424378257	-0.10387016907876268
127	AC	-2.084639622125621	-0.25232289763703153	-0.6018964862402698	-0.5861283444090952	-0.1523916655303894	-0.0315409542649272	-0.3225781465963182	-0.5833537511673003	-0.4076622228584865	-0.42982474289096406	-0.09839838883120455	-0.36925541438813836	-0.7088184501481437	-0.6078086068622687	-0.4168093601123932	-0.06831927824676232	-0.4216325961284205	-0.6357268696627603	-0.43279017678322085	-0.37035421410096414	-0.107312601897668	-0.23211295136494797	-0.4621230284559185	-0.4937245924390501	-0.23206084095991344	-0.18574458391623666	-0.3785263323351128	-0.6306987698241369	-0.4768515370386036	-0.35924220250831485	-0.07728610220993803	-0.3708704328282285	-0.5997902634204118	-0.5012376924840846	-0.36652188672391617	-0.08308281047407862
128	AC	-2.2787551506806385	-0.2871402038941798	-0.47336032154336305	-0.500332324611828	-0.24673001704088637	-0.13463993936275997	-0.28516398752676864	-0.49471712584640837	-0.6087806288440889	-0.19175585462991407	-0.07682957636026977	-0.29447600181713707	-0.6011364545829431	-0.47537559317067646	-0.24968602316926192	-0.08932403796372013	-0.23121808834242663	-0.5437682766497158	-0.49643216589561756	-0.18374153453607933	-0.10262832716129555	-0.020875376187644984	-0.49965534562157593	-0.5765259416341104	-0.2188016720465839	-0.18664382238775284	-0.14947676293030931	-0.6013808028427607	-0.4285466939356777	-0.12294217030305621	-0.0715540239648782	-0.23925768544908455	-0.6312293665500583	-0.48185249276284736	-0.20288450487156817	-0.10309027365723189
129	AC	-1.7178945573002289	-0.23946743497883904	-0.4898314508074052	-0.49326722213432883	-0.3121690210941195	-0.11296015451041197	-0.29335742613721094	-0.49678767469044705	-0.4135271932430362	0.05112461115040734	-0.06498884955103845	-0.35065662356247107	-0.4835238743186603	-0.461484199279552	-0.15494733356065882	-0.08660032902209114	-0.30294831827583657	-0.5112610394664925	-0.4084550058886893	-0.014674579746177363	-0.08975229108758764	-0.057262031824151016	-0.6155685418968664	-0.33270953809353065	-0.12707234101765336	-0.194765563757001	-0.29497022453721633	-0.4441523935525543	-0.4370259471893734	-0.15406925845255248	-0.0844238122927976	-0.354182594878379	-0.489455438729953	-0.47786247085864175	-0.2018338737937735	-0.10053455375093812
130	AC	-1.0717566834586352	-0.35167560350103877	-0.223244865969503	-0.4733845745481654	-0.18033258335702707	-0.0609871906189956	-0.12512373367068452	-0.13679428194091314	-0.02306650116330733	-0.1629181223288927	-0.15133196815661787	-0.30037108596124984	-0.2628679341641804	-0.3183953664161039	-0.2030886833892822	-0.09335977598224021	-0.3205465882496493	-0.1205741361510757	-0.14156184639807967	-0.1081528412451711	-0.13128255317026905	-0.4841394332051898	-0.07479695838003003	-0.5782697124783217	-0.1495958923785737	-0.14562621287342914	-0.3333274934717644	-0.23375013836239789	-0.2641864365025204	-0.13130267353605785	-0.08461301218924278	-0.3895850457799115	-0.12519229937559417	-0.300900578211283	-0.17477173806530244	-0.0942400772424421
131	AC	-1.1671165450849263	-0.28884852773825254	-0.41078657682298936	-0.6294930315117699	-0.1308292903333872	-0.0301477044849654	-0.3034891445910173	-0.3936306575825641	-0.34621829908390556	-0.409059401211187	-0.05047115717582651	-0.4287071803476892	-0.5976555355902499	-0.5799470760566903	-0.40875917906300097	-0.0870822323278655	-0.21803008368969956	-0.38006210759176917	-0.4515877117062608	-0.3783275127920156	-0.05139257075291859	-0.27764645225388845	-0.4329805347362221	-0.44707564167402386	-0.30423124987971306	-0.0647288408640512	-0.23465329156807557	-0.41804422823312515	-0.5165772584708269	-0.36144485377059565	-0.07824369453297342	-0.26586403595153263	-0.46326266675177874	-0.5001675535116819	-0.30009736979805535	-0.06024210043651568
132	AC	-1.6076186612582957	-0.08758297966265394	0.016846126623349722	0.25944424316263337	0.014504201477095524	-0.06947768647584329	-0.04481665376408839	-0.11330110174431796	0.07869788619019014	-0.0351749223935891	-0.16535702124794893	-0.06051988698028321	0.039682494007967195	0.1569492320383472	-0.0263136112297353	-0.1549663209306007	-0.07019256719321842	-0.15079697107330103	-0.006712387185479729	-0.010105601511010365	-0.14903004095984107	-0.31419495893989186	-0.027404586566580125	-0.13246531343839069	-0.03396855250519261	-0.15557322527139478	-0.07682323085886411	-0.08241664240534952	-0.03930011462759153	-0.031567785576947616	-0.13176485534364124	-0.13329349122404444	-0.0175151059763754	0.07515660169697158	-0.08628014826055774	-0.1462632804084889
133	AC	-2.09226015511612	0.4090148244332943	0.5202096992198535	0.08173150645403471	0.08523903337637018	-0.0683017540835884	0.3630371390013787	0.3824607926800869	-0.01555676274832507	0.0016401322099488524	-0.1609697358965141	0.5239152782203556	0.40573001743561066	-0.06193006827888925	0.09452404070072284	-0.10177089826927865	0.43255754452396933	0.5631669913132882	0.12541855459994933	0.08994495835889249	-0.15643534311562868	0.741742780950367	0.7984612464395205	0.4171304850981074	0.18948596747425833	-0.0859482649580418	0.4554774093034939	0.38265858114448403	0.01149642024847397	0.1277999201721287	-0.12680435227275444	0.506168611743502	0.5421171311081889	0.05510904293922958	0.06943754593004003	-0.11451434540653915
134	AC	-1.8240140366838176	0.2743526537489491	0.43727624733198	0.32446157227225747	0.17406549428111973	0.045403480768834825	0.1757937932305278	0.1477734717297705	-0.06794164015244752	-0.035206794684321974	-0.09804960579432187	0.17854597793277427	0.14999107472141704	0.07522209156085502	0.0356877010093708	-0.04961163186465889	0.28410466291546466	0.3728114901102306	0.08631713368358596	0.0235476350993733	-0.06498394028524679	0.7362188818365342	1.0123702425335492	0.49368336171457067	0.041247813740712014	-0.053972969747654004	0.17357067729527076	0.30819831459698444	0.054549062301189055	0.04771970119666902	-0.018538675102770297	0.2559227286548791	0.5133534070051231	0.25524290203674127	0.12105876449480468	-0.01580756278940365
135	AC	-0.7603410218739983	0.19393790542814004	-0.1075689762702916	0.16615151299396191	-0.054512388241491516	-0.027146044839116534	0.1319052338340181	-0.05978287667059656	0.19882651972862653	0.07710558743170726	0.08864373114242108	-0.06802584320900751	-0.16848591913264777	0.019100094803146117	0.028030908663408072	0.02201936102254809	0.06797192280733877	-0.07292804055961488	0.047828922587423106	0.00221317933482279	0.04616308072085751	0.1296327002182959	0.1723171342167872	-0.08131805413424241	-0.14143342212778287	-0.1386233332632478	-0.09737054998588557	-0.13764328926832659	-0.11175418971743967	-0.023424087761602097	0.0162135897684057	-0.10435832782970778	-0.17996813153188385	-0.1277013884069751	-0.08383788818830529	-0.004322253884769367
136	AC	-0.5860839169611451	0.0068479751183145865	-0.05480478968267022	0.3039789330319027	-0.025727775584252877	-0.03854134899351669	0.11302031575964655	0.10688102340897387	0.11003969073070663	0.18933675527897642	-0.17390335097374976	0.11356097697617651	0.10412111927873102	0.13290128445883154	0.07923664372491235	-0.10715557949360788	-0.03519545302799898	0.07979166512508717	0.09793064836394794	0.08684299913931115	-0.15846129495327843	-0.08774355742087278	-0.043805416319067515	0.12628231456087685	-0.06791093268797518	-0.20203278806826938	0.047873481604100876	0.03517468928431344	0.05022682050646754	0.07963777711359121	-0.0946527658333216	-0.03912568325553467	0.05560313769654579	0.17920238975477476	0.113726004237378	-0.07277933216622778
137	AC	0.15696132170998633	-0.16373436305720146	-0.10211176797669697	-0.22845945737374918	-0.10951536614129687	-0.09586763399835263	-0.09024092613076373	0.07240168127600288	0.02796148550876243	-0.03171713028868828	-0.08406979003492854	-0.14696294389919862	-0.11050307815375349	-0.23891464495562387	-0.11302289923518605	-0.07562286357974735	-0.05346355389722546	0.13046497729178008	-0.0720320570706463	-0.07757972054838325	-0.1055017612276754	-0.0005000340591850144	0.40055748585684564	-0.09585500674287954	-0.12733111399061	-0.21203341122968225	-0.12738436280802878	0.01842758321863447	-0.1966637879422457	-0.13003865105914714	-0.11246323893176902	-0.034970645421375846	0.04823468963207578	-0.21504814488528212	-0.1073865322920462	-0.08670946276044722
138	AC	0.6680302727160934	0.11571869691566672	0.4243895188995297	0.34754467442094095	0.030814072674777204	-0.010398755772150992	-0.006438705929318722	0.3031894225789886	0.20417036196374894	-0.0687676407734954	0.007454400872531686	0.0008338097251927579	0.2947630302712554	0.289264578770976	-0.02293041973296983	0.01607528489791399	-0.09542670700789713	0.13002547787738994	0.14400245563289937	-0.04811309173349376	-0.013492385861300082	-0.23410055146099862	-0.2738063437113623	-0.14334208978287943	-0.09628225859092199	-0.10913446909442469	-0.04212804343295207	0.09818831283228957	0.14135102479802342	-0.06192295149825999	-0.0075241323147849926	-0.0753886218430595	0.15523788494046808	0.20362428058366677	-0.03962823951556027	-0.004540817348327675
139	AC	-0.17483189200231683	0.3736587027396432	-0.3115773846769756	0.08378022748228164	0.06219633561225413	0.005121388082141021	-0.04984937081625174	-0.16847581649326404	-0.039907984613422265	-0.17113640870270297	-0.08348820893033304	0.007854902574110367	-0.24227972687307164	-0.09148246838174856	-0.24906263732632872	-0.04947634652184174	0.08054891247406282	-0.17054302865801585	-0.10427999221159578	-0.17063922990824199	-0.07559710478383774	0.17400400636334157	-0.08269182736662006	0.0949249247566528	-0.14513839981726967	-0.16648431276452516	0.09632622658698131	-0.12167165618883113	-0.10798532889308943	-0.16760851567415647	-0.03351242025787382	0.14629685723662456	-0.21748007002742686	-0.12395102657075596	-0.13368915265750725	-0.05078271808435719
140	AC	-1.3867156348010143	-0.0812269980935596	-0.24785700454862192	-0.03762111054889705	-0.10149516376428913	-0.10217913887574781	-0.2057183635130997	-0.07153678097116423	0.21973029198639593	0.09390153454425643	-0.08576790160239778	-0.24768138102324855	-0.28130323609344887	0.10626930983426774	-0.05900667891358502	-0.09465384216462658	-0.037120537675457976	-0.019568806339247402	0.22197081826890908	0.061129905340856494	-0.09558073665857858	0.3697310651261851	0.6202938153675651	0.6244264622017676	0.036470447267520884	-0.1794802063438795	-0.08914452285475805	-0.10856637311973971	0.22117122302602832	0.03360745258397113	-0.08306936109414442	-0.055859946625616	-0.12185910396266042	0.1626736538908935	-0.03592783284840517	-0.0842927341795019
141	AC	-2.285899511088756	0.020011407474537002	-0.5349727244718713	-0.2705039832850552	-0.1621174519657711	-0.10669001683434098	-0.24449887729073394	-0.5423377567013021	-0.49486146749554427	-0.052133573700064106	-0.09467289455469308	-0.26744030614657044	-0.7018749808239699	-0.40852240843287446	-0.14461885065438285	-0.06578150131229021	-0.2145112570773151	-0.5543644138956463	-0.4257591365155222	-0.12961068044730717	-0.08714600936111339	-0.09991960658918761	-0.47576183995481486	-0.5261961838846909	-0.2893185063441704	-0.11133068232986082	-0.3106731261614841	-0.5681570010157462	-0.35885922677446436	-0.1372658180623605	-0.061137754216199935	-0.2118838520465126	-0.5748948655844881	-0.4067877207025151	-0.22514182185845022	-0.07661753297969409
142	AC	-0.5708701052109298	0.3269895664280107	0.7176307300732752	0.684467209635466	-0.003435342169495259	-0.04825174429427248	-0.10043222934620122	-0.06231418469557748	0.17818746577269806	-0.012477844715722775	-0.07386562793813134	0.08816738354185616	0.26099201403501104	0.40906453154675115	-0.01360212318123355	-0.058178538626072474	0.007343610105994491	0.08228290913017422	0.1186742526535074	-0.00028962241999108684	-0.07695140789675525	0.31793028977549076	0.25005699330810865	0.07591320364493499	0.009016456200746106	-0.14412443231095523	0.08935185592768424	0.18286614178879157	0.22681167231975885	0.00485793174982696	-0.04699818726366067	0.14648253687801338	0.37817277519673675	0.42213605044775115	0.035977970016042304	-0.05433856441410834
143	AC	-0.04559773507778765	-0.02211085444997174	0.12896724372019053	0.22007337990110498	-0.016853074126039314	-0.1050122998989651	0.0886065088074266	0.14565836528983822	-0.07793055786155456	-0.10138755509016084	-0.09995560821151894	0.019834207850096597	0.11186915290945976	0.040194181332390944	-0.03424812642005404	-0.0872407818251153	0.18726904509609632	0.27734115664520087	-0.01085782953872183	-0.02894268055400029	-0.1194934211212082	0.26622691372116625	0.37464931120091766	0.24306720995239356	-0.002677620087721655	-0.13727587269980468	0.14498326272598838	0.2556066426646424	0.04640811667392697	-0.024416621208023903	-0.10487287624122898	0.1551735872688873	0.2561613793845299	0.0698183316786758	0.02421224824903989	-0.10754473882914217
144	AC	0.19355433091980515	0.16609885653676182	0.34278890760125313	0.21156765999520166	0.037281170314205525	-0.10870525825505317	0.12066911096892108	0.29170949964413007	0.11754202041708495	-0.11819764610217942	-0.07830583792581702	0.24864504795660647	0.1929164678226778	0.1426557037442273	-0.09181045155609402	-0.06965280675595809	0.2147910016337473	0.3368408245815704	0.09506283962932183	-0.03754209305944567	-0.08704691034672374	0.14050284696389437	0.2510155891367464	0.11923675955412681	0.002233201942318269	-0.17741102939602496	0.2219242426097754	0.2578807299430772	0.041173339322101876	-0.05276202847380751	-0.07704884933894651	0.2899881269268729	0.27271410224961534	0.1045470990566768	0.007110897428971308	-0.08442800088590863
145	AC	-1.173321415283894	0.38364841240272374	0.6830274475268621	0.7080881669966168	0.24353805926091	0.0029223591427234297	0.2630612780795798	0.21598979285089648	0.3658879409488234	0.23987893445122133	-0.020024876809206393	0.2784555784664273	0.3086846124260072	0.3861985514109676	0.23180414992715526	-0.018122426543779824	0.26464503823276053	0.3792493354792026	0.38158849306182385	0.184952336188148	-0.018717706748232477	0.41727266339593366	0.5009896117933256	0.36936351173230353	-0.009329004814229408	-0.1150060587517623	0.11057659240500728	0.2538969079793918	0.315995354423646	0.12247147886977028	-0.01915988454006179	0.18837824246785262	0.4362123165355818	0.5216804356611786	0.1479131059093992	-0.01706487043398619
146	AC	-0.5616471591913379	0.09959932913633374	0.2883153357588868	0.31408822131333913	-0.15521075461223433	-0.026951227290232804	-0.1605684396528524	-0.05757694815406089	0.042356618660621015	-0.17305932441722782	-0.10045366450590887	-0.0014673485542202602	0.12807575373817204	0.2645728375005212	-0.22185425488233967	-0.026956789555725003	-0.0675525878534533	0.09486468461952091	0.044358950927330554	-0.13598816228474475	-0.09045683404632543	-0.07204074431349175	-0.0413771289127536	-0.2279291972627771	-0.10139241374916452	-0.20462843432268019	-0.011727061609893674	0.10141549195699873	0.1318242634530713	-0.16955035008347763	-0.04663494626083908	-0.003528313321374821	0.1722994259478976	0.09602732079881382	-0.14841982316778024	-0.03518701388337386
147	AC	0.593475505927415	0.2195421239833275	0.1441483875005225	0.0349925016431758	-0.11770182890356384	-0.1271953012543785	-0.1505968659094883	-0.16563134676659397	0.23690837920832108	-0.1943117629013409	-0.11593682611870548	0.002208567841131437	-0.033869334385189465	0.07187426335242053	-0.270093703981672	-0.0932003136375319	-0.1564266630172113	-0.08574088998133411	0.050959524403650036	-0.20547424905163414	-0.11384370977955283	0.6172671080206865	0.20787999491542034	0.09466540764428404	-0.2010155549679487	-0.14729092767695845	-0.11717476911228908	-0.06734202562628866	-0.037316202538326904	-0.23973583474374482	-0.12001027056410107	0.0543713318347705	0.14568724535858668	0.003342241501537613	-0.16950100717887606	-0.1546430584724212
148	AC	-0.42182800695449835	0.2891112696567677	0.4979057691899702	0.4148881767683861	0.10923635938602905	-0.06800578005322455	0.004149470160174529	0.3086780429961351	0.42244438020308284	0.18774521635325336	-0.09671872306271823	0.1360599998730716	0.35617073191888005	0.37294474916969955	0.08144747922502993	-0.09185343504770938	0.08940022875595433	0.4892637041608212	0.3683455333948378	0.11703525694810235	-0.09781254809519524	0.29842477823285496	0.4738002928677673	0.489104134117531	0.03146229021188379	-0.1066043247227553	0.1528134758748072	0.5135668817000358	0.27293040048829753	0.016283441363903917	-0.093804501033518	0.20195757378851242	0.6300441721861598	0.46697744503189487	0.0779645413550607	-0.12003271056931952
0	AL	0.04592827940190399	-0.10683950595946357	-0.2654771043689632	-0.197540873366157	-0.08326461877608593	0.04868644171691461	0.005715843473177107	-0.22554140908210588	-0.2523432802713821	-0.19986627483022001	-0.0700844084557003	-0.0059720319069854755	-0.34664304606997853	-0.19212352853195502	-0.14503328533323978	0.033413387670023775	-0.04788026153380065	-0.16238266957359576	-0.22255992417591314	-0.18703177400323856	-0.06840519520664845	-0.07263162585518149	-0.2426331044460987	-0.14797084931831583	-0.14078483630103933	-0.11036923806300042	0.07526440936347667	-0.24697271174087204	-0.1950324936214678	-0.11860849542471102	0.01797582143406795	-0.00022111936852342584	-0.23850723508786542	-0.23378448542272956	-0.11754578898888635	-0.0005199945080214263
1	AL	0.007224281103210866	-0.12528735198739938	-0.05236586592446879	-0.1030887580756299	0.0314921065953615	0.000836995163318921	-0.021383529440106686	-0.011623059558424631	-0.41043711288230117	0.03515364745976113	-0.018499845109064772	-0.019124598468271303	-0.0653609594507335	-0.29109569154593035	0.0353736485759536	-0.03193659429180662	-0.016101840214652108	-0.04934491848852912	-0.41632803315448796	0.03853437666857573	-0.01720662323662514	-0.1226927157283047	-0.04436780904284282	-0.36346344303055234	-0.11362125710394005	0.025919099426057024	-0.0675595703962582	-0.06680341424572994	-0.3753906599063718	0.027732170474356332	0.0012181740391842277	-0.11007412465630295	-0.07029639019852851	-0.32997271072640877	0.008931916430560238	-0.017305782074962472
2	AL	0.3773785491537399	0.17367025896236266	0.577183840920978	0.14386646377106937	0.31728408827705334	0.010269690560094968	0.2409815322714679	0.10192536551389014	0.14227869085149936	0.11559297272523306	-0.05563308088674468	0.3036009499761909	0.4340085951836714	0.2371313297606532	0.3045565478977378	0.006974536388077768	0.13843533026196642	0.1036934292929294	0.159306718821991	0.1386031168032008	-0.026439415107451625	-0.11190851949450073	-0.07534341235030945	0.04590322444253653	0.00417167085986847	-0.07223887876028418	0.15282605834528806	0.29376897105284355	0.1683784207375364	0.24516128513118945	-0.005474383419253659	0.11057282237508637	0.31877711077452975	0.12102692033131957	0.21008395097336985	-0.0018395172061114184
3	AL	0.6847283881829027	0.12519551168160659	0.25454377096557224	-0.0867414814891696	0.03611215053484296	0.001963745612959311	0.5005914181816375	0.4042949611773419	0.35241528272615763	0.12334655273588646	-0.032092480762834	0.3225980892207474	0.3865161090043008	0.2204367654703413	0.11339811540396494	0.02591314939746403	0.5808546003367119	0.3471892503561486	0.33421538721839217	0.21084432398330766	-0.020864292299113796	0.6308090598923322	0.3966185459696791	0.27466979736857655	0.1557404872945265	-0.13290147108216382	0.5373369891225696	0.37354149778888707	0.28825812815770935	0.1883707633379627	0.003214276451628195	0.4156882529736099	0.31705282766839005	0.14001552593154898	0.13742022921078956	-0.0017101127713654574
4	AL	0.6083824802457257	-0.13694970121796368	0.15278980894375782	0.05615486802262315	0.009595624586724805	-0.009975047912679447	0.11241931223499868	-0.011696083899073895	-0.04074719691215173	0.26361644824254693	0.031230525065179204	-0.016076681516892122	0.037229298343256945	-0.002527278162701707	0.21004529648416914	0.040584890903979653	0.10922557042611214	-0.07124441251517227	-0.034095079180522014	0.12227950334832938	0.006777643126701927	-0.03538256755994576	-0.09281515984358518	-0.04927355845975856	-0.17414974843930375	-0.050695800821037695	0.08685988873495887	-0.008423540170242327	-0.05016115005069499	0.1317906734775876	0.025084957128419072	-0.026017431390470525	-0.06341433213603409	-0.09536439025087795	0.10092941254868015	-0.003365322595987541
5	AL	0.4788287500579857	-0.2602695080504951	-0.4857151150889769	-0.3818260475370584	-0.13714692521210825	-0.028991235642499946	-0.29615314895291234	-0.13399395108934326	0.17412826481706367	0.2200983692513654	-0.03956436692739118	-0.3997663244329173	-0.19835857379275934	0.06263776790677966	0.07576605809158554	-0.04112904078313884	-0.18738322165567145	-0.1884013541034705	-0.029082912993109833	0.06271249753929597	-0.089263946956328	-0.023847753300498792	-0.39972410317436885	-0.41683460606035433	-0.0719624900301351	-0.1807141021792824	-0.23527176526918675	-0.17163427818648921	-0.06764219042219821	0.0449020254846873	-0.03375939779572379	-0.20749646898931817	-0.24163866039363896	-0.22962793231879453	-0.024594749273976535	-0.07235557108202384
6	AL	-0.352402536110581	-0.071767952016637	-0.2586677747929099	-0.10788647340588353	0.04510898187490597	-0.03851079774344024	-0.00889194009338301	-0.09760238800965776	-0.063456538938295	0.09207112689421026	-0.013590231890316606	0.014322241539320268	-0.16075326734475776	-0.007355660532306851	0.10464623411566765	-0.023788101585972443	-0.04747592963666725	-0.17277616996321338	-0.1426008806820263	0.03559850564633482	-0.04398281096749235	-0.36717084240585696	-0.10707456628127832	-0.1417284507152735	-0.21233228577512997	-0.15628400657265662	-0.028943333182714137	-0.0878494835789814	-0.08061205072531547	0.06425775718408372	-0.023405696503955076	-0.17052068296529943	-0.256644761460219	-0.1399695569108736	0.0516842042634168	-0.06146293781516543
7	AL	-0.21934689109736855	0.06859926066195055	0.23690088684440314	0.04246942407022658	-0.009157430930776478	-0.02819142076611625	0.0757589498125052	0.22479233721016495	-0.06448979329504556	-0.11995684218615599	-0.05291937280982151	0.2317631067534638	0.23143501757025553	0.05813903425673428	0.003236900676773513	-0.07431343631634046	0.027096431326115167	0.11872952344797366	-0.08560334938524516	-0.11705635576802881	-0.09501691380952404	0.0023854917203569442	-0.014731945106951194	-0.1813964172099774	-0.1643974987297897	-0.19745420813524994	0.1207365317865493	0.18766431092930752	0.055153386548147054	-0.07179318446164767	-0.06031347640835427	0.008226117051205795	0.17852440115683788	0.07097935932917343	-0.06160610845177583	-0.10076871187576031
8	AL	0.13782422784258558	0.23020862438981649	0.5585290700623222	0.33422229035460904	0.3097122657794056	-0.04861314294277208	-0.04647974734702931	0.13329264352744058	0.009090775843881072	-0.056806152580233193	-0.06709172454721257	0.10621197754069278	0.4103950307297908	0.20405797833490347	0.1660859939253766	-0.06553007123099808	-0.030538572258542396	0.17928457830648242	0.053037080524365066	0.0011666808009422325	-0.0868248301156217	-0.26707090214037654	-0.09060124610405351	-0.24067073486692475	-0.1283847845841951	-0.14521788345271924	0.00950301454626723	0.30329031429465975	0.14998988679555036	0.06563678998514916	-0.06068672345471526	-0.017683517061676146	0.12244353305963107	0.014386634437445811	0.06715411582903674	-0.07980968335703897
9	AL	-0.183944349716846	-0.052840967846881526	0.1387241538805286	0.22260185121321419	0.17797969950338377	-0.13853446154208582	0.13077965969332228	0.004845163436096922	0.22473022849645052	0.01003277762370891	0.0206967794618218	-0.008348719202115329	-0.15568785124406254	0.1478195178371534	0.12111271515615696	-0.081932263306977	0.06899006095959603	-0.0260065911056942	0.23691427309616564	-0.059468942604016806	-0.04726519687838382	-0.15593239587920799	-0.14462089526869998	0.07303651784337198	-0.08374918519137664	-0.16440667867770048	-0.0004980398840810363	-0.10073403425531646	0.17849022694268446	0.04895550022092893	-0.06891715039020996	-0.0035112128320134994	-0.13847876154179328	0.10340001889464201	0.002668607159849734	-0.12210502752799202
10	AL	-0.002463144154413133	0.2541102807271254	0.1543102751463572	0.40012175945244444	0.12176917515042907	-0.051854132038110956	-0.03747947194931189	-0.13092488061985502	0.19532363253434493	-0.042264471649338664	-0.015069985275834585	0.1618870259603643	-0.21877701602678334	0.016859410624561866	-0.06899520919585067	0.008393102972007682	-0.049359205546128826	-0.10267837379679584	0.22848095452300754	-0.006920195537098717	0.004160346639274004	-0.35514516010067626	-0.1450498044917074	0.06677465761120135	-0.14454562854797104	-0.06399287657209113	-0.015344454029052268	-0.18696985457064624	0.14505786934890186	-0.03392162226432399	-0.004425681665725878	0.08340912195104644	-0.09613098600082048	0.16170819592076002	-0.043093036003413965	-0.0006721168133296818
11	AL	-0.5372791297709818	-0.10773297819681438	0.2128672731174115	0.2193626606421848	0.006987233922687963	0.0209917721744719	-0.05176266384317085	0.06415787638759962	0.0386574982806247	-0.023542589649638235	-0.01413758574480617	0.1011996070561797	0.24392656591606565	0.10996326899144471	0.01765293707861837	0.00034380434284009276	-0.005488044433276995	0.06843049795687267	-0.01832357101202675	-0.05308943416267642	0.027395851684044792	0.05239191418614565	-0.03602119570162221	-0.17423916702057712	-0.17406839659295925	-0.013093016014115832	-0.009962765490473369	0.1918421127778221	0.04628045767342248	-0.008762340113901979	-0.0040697986898881044	-0.057561500925387254	0.2239517831733282	0.15594283800325304	-0.07464796996417156	0.028469241757063335
12	AL	-0.5512617060736474	0.5513112623581351	0.39018311963841024	0.014047854502154067	0.06084666185545706	-0.07229872450076802	0.37214489357040037	0.40413058816955955	-0.1518618106085956	0.039068214413235824	0.006889763742228938	0.6183794820975907	0.5394504518626555	-0.10255728896135419	0.14801998608044242	0.0021592669522825236	0.2704500755641799	0.3777264757293835	-0.03937516459874002	0.10074120370862583	0.01075171141008413	-0.0035368577075755164	0.03428528456287605	0.11688067510338752	-0.015379845183362384	0.02981318268820038	0.5434476586022546	0.5326571202466241	0.028242370560977115	0.20115099696767674	0.03648171227066699	0.31632355763926956	0.3855921560518457	0.010602253245878934	0.15261797824227896	-0.0040978392944799324
13	AL	-0.5847058018305562	0.17258342668882176	0.38530222960281746	0.14645869293265434	0.015341155992724786	-0.11510790642463964	-0.06654595148006626	0.05086957575101586	0.21345069116793658	-0.008467002225805653	-0.03357848196190749	0.18274805729384658	0.3657143759832654	0.1997767844253857	0.11122206414315838	-0.039425015635486726	-0.05413151307578101	0.13491338434896277	0.21204961425455693	-0.04912126168506775	-0.027689882163901558	-0.09530538582494222	-0.083441766803594	0.036879170582826096	-0.10414448960149336	-0.022444633002484005	0.012340265771979442	0.31127743229584875	0.1919106445525769	0.09235177467506955	-0.0343810466684622	-0.02888685240880029	0.29136947599628815	0.1059763995383527	0.034619820789687394	-0.06415024114638723
14	AL	-0.6273508527916157	0.1879441454258015	0.3696311643150838	0.03862595454288775	0.13185091271256777	-0.03819783408967381	-0.00478459671772502	0.1666399303179133	-0.02536671047661887	0.1182838338691008	0.017998429212915168	0.18587320867151225	0.329026063294112	0.06512036587724201	0.17511373649702222	-0.006988074193805094	-0.014113152341456159	0.08533496119318323	0.04824357570851345	0.09002960671698479	0.019617387893489435	-0.3746042738023125	-0.10641188747451447	-0.08971574137028251	0.027186024287452815	-0.035717479061336876	0.10037412021850045	0.2348599878813245	0.08935486979104157	0.13247172291290382	0.02828827436211423	0.10325244860988547	0.2722946640007986	0.07300778337172753	0.11067717524602017	0.01699386608078024
15	AL	-0.7181025339588192	0.0005870246166062021	-0.45294619659755064	-0.3106855475406016	-0.28704747934255703	-0.05070080130387922	0.42789279849958195	-0.016295313347307494	-0.02130240573640685	0.0925225962721915	0.05541029885103799	0.18706285310042914	-0.1471601934475928	-0.12620643338332094	-0.014958789021210839	0.005377321843180738	0.32778090875587285	-0.05499584820356601	0.019850056966898344	0.022986884103393668	0.0038843037839224603	-0.03950090477682308	0.03984075681362814	-0.1297543665474853	-0.13892875099443824	-0.01599983803928523	0.29622919272500825	-0.020670310762042232	-0.05703996692842145	0.034744085857709106	0.01301442749943238	0.15132892573476286	-0.08824500636695504	-0.07320289757053866	-0.0788380313510062	0.008290365587632964
16	AL	-0.3962816716617476	0.15550851681023148	0.48460320428724235	0.17368090313029927	0.17928191648439262	-0.11867368306581083	-0.007392222931957737	0.35991817666237885	0.16065917044184774	0.06226486366565742	-0.05979010138315366	0.05082292164897584	0.5987303335305341	0.4160237177451256	0.2223636123319951	-0.053518326254470505	0.04823222650145653	0.2666356850181734	0.1217123777210013	0.07241559248380336	-0.057008836694339204	-0.1332900190547031	0.05925740306630073	-0.15211457499507364	-0.08856998858051834	-0.09518799022776114	0.021410437316895736	0.39385883783456693	0.24057868738532928	0.13615051251596372	-0.048460461855672654	-0.02586921632101069	0.3484671083405835	0.14300341460219979	0.1622773686210245	-0.08878878711609794
17	AL	-0.2718423700470793	-0.025207542909551073	0.15598940262825844	0.1349536532513662	0.11029936303158339	-0.07299353603067682	0.03927305237883927	0.14746650034595693	0.2782491046412381	0.22465850343049265	-0.008110644842430625	0.11390951145997763	0.2630779455487591	0.2862280278034248	0.22179577073506385	0.009238088860496596	0.02994669564595509	0.132222943781602	0.3544545565049452	0.21555427488430934	-0.02968806653897238	0.016237709287587276	0.057997967485536484	0.03816416590794508	0.0693771337636897	-0.08151280082943035	0.11529930762024776	0.26331542554964654	0.3588072021138181	0.24710744673995905	-0.014633260575231732	0.10231163882804417	0.19074456709536391	0.24658851042425622	0.16047072325117162	-0.041507048983110195
18	AL	-0.14907721820485678	-0.14706500321995497	0.010383114482668487	0.1723523494062149	-0.054412178268835376	-0.006633240738886048	0.16336538851897098	0.05755343327575757	0.2633550500406511	0.11241214493659424	0.01040582670706991	-0.05247006799690912	0.22197579477097884	0.5804036899714624	0.12797456405405028	0.027346137806347537	-0.001008951826017901	-0.017736316602091795	0.23333550919170032	0.09970985984337666	0.022732432063296004	-0.1753435102925786	-0.3429448809904891	-0.1815170603459879	-0.12861587682589037	-0.03558199886764035	-0.0022092758416395464	0.049619789963509686	0.3869431468462282	0.07286137214043681	0.03229262004206823	-0.04870382283132291	0.04600903875933082	0.3571420511948129	0.011390066596201343	0.04588455124596669
19	AL	-0.15970766288264218	0.45617991210096465	0.46202498119328883	0.16422088112214173	0.1726741122715003	-0.06921212370974161	0.23130744232918998	0.29525245229438596	0.11207068599074976	-0.018695109975058022	-0.08198382385523195	0.3829030719259596	0.5193391142152541	0.2723296685909167	0.11053676575903826	-0.02930523144110775	0.11488131090043441	0.32389917926620754	0.08109646866390807	-0.024614886067962194	-0.08030998265738021	-0.1775231156187843	0.14751204943005522	-0.0003322309218820041	-0.007116669950653076	-0.10296715431882336	0.20460528353377616	0.3907175320754693	0.16097760928451577	0.02704437853862135	-0.03391642956654706	0.22503578603220897	0.4037063416427803	0.22554669436471364	0.05316863376255343	-0.07449711919909419
20	AL	-0.5601516671003441	0.12778010926501748	0.623059081900301	0.10942792195068818	-0.02419392867019643	-0.07935002117032997	0.1284354035419487	0.5258306988303671	0.17090933197894342	-0.027839026078430307	-0.11617130028137923	0.26607061571711554	0.7247952997730429	0.1133662168499967	0.04555987627921276	-0.07920335930055011	0.011823909833212132	0.3740966746877395	0.0731028215024837	-0.010162177264401273	-0.13044261631053244	-0.09998606665473145	0.35527479259464356	-0.00755061169988841	-0.034095195491625374	-0.17344640529632416	0.09664393010304928	0.4800170030649627	0.1231713853398837	0.05351095787850185	-0.09541477562031864	0.10535187547291547	0.6177902311129179	0.18650704063174095	0.07046177145762544	-0.12256766382262962
21	AL	1.4492222049452392	0.024428553181618184	-0.3292740625064021	-0.6928751215429008	-0.325255800880069	0.0829796667311613	-0.005156595329272595	0.011567230242831128	-0.2425040425357753	-0.2541430564572379	-0.0755147190565999	-0.07445381481754165	-0.17243568046462526	-0.4460929741512857	-0.2524197641257324	-0.030307584080629724	-0.11466087998015873	-0.06430099882419787	-0.29794806235689714	-0.2575536538117722	-0.04946304554362635	-0.002479030698468665	-0.3092283166566529	-0.07747673064319213	-0.13331074017773303	-0.0943508155723024	-0.049438110316345096	-0.1389105808787245	-0.2678606404536773	-0.25739751660368765	-0.048055103993579595	-0.04424139731297294	-0.20230895557663447	-0.34103274135095785	-0.2423858980525086	-0.059075722266240804
22	AL	-0.36753651552503247	0.06890259242073737	0.2644341097592926	-0.13500020795658507	-0.0733081240418727	0.03404528351902725	0.1171072064850538	0.4345431705141684	0.0004529368105788967	0.11945916431849435	-0.03204188360006499	0.1797228919817233	0.42433249095927295	-0.028227195229414415	0.11057681215213266	0.02453271348552244	0.06141887771181043	0.345063378880814	-0.03290681532960049	0.034778119776949	-0.02898675965469044	0.0368616562446593	0.2686564563321965	0.07184562792631116	-0.10439171073651143	-0.0711017930868098	0.16490580813668565	0.38841093166109825	-0.025928532709001806	0.1269944599775285	-0.013869988736672445	0.1827345360931435	0.33974667678184134	-0.013285205022634972	0.05758048985903541	-0.040714993060269045
23	AL	-0.8426695187438026	0.2792240778513002	0.31076520700209453	0.2915217246114694	0.1297913266041928	-0.09892259759554634	0.49236368554955345	0.5263805911355321	0.35453790944039043	0.21041327139650812	-0.07524766117405857	0.46987102106730316	0.47700715810887284	0.4197836658088312	0.1959975947423519	-0.05459929928092899	0.4614802393709252	0.5227955885347939	0.4401503716642857	0.2625138155225595	-0.08951777372635006	0.22196976027977455	0.3567776960454061	0.2305563559513088	0.1667657404667411	-0.11874347340358482	0.4474037063459656	0.43797436837821163	0.3044148687088477	0.27614565890493187	-0.046484588923398795	0.4705782356616466	0.5151418762512486	0.5010891402105366	0.2932765556575587	-0.0747444362766978
24	AL	-0.9433009561883425	0.20661273599258156	-0.10924161590121728	0.2243590232267132	0.15219695345731155	0.027706071713437197	-0.26431509268559394	-0.407913812163723	-0.23283060221956153	-0.10701684735791672	-0.02633367434967182	-0.19501794048325727	-0.5244205184250024	-0.19652240383344638	-0.10539646410021786	-0.0006940345499919509	-0.2913081003140048	-0.4226459893092505	-0.2565127572603575	-0.13236791137795967	-0.051029725932578596	-0.39391145650920306	-0.3904832359444624	-0.3136889638545577	-0.011694496397696375	-0.1632856121801226	-0.1652642298740667	-0.3730306103288785	-0.1081245449482236	-0.04892146357822891	-0.009406782752458764	-0.0677819100824536	-0.39389750486142905	-0.15425167669705392	-0.06333257524236435	-0.03475667805806881
25	AL	-0.4633685829966616	-0.0827976338169738	-0.20642413672098137	0.056891618729517424	0.02171152039742008	0.024476110558908637	-0.16650667802971625	-0.13914243103055635	-0.1362476293723815	0.08648773111751518	0.0183384544015458	-0.1312661077652214	-0.256266794375964	-0.1346612108694053	0.03622404506858867	0.03409135349090797	-0.23008905291484721	-0.1261613481467581	-0.01779233184593132	0.04741156010912484	0.03924968571036336	-0.35917047637033733	-0.3125897439465381	0.1424730914581386	-0.002004697366566721	-0.010513673146322677	-0.19326423921964053	-0.10085409824400349	0.03467389039959423	0.15400828013075435	0.032007118803917045	-0.23505325730503557	-0.298377640476361	-0.030347842382490775	0.09720588214848636	0.030778370215215123
26	AL	-0.7615603072475612	0.1331635154157571	0.3247085197765809	0.17595949523943788	0.20213131197495038	-0.12271135941996003	0.06318813346135776	0.28495965704791854	0.020404579108634358	0.17960437487122227	-0.05486395348040207	0.3578810703158952	0.5340920108840408	0.18552107792735217	0.26118913876472283	-0.047445368238113295	0.0367881949100044	0.20157242876199083	-0.02958774582620427	0.2243196960290026	-0.06418555991379071	-0.1101872171594214	0.004927402469135034	0.20140945568821764	0.11033688963112054	-0.1032608492172229	0.13476514589716304	0.2842914706942761	0.14180426921640554	0.2558118398034798	-0.036360079557225755	0.0809207285616077	0.2803506103472909	0.1669716688325743	0.2187681158999275	-0.07189622789990913
27	AL	-0.4423441648780771	0.2522719382031946	0.7032735331343487	0.45685700912505434	0.42239869760624016	-0.07404567338508761	-0.008884539291308058	0.45178800397309066	0.34546534826893616	0.2272256160340611	-0.10144745618359818	0.1490174715517265	0.7017880196576207	0.42547883722597346	0.3381722107780175	-0.07692230720183013	-0.04410772452479239	0.4845111570747059	0.3290266187709703	0.32534580135780333	-0.09829088566903255	-0.04389862403226391	0.2524093184691103	0.1955642183696801	0.23286626146478684	-0.14583942735147692	-0.0311060969757736	0.5920113185589422	0.40413789459521066	0.34676005894177403	-0.05815615634050131	0.053551761575966195	0.6061794704954225	0.3952837292383691	0.3171917292530376	-0.0887729823017267
28	AL	-0.11645894029284413	0.4554440268889044	0.7709209983192551	0.3745540104816816	0.24514642122555408	-0.020002350468577124	0.1297452908085427	0.3854613686800476	0.17326502051926151	0.0008175896160149687	-0.05678381633441065	0.46570175049110807	0.8313903757660119	0.4987697929441337	0.16134325036346964	-0.020696116559990818	0.07734667297911113	0.2964602579389783	0.1504975039533999	-0.019919673096542745	-0.053810970636732014	0.14133171471799572	0.1864077485826353	0.12739141517881947	-0.1646179939950918	-0.09587954912987329	0.25853143762865116	0.5634604404109211	0.3930657202179785	0.07132375632976778	-0.04603013990928406	0.2288838581256607	0.5702023404741464	0.33196117365744515	0.1000360731480171	-0.04084560596908493
29	AL	0.026403557945436147	0.3072484659045618	0.6695773471978888	-0.15823833863383818	0.234343108202961	-0.032537194475025455	-0.04835829337660391	0.3557882297765215	0.0024010313136686445	0.0028991667400996013	-0.022085627130689955	0.28151393675914704	0.7352526458418001	0.0699966772192665	0.17149536672491228	-0.022405343665877098	-0.12237702754022572	0.30932782199842973	-0.05407405580847324	0.0014982564767065387	-0.023193300476436085	-0.02454791799531139	0.21827591384089248	-0.2616437819994132	-0.04418499013354249	0.015509153832860945	0.09479283160400576	0.5060302522442361	0.030246859630825962	0.12666791009392914	-0.017944200085454054	0.1196026985656079	0.44068872037591444	-0.08569668394233598	0.11672620520534227	-0.02170519177602448
30	AL	-0.02118787676344072	0.48356516343169176	0.6858308857565596	-0.11618539524108473	0.17714831158782696	-0.017415240317389502	0.20460857749334016	0.7131697013904452	0.25144292452688144	0.1303480338600741	0.03242716481830321	0.5397222646079838	0.828305869694248	0.1524447922921942	0.15859723512952295	0.07599418811697234	0.2760260711581941	0.6485861914488897	0.2335495293844515	0.2041466735205586	0.04325197905972433	0.09374677010270227	0.4344826092779963	0.15523867392695564	0.08449546210349845	-0.03342635576058289	0.3874205253851215	0.7489530347542908	0.27849788931226827	0.19768274964918214	0.06606131197615217	0.312223891191699	0.6897091297595271	0.20180634451606283	0.18293052117685193	0.037965404365027045
31	AL	0.36708909274363793	-0.15880282658606304	0.05273317079201889	-0.2883547434681263	-0.07348408486918245	-0.00451084982680694	0.05514022463961388	0.28154899932330174	-0.2184600910333877	-0.1946203592061544	0.005162775647921225	0.01516153443681545	0.36296869621482886	-0.1303142812528868	-0.11417938153883445	0.011023247688620508	-0.07641446006041386	0.1728511056050977	-0.2732027359628197	-0.10216387002913424	0.02440704813940242	-0.20833337204395191	-0.10963248046612606	-0.37834096851892846	-0.06250909060524573	-0.020691769357878698	-0.012710092470174739	0.16573379918356473	-0.24880038927465023	-0.03659030171152294	-0.0019146070524644898	-0.08109566148220693	0.07492660219009473	-0.27083690621339496	-0.07025898677208908	-0.034926749023418635
32	AL	0.6717255464041669	0.23245958145240952	0.43749438045588973	0.19446760377868633	0.018982061191620714	-0.023259801624123444	-0.052094911889780104	0.35629403849217106	0.08084701705073227	-0.06497737091961675	-0.02321419250639256	0.12167122183184775	0.30665517265433107	0.12851549253403705	-0.022086822809073148	-0.00897923034564485	0.034913565740270824	0.31853199172831953	0.03106596727611244	-0.015613137272722954	-0.024064061443076823	-0.18695773628153456	0.18767943568788784	0.11329858365542365	-0.14706012138928937	-0.02601288674086699	0.0617924699944572	0.32271902355757415	0.09386260255131307	-0.09110499909758879	-0.0074726767564256	0.0283778735871969	0.2753155239328581	0.12680655229651472	-0.07553807640597765	-0.03191292529384171
33	AL	0.12788153156009527	-0.12998915074679518	-0.35484164575989463	0.11636137475449715	0.029095292022868202	-0.02881779170154153	0.15785419234859022	0.04089652476285971	0.012833514153441028	0.2292566426862669	9.418774364711169e-05	0.09148389210378993	-0.230793122085936	-0.035635628374718675	0.1429812472348847	-0.022990499829689703	0.18497860316529036	-0.0629193872624722	-0.0664073363872919	0.11181685512023154	-0.0387431655130841	0.1649900197071629	-0.1778481556063925	-0.018930448661472532	-0.07328963805132815	-0.022711650218738832	0.13037031560001022	-0.12606528766484892	-0.10757244744863825	0.15325477555071837	-0.0015423858866449036	0.08581154283117931	-0.26488162665934695	-0.025236107202702418	0.09840721657652574	-0.047725276136407535
34	AL	-0.08380838316739402	-0.021954465636100817	-0.18534313134516733	-0.051664031552798306	-0.1764468892208526	-0.04860588876171423	0.3073548114673458	0.11591475477190089	0.47120772138560474	0.14603527379837822	0.060820712752995165	0.11106981925679382	-0.1262818451703861	0.23434626041185458	0.028304876016563396	-0.00047279803693678346	0.19695611129674717	-0.02158412503960222	0.22115636391594085	0.02065534073966746	-0.008503506268542238	0.07534998972881124	-0.31883221224408825	0.03747361876400471	-0.09038744318509195	-0.08580829162068054	0.1298048453934808	-0.17595151207104864	0.1999019406762591	0.02551931578483463	-0.019186622385487184	0.1123566554125589	-0.22605735749771982	0.17750835143528665	-0.04930877237263631	-0.04322230015432993
35	AL	0.02870627800982961	0.059305065384037015	0.3922916738851028	0.1233842942264336	-0.02381316537973399	0.04642379382556028	0.27446550798993263	0.2569291785270497	0.17990879007434135	0.13398188133132272	0.043526399650892555	0.24970498643253425	0.3530133228425907	0.15179735696739605	0.11915450758157009	0.04016739552419213	0.27177491027263156	0.36192151349040785	0.2346434122306269	0.0757837956974603	0.004890539259892912	-0.33329796400364353	0.11636068079870238	0.08340596139183246	-0.16518508928830122	-0.1087402441249315	0.20552652551319672	0.2845511444038163	0.13605408209367542	0.09940077361888838	0.015160667293157015	0.24518712387955266	0.3119873418257407	0.1533777847812563	0.04778901722062712	0.027073125392322428
36	AL	-0.28912177463755584	0.44555723538434133	0.6558875852767483	0.22999001606273817	0.1882599371109639	-0.03830307847490921	0.32766326264546874	0.5586354834024003	0.5168242721669205	0.11068852628001136	0.01808480332135798	0.46165808507294237	0.8212606759146335	0.5603772550873125	0.23004356491777977	0.012365667950059445	0.2815158061267049	0.5226895236038716	0.5579434512205851	0.18121648839370452	-0.005893273858220027	0.05537849855171766	0.280046295228211	0.32787026023791427	0.1433937926033359	-0.06497586294250635	0.32454740526402925	0.600721733371878	0.507137181177687	0.2047659459824675	-0.00010602566974793337	0.34588334421918887	0.5437961182478571	0.4503897792385372	0.21835433112250358	-0.02008055428211697
37	AL	-0.19084135434476837	-0.12964746807926986	0.0645290692535232	-0.10542828565310813	-0.20320985609874676	-0.025592644267384834	0.0012294317790852993	0.09184431489225686	-0.11134004712467949	-0.21692401397859185	-0.06579708942944484	0.02935489577152517	0.07884575090979129	-0.097815602044238	-0.2689065662517295	-0.05461573468540881	-0.012071533627415199	0.15435074958925804	-0.006372398186823114	-0.2713597434170375	-0.07374519404083502	0.012672858474127816	0.31477201622105044	0.07124571013582509	-0.15508816915061363	-0.145747283112739	0.07063767800151854	-0.006017230830717868	-0.12495453625078284	-0.2444908197618633	-0.08002364035816989	0.018186608477738342	0.07535512933513266	-0.05960725448201343	-0.24789011490157697	-0.10066180083059262
38	AL	0.4968706803555365	0.022515368513289724	0.09421104100239042	0.32370473214890305	0.008211047772359592	-0.01702974010771774	-0.05397990180742618	-0.1340860865504241	0.06019669495042501	-0.08723390652342106	-0.07014490855166389	-0.05688789330900834	-0.18922417760938215	0.03175379500023612	-0.08223911866307254	-0.019138017456225453	-0.1118175379253884	-0.2557800832819788	0.0622148564051459	-0.10933292868622568	-0.04591848624547301	-0.2250347548398725	-0.11299392002129638	-0.008532236518094288	-0.06866416733394048	-0.05223439422310322	-0.0695057996995817	-0.19909575451726258	0.14285864984636498	-0.03554142504515695	-0.03203151884706135	-0.11914149501267535	-0.10436690780780372	0.15290402671054382	-0.10477512538210443	-0.044162776764892886
39	AL	0.07416946676711018	0.042721383005165814	-0.11271697258599578	0.3423233178401679	0.03751972953997251	-0.020142883304655523	-0.030389211729328847	0.05836526093372768	0.3263646518028229	0.16413226653936774	-0.027847088617994675	-0.034493890661480675	0.01642886575533875	0.1490348659372993	0.17075820087682836	-0.011806373052640762	0.0010922727511416541	0.0714122284793815	0.27128093145262777	0.08842874230386255	-0.05578869200082737	-0.06936908222641053	0.04923957743511603	-0.036812521181693925	-0.028346029606091727	-0.015510973972688469	0.055114224728934236	0.15553783200523746	0.17427877100358102	0.12399225904136929	-0.03230764536018049	-0.01096046953055485	0.08821177532323654	0.24392356393349113	0.09323636945376967	-0.04088891734301758
40	AL	0.12274007818990625	0.32966476924132704	0.24186740206996915	0.008082331407986088	0.03038281932286324	0.030733261515790478	0.0008169641502916436	0.15581847350155725	-0.006142029614399469	0.08865946686674375	-0.01227580814311946	0.28029822463975074	0.29584652586434523	0.1002159832511047	0.047940111361005955	-0.007795638162251484	0.17107251952580926	0.25967859564390555	0.13109354691430364	0.09955918588445711	-0.018028890200515124	0.25021249861353834	0.07864757047254528	0.1870660125140772	0.00476900908236344	-0.0807425717827866	0.3351593193349134	0.3518542138435568	0.25262500174143154	0.11454190833377237	-0.008280116667562787	0.3986512918384115	0.27173650088575385	0.20118216395415556	0.12037418676950573	-0.023989614981186902
41	AL	-0.4930540218194034	-0.36666823682794636	-0.4830495864129931	-0.3509635392081082	-0.3195915149644062	-0.009609412348455582	0.06262173617748168	0.08526610187756162	0.060832438667354216	0.04174491635553801	0.09701812628206619	-0.09906294544796868	-0.1265935574510939	-0.08222732551419876	-0.076731760211036	0.04896929629216351	0.07937632585963217	-0.010129501378288663	-0.0027709034981305836	-0.03328563263291162	0.08109891689068971	-0.011970206490443946	-0.05505500851885925	-0.23702228249870855	-0.03935396522898321	0.13572600962814754	0.10163411666864186	-0.013684991057659524	-0.06249178005883704	-0.05046242971993614	0.1011195794795614	-0.025064703466487814	-0.0887880088489515	-0.16414821739116153	-0.07876131644826057	0.07937678680343674
42	AL	-0.040940553907886125	0.11830858908935515	-0.25418852876906806	-0.06517226433722834	0.16764913862600483	0.645956189080958	0.4985234120114752	0.000228299234694751	0.0935925965331077	0.45760962182315557	1.1959512674690105	0.19431960048165808	-0.1951042977016615	0.05651226048979452	0.2732740087901001	0.8254100206850201	0.5910998073677214	0.06670655020811583	0.19365474608285704	0.5425671648584878	1.3002653494354326	0.9105112001434752	0.4672411701629944	0.3518824778085431	0.8472741209930768	1.3549229207888147	0.33506009930895364	0.062156366058960744	0.1416997753979542	0.3860385606817774	0.9127259023129635	0.34888128823483044	-0.0030158470442677165	0.15410937407275727	0.3904721685154914	1.0453411172922222
43	AL	-0.4554095894170293	-0.24819252745676978	-0.6239790569762318	-0.6782731531928908	-0.1037114562074819	0.038120366677854456	-0.08358096281061889	-0.23478043242847776	-0.2775423245945471	0.2311767298504589	0.07400492808042713	-0.04651669976475792	-0.2613641261781363	-0.4251362372233819	0.031443300660011664	0.03837914306140999	-0.13124938232354533	-0.28241438008861086	-0.27229698469564734	0.2095940056885608	0.11499791813950799	-0.1969626781612942	-0.20448167548500146	-0.08044194611176525	0.250649755368051	0.20806344000696358	-0.02966475670242713	-0.23691295105816967	-0.2942089202140155	0.1287068713744322	0.08012364488142398	-0.14995773368694898	-0.29634139129571296	-0.3623959251427342	0.1399307968333212	0.08246334851819337
44	AL	-0.5269431557783073	0.3826702420891772	0.3040880595346054	0.15034249237808117	0.2004974144606313	-0.039054112251911466	0.3033973660487246	0.45169351039044886	0.2198315741706245	0.0701511067344146	-0.008622513721261105	0.29749412903681005	0.4334905783921348	0.34754751820662433	0.17757558145880503	0.015886243276389322	0.1565671785563415	0.3401493653896723	0.18705938810978795	0.08105816581697001	0.01684008282415239	-0.17157422054980687	0.14881394962567934	-0.14403009088766022	-0.08552053305665458	0.10307735655456465	0.26543534952860837	0.315191672773066	0.2114515509902507	0.14134960579802408	0.013538381230982055	0.25696845679769975	0.3684543017122467	0.2732400176079942	0.13066047647026435	0.021689890907043763
45	AL	-0.8661829668610901	-0.2741585142264691	-0.10146312670287716	-0.05516264116123404	-0.2273355802008057	-0.08050539154893532	-0.28243683031382255	0.04983623407942389	0.07702579351756911	0.09212453741010573	-0.11090387825133907	-0.11516514222997654	0.13652400144913446	0.12659954631151604	-0.001164329722028845	-0.07712431041326817	-0.21792916993489242	0.15341161371289552	0.08871135117585671	0.045620504233381154	-0.11751381662357674	-0.06025436522351993	0.06977412717802006	0.07653122044982077	-0.11866210659504084	-0.16554530742593343	-0.2947409719808788	0.044233753851541324	0.18415126508027901	-0.030301550846542902	-0.0790483098810425	-0.23361297802956538	0.19597637702498738	0.21873455023372057	-0.04016676178046563	-0.12123830586097895
46	AL	-1.4697721581861054	-0.2686703629714833	-0.6168536608041729	-0.6444675184428819	-0.21001740725957374	0.0765697533491001	-0.0024578414280437277	-0.08907287292493676	-0.12495219439675787	-0.029945481844600497	-0.017661196875237817	-0.22207947939245443	-0.3667881279917323	-0.276402430716079	-0.10319405771207213	0.05295239738606328	0.08364866194158826	-0.12017374553571958	-0.17402356488606952	-0.08207280622168484	0.0020969088035622807	0.1318101735413024	-0.06370323737433475	-0.06717088550318184	0.0058229643670250075	-0.07289321465407456	-0.00422339526099047	-0.14324822132583606	-0.18163053851911481	-0.04105993426949939	0.05777931819276172	0.02143812980419091	-0.303396295255403	-0.266896490408222	-0.10266622563611849	0.03822875552488614
47	AL	-0.6825245410860931	-0.3819779529590126	-0.6196775882003072	-0.6178774319808404	-0.26766321054482	0.05968807707691548	-0.3997015495501405	-0.2426431393905722	-0.28339334411767747	-0.1867997058204488	-0.09455024016610569	-0.38271046448545126	-0.5189475968998207	-0.4178999243811262	-0.2456881103527916	-0.030904029281043854	-0.268016856017431	-0.23885754452444732	-0.21272543694621837	-0.17294905031824642	-0.10514448518446629	-0.14958264130508625	-0.32668177041398755	-0.2984712502153697	-0.23578203359821037	-0.17274032541975315	-0.16788144119433762	-0.21345826582017924	-0.16150010977080487	-0.17820632315310686	-0.046367952370286125	-0.2708571225839451	-0.3543959965822837	-0.25608451891036266	-0.19018902775776392	-0.0670469628129069
48	AL	-0.7801315254511824	-0.5279181962768461	-0.4285227774174518	-0.39741189462795257	-0.29348429980335533	0.022732500176196435	-0.1948399518022188	0.056817169297859293	-0.13763008438926605	-0.19697991354293753	-0.11949388837592723	-0.3247980517904669	-0.06494561002411414	-0.23446416846588336	-0.2348234112466564	-0.04454118367725446	-0.2122041270883237	-0.028222396249186266	-0.05260382829395993	-0.08309370902053442	-0.11483481983202548	-0.20313376728990945	-0.03747144320022838	-0.04147946228804614	-0.07460455799585936	-0.12238340939299847	-0.19244594335125514	0.00044978702594189457	-0.1576310007413222	-0.13432436029803557	-0.053153214071911425	-0.33148122867429614	-0.16003337951698648	-0.24651719719980492	-0.12874427587822157	-0.061943363717611666
49	AL	-0.17004973000938528	-0.2974608269588601	-0.21096765028779108	-0.1800473084113312	0.0860450615135202	0.012980366338855909	0.029134218863960615	-0.14640219153572254	-0.1558068574317913	-0.08574873004207167	-0.05911490461550917	-0.11524368204991531	-0.29767468227589594	-0.2239623851637041	0.0037033213156196787	-0.0090609471206744	0.010538541694517511	-0.14962419511371655	-0.1703779865712427	-0.04674025921556513	-0.05082082721519421	-0.24181521472063217	-0.26309986651509637	-0.22682026625303559	-0.0699271517819422	-0.09312918675408971	-0.016120657988509923	-0.1994104901242218	-0.2057680811942022	0.025835180954837222	0.014859258585947499	-0.1473679198654273	-0.21728149709923295	-0.2713851630636917	-0.021905328969771154	-0.026703468096887173
50	AL	2.2265211944671113	-0.3042438023565839	0.08336989709562026	0.10175103195439195	-0.16001344598125677	-0.011006247880420261	-0.1543145095689793	-0.025347417645448844	-0.19200953744470206	-0.2188918396177299	-0.03835286144304728	-0.2009213551891902	-0.12572854291537322	-0.1592297060049942	-0.15800046694170033	-0.014702049263506156	-0.26715780860898924	-0.0726687028808432	-0.15240502433221842	-0.1375473809568274	-0.026740353601867106	-0.08864343352831988	-0.25328052398668915	-0.41047110438250217	-0.1387821811636898	-0.10163402056304688	-0.1305202568746588	-0.12176147705088017	-0.09857087158770578	-0.09834784529547586	0.039345346590557884	-0.3080447912254996	0.019342879182890016	-0.1420322753068199	-0.1335021333287707	0.00528591038462034
51	AL	3.8310787455233792	-0.2068550120536896	-0.36374017832092587	-0.4759262584600661	-0.20523188622461985	0.1313946686492211	0.20875928856517556	-0.0862914750817364	-0.18798486825168742	-0.07827634101245995	0.034212785742793406	-0.047530049464879265	-0.3024011921189588	-0.3001899929093973	-0.17998455236934852	0.054403326742862745	0.08949305063462532	-0.1311829729223336	-0.14462299783839333	-0.124745455648621	0.041725631669377816	0.04172642677553566	-0.06243783934156627	-0.1508217795816174	-0.1627589387934022	-0.12795720175572345	-0.0661987024613368	-0.23666124040559067	-0.17191632098721943	-0.12135079977858121	0.056700825948782896	-0.030218847148654082	-0.24276369210774873	-0.2427108149170475	-0.1973538117027962	0.05139054845933311
52	AL	3.2450086831645644	-0.2858971203115239	-0.4591445143882167	-0.3398979283696857	-0.2087323265372627	0.07165893961104342	0.05361774881447079	0.09175657773528406	0.2759538143865583	0.24298928641195938	0.05282685852854796	-0.1813267179436988	-0.11872487792141945	0.09799472305739731	0.05750654763998597	0.06109575438472792	0.028895096491951322	-0.008342210269582206	0.2506903231813651	0.05175570156442766	0.018912288392308962	0.20027460800814156	0.03940270388228695	0.23239199594580806	-0.043843018436426406	-0.12048260716144676	-0.04854698958452991	-0.03316049872794613	0.23120898058523476	0.06336314766628165	0.04023579816356615	-0.13291503747727573	-0.16630212490038548	0.14583648776115177	-0.04815977267764593	-0.010198658502857061
53	AL	0.9229605166421596	-0.14650887167192006	-0.7086719889083812	-0.6526077618985231	-0.22979945972083837	0.1171365342243762	0.17556888010508465	-0.3084516764973022	-0.42644018043662785	-0.09187395930854736	0.010251856505439139	-0.05908560088480941	-0.4447198692650442	-0.47520344065188763	-0.17812577374675942	0.0005126362258751627	0.22411280459094984	-0.34887401987797484	-0.28395724177490567	-0.09266052978683637	0.010963524894185839	0.20663432819356786	-0.25563047264526645	0.0627852949352382	-0.24216007881779456	0.001392358958325346	0.1771309351707775	-0.23842568298947775	-0.20987742077585836	-0.10204878744269036	-0.00027528553186839666	0.11474640040062611	-0.43229194410956634	-0.27401389405122417	-0.15981434317565968	-0.007127500132874776
54	AL	-0.5210778569806661	0.2041240020905235	0.1915679537844177	0.09324616955424525	0.08288679854928516	0.10122539436775035	0.1457641570582805	0.12484276264240429	-0.21599575092312556	0.05176641848638319	0.006492210378782559	0.08039540139302637	0.11396840744508419	-0.1038881469456816	0.042373342179639506	0.03874160492680878	0.03066109778900583	0.08830103287805396	-0.16645748357370793	0.04272181448889567	0.00442133510536491	-0.2593920717561752	-0.10807991423543772	-0.045890426189995115	-0.08895359899888977	-0.04194139887797654	-0.006505203581053665	0.07521905634832216	-0.055943924740028184	0.033131823497177304	0.028824015929112545	-0.0011691673442816297	0.10935674711346166	0.025566872974090105	0.032298043684110156	0.04333676762880945
55	AL	-1.2602798906951327	-0.11510599207010364	-0.2112197748809257	-0.4498165408829897	-0.21540097540511205	0.043032945972199865	-0.04193770823404108	-0.12549653062288668	0.06338532695356558	0.04446940351193296	-0.09565759312034683	-0.15114952717706964	-0.19467264497186532	-0.10313384325588204	-0.026888084059044415	-0.04528166498909991	-0.09063754675289648	-0.08278808342153438	0.08115764405761872	0.011381209437659301	-0.11720086930786133	-0.15135905095652058	-0.3088658855697434	-0.15583892848189784	-0.12673016848662766	-0.1728979246127501	-0.1004028300229095	-0.20584554628129137	-0.0846883309425086	-0.055128781202679555	-0.07179186987854946	-0.12172165786461109	-0.1379912489165051	-0.12631590590507757	-0.12214687576274452	-0.07288510521992464
56	AL	-1.1617505649749023	-0.19856012940321843	-0.2185206620588147	-0.3385230256639936	-0.16074695136444483	-0.017373076667599463	-0.21881239860397522	-0.23321160003205313	0.010854167110690205	-0.12101760227003977	-0.07522008077138664	-0.264643941491834	-0.2591363233870946	-0.015999885063784136	-0.10819375306125723	-0.0324405359934421	-0.18939561161015456	-0.1725805764983791	-0.007068916293952787	-0.08141473822245804	-0.07270631643705627	-0.059118367340173644	-0.1769507330162517	-0.055147247262774646	-0.13533211254399835	-0.12257552553974177	-0.11886043583545008	-0.23453697443714563	-0.06759245676355491	0.0011654008604622401	-0.030092317016512937	-0.22964753983107855	-0.14369555522486688	-0.046178943222537905	-0.07195918708908877	-0.06736474493001587
57	AL	-0.6037827982010858	0.42178880923717355	0.45992985525461205	0.12787948853947584	0.16388306742413405	-0.07015395791403778	0.18223143112579754	0.33831783839250124	0.11057447917468388	0.0320028252789164	-0.07883897709902665	0.3809838112501889	0.4626353946307262	0.2866496755137684	0.1007718335659461	-0.08174945722450166	0.11378620364768932	0.29797977265874825	0.07450067177229724	0.01260115733514744	-0.08739862965660483	-0.13173394470396887	0.24123724000377844	0.1052601285629884	-0.09042679270969328	-0.147693991291712	0.18316928454483983	0.3414984214423266	0.08031499425178634	0.09930691256789209	-0.06015837458336659	0.06049896850633918	0.3454415331429218	0.0912942351489886	0.07390249107850833	-0.07193015787878743
58	AL	-0.7033002655342623	-0.2519341896177032	-0.5038296533763118	-0.4533349239535708	-0.1316091413099003	-0.011646784674579802	0.22694732048870458	-0.27127969081325115	-0.2750686028101102	0.07829634778949435	-0.030656976319495377	0.07564745845599086	-0.3723565411271985	-0.31194647338788395	0.03493274456706408	-0.0352103349100783	0.15767494556565131	-0.25904855439296687	-0.26872783751969576	0.010713596207934217	-0.04455635520593526	0.19528258721584463	-0.3250245179199261	-0.27427635752876084	-0.05526565567899683	-0.08146556502292246	0.032981921506666456	-0.3364664768362564	-0.1863331747129202	0.04024654541803713	-0.03773283089944646	-0.0290287959672878	-0.39510294458389283	-0.3096802951524658	-0.02327616659762699	-0.020845320662129962
59	AL	-0.23899930677974748	-0.21240861961240198	-0.2923058619704434	-0.44964853213787404	-0.1414862749921728	-0.04167381665419456	0.018252529465855538	0.12872105857426036	-0.027621357629609267	0.06939667076929978	-0.03590141327433283	0.05355883400806538	-0.09102315465820243	-0.22297523704974653	-0.06267269824050625	-0.05221361587487827	0.10295657495772681	0.06654819884241919	-0.1106669454980207	-0.01328755453913244	-0.04825660815689037	-0.11759830540454524	-0.2726112726718464	-0.22001786197540996	-0.08972396434914409	-0.03925072627251214	0.0202845453146262	-0.021224321802761126	-0.12174890820849238	0.004194177997490056	-0.029485574893851285	0.05452906089873999	-0.10000987861289445	-0.17677847995023188	-0.05309854424218785	-0.03415821918421469
60	AL	2.6658881023053773	0.1578731399087987	0.147590758470044	0.24631786832474845	0.19854359907964247	0.8621948766169414	0.42632068566988424	0.41178252517983643	0.47956794821658755	0.6546066399184906	1.3713459340627216	0.3130385158449611	0.24892870359966446	0.3320648556016774	0.43572865573007846	1.0175777678627655	0.5627360521466471	0.43893499355934645	0.6020744945612803	0.7700763393993049	1.4649091098229823	0.9361741918267079	0.5001112751615951	0.6830229988496248	0.9323018570270378	1.7182029589053023	0.5759146974633343	0.3804403443360191	0.5640763822115021	0.5557986353980902	1.1158421413369493	0.5838379892637331	0.24376788104960168	0.5028687359437138	0.639270182953717	1.263509797536583
61	AL	1.0193237540328293	0.608307615397581	0.2516933062271536	0.041786163510223906	0.16213442483876506	0.10511500008419539	0.6947698919277443	0.49511290260705104	0.15079363812980684	0.3031663288779106	0.07405324206174824	0.5235998432724074	0.34118063232666995	0.15976482757339738	0.24917014601833032	0.07982855992135796	0.7424249888754528	0.6460992238315237	0.2571156816491099	0.31219289357972646	0.07926630009023261	0.788791843981534	0.6415952294158427	0.43548211882625026	0.3176813533208862	0.14981466551835562	0.6219825569450482	0.5295919621339635	0.3113007197770411	0.30280313018504673	0.08602850171508192	0.7781818466616823	0.6536904203892268	0.2508525477391278	0.2576622097454343	0.10624161047920944
62	AL	-0.670369937119591	0.39626845537414335	0.19590037311263764	0.37213514800518666	0.21075372190728614	-0.042276547872655224	0.2508263520107351	0.18949858897189792	0.14708822439765634	0.19338268463157204	0.00625722901193726	0.4704017510186027	0.2690287391005298	0.3051764858522583	0.2200006371697586	-0.009658042692822999	0.43029975309860924	0.34107476934274833	0.2617456677673664	0.22261034490903697	-0.04019669895325684	0.470019411017211	0.27499653691027187	0.28914664059787226	-0.018832197350122426	-0.09180016488375492	0.4239513448894707	0.30423386399347635	0.23447624185101235	0.21215606871148746	-0.043720453110759894	0.3261861188530961	0.311564857343973	0.3437704811444221	0.2354994318216076	-0.023568259110099632
63	AL	-0.5783813084598686	0.1468986151482048	0.10157153757441928	0.33074075117912183	0.2840195192385462	-0.03432652461405494	0.11812214833305756	0.1555347789852612	0.3214124080455547	0.4451757198326707	0.0364529836530485	0.16450578547573724	0.3760599780871512	0.4833822628081976	0.5076661141679876	0.0484898721367093	0.1274741132380155	0.14887273598605993	0.22087719647122595	0.2875958499227982	0.008901731954898517	0.23655332570411053	0.006723512318920655	0.013946534781972622	0.1387880192252317	0.06532312322163777	0.14592049351878777	0.23471335884130357	0.2164861562731587	0.3634987074180655	0.024769260398616155	0.22666977119496345	0.14205432489922343	0.20901481617868267	0.27456396641564074	0.01269880419687186
64	AL	-0.600496564838479	0.10345322859611383	0.14057902818585433	0.3764988349109606	0.31426623957671174	-0.11367682796270584	0.4115297653702381	0.22911605937766127	0.12207807057839348	0.13044538516015924	-0.08074353813990953	0.36444630131133815	0.3000824264558687	0.19125695244701646	0.2006713700949957	-0.08321242681879704	0.29896511807642745	0.1246544338742614	0.0007524783752888009	0.09249503483647326	-0.07672860309593932	0.03346168263627687	-0.16090100774509192	0.169044959183659	0.04063933021238225	-0.07488434637213148	0.21336561015667566	0.13204192491786976	-0.042832944795762495	0.133134771881882	-0.06620896808007803	0.24852096357201336	0.07140719434506781	-0.026912192557856263	0.13400185571564793	-0.09011086766321941
65	AL	-0.03519460052271293	-0.22727255198095508	-0.4987335192138529	0.053883067039320665	0.003204965528003978	0.026862824299808796	-0.038816614242267566	-0.19603031632437365	0.05594080250113875	0.13286909432349436	0.07731130560482391	-0.07112454998065731	-0.2570750191661675	0.11249246517737244	0.15634427372135218	0.04844204623815407	-0.02485826990173967	-0.16075655131286265	0.014913372890247856	0.08658642694041407	0.05431333685389239	0.03768503499139887	-0.33100997597206067	-0.23902282991548818	-0.05339569378827591	0.20281113568197817	0.009488168708115086	-0.17128922270689015	0.03175267902473944	0.13239138222889008	0.06932309783148516	-0.0018317496401211164	-0.23702723185102031	0.060990615918578905	0.09614924482917864	0.06807565028166662
66	AL	1.3022136541641294	-0.38462132827072004	-0.654845417192548	0.02972166242396912	-0.11790569880676638	-0.09363152868494673	-0.13882061672808438	-0.15400058967023506	0.1842478100038537	-0.05025356450522789	-0.011123224451620173	-0.3683712583434247	-0.38325436185422235	0.07480118006270975	-0.09236637442161211	-0.03572978953123607	-0.20498698519081215	-0.23139470446875368	-0.010162722242054056	-0.08679609226677487	-0.049588907161635554	-0.3151757862186705	-0.4136630264660897	-0.11018811912310866	-0.18081077916335553	-0.15322314307875473	-0.2615130193853437	-0.2762337113896027	0.011984383304597057	-0.15276546436694294	-0.043336656812095975	-0.21536905012944174	-0.39160270484789805	-0.07361207074334641	-0.16345955129827883	-0.08760124905360911
67	AL	-0.07453704326414075	-0.16231345255252627	-0.09139246285161629	0.2683296488224032	0.026477593102936403	-0.11515438714214254	-0.1515112769562969	-0.09431210949723146	0.03356569312124669	0.046856434266898006	-0.1695143311477666	-0.32849250376826444	-0.31305314181034827	-0.12134353308227452	-0.0799953153490146	-0.110139035051392	-0.14583740348713292	-0.13184890328033932	-0.12897467187233697	-0.02529453078332	-0.16781639245280522	0.08553611383223768	-0.18032002612836512	-0.27288081586777296	-0.06421292213635282	-0.1739549968463331	-0.2318860614842349	-0.28887974598652744	-0.06775671768500852	-0.06263820155903338	-0.10251912788337147	-0.19267511031398465	-0.1998276959941387	-0.09391488051955887	0.01342859387313955	-0.12432743489159503
68	AL	-0.29770419820159605	0.1685491963488579	-0.14803501091642313	0.414376674815758	0.020067630515846924	-0.06719141640586912	-0.07799809109015421	-0.3268795941267497	-0.056976923944957736	-0.11725858951226881	-0.05789559808570366	0.01972870851513797	-0.3146976023409386	-0.22513884341132895	-0.09356933035222414	-0.01079132764752222	-0.16297005960905186	-0.26759575374919775	-0.24609233739039155	-0.09794894525929188	-0.07724947661230952	0.09001654019360565	-0.4294131830766898	-0.4119618077994783	-0.05164889716980553	-0.18427107788013852	-0.027383078025919494	-0.21819154686396	-0.12060899832205974	-0.057208473978422936	-0.023084612430135376	0.07880993531636482	-0.2103736513000653	-0.07096327723303908	-0.02307187390668486	-0.021426646110340952
69	AL	-0.5755122714497548	0.3372397198512953	0.599143459079214	0.4313362368570208	0.27822680582994175	-0.0757524924969939	-0.014530734296266501	0.5371872138483873	0.19172434866982113	0.24733731445325569	-0.10834547811479256	0.41451908233476287	0.6836853134324306	0.34181141620122535	0.30061296978583607	-0.0934771181780718	0.04464288943568495	0.38910699721384995	0.1740619529972861	0.24393032228565148	-0.11476488506306115	0.012616579826131138	0.18928798759474932	0.1092325017670949	0.05322015973975358	-0.12489765673672387	0.11834583258810039	0.43209580689911514	0.22482410945056175	0.2788116081481214	-0.0846465792907446	0.21773521658781392	0.5180915550998745	0.28092856413115264	0.2840075426007602	-0.10976194757188673
70	AL	-0.6592041276690374	0.14823122967611568	0.18981227185405847	-0.35269292864094326	-0.06846648718255177	0.030094899010001175	0.1439690808419608	0.12223129857432896	-0.0045316057305699875	-0.06181689057729184	-0.1266207013323366	0.2880459465208627	0.22036313273187336	-0.07258681443401882	0.058827878302983416	-0.05793228288003838	0.13412492788662977	0.12396058086526224	-0.06587225992726398	-0.08645154592394078	-0.11031432451303036	0.08933536078081182	-0.017384179182586612	-0.10324644260218874	-0.05076107787716261	-0.12949740410600735	0.13678968422616966	0.14310744952843424	-0.0920318468057566	0.0322951798473991	-0.02516562614271356	0.2043408881310136	0.16360589410335225	-0.10265527198734614	-0.024703293434302664	-0.04001825504769019
71	AL	0.3213088081231741	0.010696814083712702	0.1660879623483391	0.3463519785526381	0.487712544553071	0.01141253704792522	0.1714946043747162	0.10339071647836667	0.0821683341262216	0.2054271522414688	0.03847617237122092	-0.009080604406679238	0.12796291367769053	0.23666609035268704	0.2986593813341355	0.0075972253080538454	-0.008344295323505002	0.07884732341971684	0.058515908360934454	0.24990288824860485	-0.002715379881343072	-0.2148569524906933	-0.0048011810049071735	-0.08676877211559297	0.06251746581380069	-0.020819920132973513	0.013571666388096149	0.16042716301144583	0.14571424269170052	0.2659327306808856	0.037929705358085486	-0.13303307936827213	0.16188381271407049	0.1905083673409106	0.32710352883539906	0.015510932816123812
72	AL	1.2910707971041244	0.006840257667119376	-0.368434547745768	-0.1388646331834419	-0.04059825814840967	-0.0913029860148773	0.0116771958066485	-0.3973283556924771	0.002114785278344078	-0.0714931298505011	-0.06344723239854211	-0.09266313008193261	-0.4559419922122935	-0.04936092028986949	-0.056157931765796754	-0.07815673612744045	0.0006213252677789161	-0.40949479449142423	-0.08159047829249033	-0.09785257218161059	-0.08733068707437419	0.1347538348054896	-0.25552411239111733	-0.3913048038380938	-0.08865277068178229	-0.09601410360775098	-0.0527778220472202	-0.4541511100037209	-0.14363938252413283	-0.1485665985098224	-0.050432907904468416	-0.07734504404376141	-0.44606584102151625	-0.16365670127514742	-0.10588388467265641	-0.06463743246011111
73	AL	-0.4275323779921232	-0.05056083382643073	0.09393873290407084	0.19531396040025184	-0.0506100325080614	-0.17581470082841633	-0.011739492499467041	-0.12436572348442193	-0.2586890277906693	-0.11820304939815718	-0.14235656073827918	0.21297713263216966	0.0312749051286314	-0.011649036802599766	-0.045262990614280074	-0.11346601457481786	-0.01707518400023378	-0.14553858170920847	-0.20976395710844353	-0.10359710425193869	-0.12482344980740145	-0.038831887177203456	0.09189668625920672	0.022439737826246184	-0.18600564606705727	-0.06946437161168967	0.03341413075678856	0.07018343182108261	-0.050446873868032815	-0.03063248239293448	-0.11385700470257754	0.006575373960266195	0.06583285574999087	0.016910556886182593	0.007738588107041311	-0.14208629013509966
74	AL	-0.194958402774833	0.2741522367089728	0.6287430444801836	0.10433084077926691	0.07284158122008355	-0.12654947195057065	-0.06698795891550324	-0.02588452003400188	-0.42704600489858346	-0.1718274908600993	-0.09088258336523158	0.0812840235589497	0.377327034393909	-0.19168242304255206	-0.09357494585279602	-0.0814323457743793	-0.07242522569287968	0.03241883430711534	-0.3214936426952216	-0.12435749467165547	-0.09288510031239883	-0.016060290820852613	-0.06843354243073657	-0.13010831880274776	-0.15131755789176238	-0.11156956622132841	-0.024425371633609694	0.08813012225557743	-0.25568605727879024	-0.13865671208221259	-0.05750094070240408	-0.03766499661552769	0.17851422572170683	-0.16798318401540657	-0.08274744676743084	-0.0948872234439333
75	AL	-0.31412269834363804	0.4763728988490481	0.6010076556531236	0.26103411019108314	0.28060172722564247	-0.09918087966176259	0.41141662421808456	0.4543053975976212	0.15488615698163577	0.17540443962422536	-0.0488018609355666	0.5078806931593587	0.7356846275911284	0.27342815907692475	0.2691357377518392	-0.093815138268182	0.47844420355876505	0.5339875241578196	0.1765717935227782	0.14655130829196183	-0.06795985031371288	0.39211069059939196	0.44561112666912994	-0.0018056513276379083	0.05359042039205847	-0.10432828721593196	0.4955828773964074	0.6709116394967132	0.2798290450160047	0.18994011663667126	-0.06252855712373995	0.531485123960576	0.7532197012819678	0.2668102992099144	0.22762008108683307	-0.09896895928063554
76	AL	-0.275643961079021	-0.1294208840622626	0.0057688990908713045	0.1901240379061988	-0.03724868019219918	-0.06356570924441662	-0.18528440184773998	-0.033701376277106954	0.4962100740063182	0.14183740383056398	-0.10057829127973839	-0.047203974464632315	-0.04196371677846	0.49115901950274266	0.10001193401149344	-0.033862139601708474	-0.10189208780600512	-0.05753245761555331	0.2245437724916961	0.012753726870441073	-0.0928989430856193	-0.3337655464018589	-0.2344860314542298	-0.09923333364524808	-0.15551315665609933	-0.12510388468576894	-0.08373284818318444	-0.07010012152749473	0.24616914062437034	0.057406762157484914	-0.04462791908640995	-0.08931110880345272	-0.05283871909734683	0.20138658268181442	-0.0011427874230286461	-0.045974560391450536
77	AL	-0.5103722132482309	0.15843688817982482	0.001604173409333054	0.20847589900190733	0.08526611058957645	-0.040362705000264176	0.030772543606321645	0.0060903219287254395	0.46622835229726145	0.023173303849024274	-0.09746465627720091	-0.000681187975718478	0.05749978580142967	0.4951868552286789	0.00127458420381521	-0.05343796707298831	-0.03901198720547161	-0.0658391105444725	0.3118836261834995	0.008176876248066844	-0.12120152972216847	-0.44080194727426464	-0.1971320108906976	-0.04371853184678906	-0.09995652533309507	-0.2542179196990625	-0.13333332583758228	-0.04404831143477278	0.3049860892123135	0.031250985144837984	-0.06915206343555969	-0.13265522789026785	-0.13386034181642736	0.21441613294014905	0.04150900341911812	-0.044455230765421794
78	AL	-0.6885531498009613	0.23822233278403449	0.47917846770732786	0.03382848317884535	0.055770938838118456	-0.08185202693112248	0.333378360590736	0.41878410923024684	-0.17089098762931354	0.062355827148976695	-0.11433461696486336	0.32498066495396216	0.6450585870420298	-0.057569317343253545	0.10580072620016634	-0.06187606280567581	0.21567980537784348	0.36446180785129717	-0.018206433812432365	0.04115030712792811	-0.1349794282502098	-0.07689473713492176	0.20753986134811647	0.05704046297426109	0.04618128093825469	-0.12217780809484752	0.24458310879681933	0.39717130552850005	-0.04123439420258301	0.09017519341982044	-0.060856677004840876	0.2987486828492736	0.5032949153241373	0.07333253478426771	0.02902236046950324	-0.08042145584317972
79	AL	-0.759842027665763	-0.45924730024216287	-0.7687545434896608	-0.8096789912486573	-0.4953093256200666	-0.05201761370282254	-0.10641835934984056	-0.32296380387674445	-0.5058138929065229	-0.22123951380066392	-0.06862446096798569	-0.2237345141666528	-0.4171632433777391	-0.4881341864492329	-0.2764485521268426	-0.06553512913080306	-0.18618349170570964	-0.3945186855481333	-0.3721043451037166	-0.20159078934360664	-0.04939741289310695	-0.18320675129046848	-0.37405941345670507	-0.4425859253108581	-0.036223243605558786	-0.20607929725878127	-0.13113145226697076	-0.40530083951286494	-0.4125418548939028	-0.21908993099886792	-0.047847198761633236	-0.2374669160552183	-0.5016404435561846	-0.5181068529105718	-0.22909612979158778	-0.06266339269946908
80	AL	-0.6940755709004256	-0.14039538039899746	-0.18000198390409106	-0.10943859114152765	-0.058501743697708	-0.10327270259236343	0.12397672150168937	-0.12383135807494822	-0.20777720591470167	0.03660411334669189	-0.004707664396047528	-0.03700241098800949	-0.17974089092615642	-0.055045119574588575	0.004043396009910549	-0.029546673130119494	0.007395453622506154	-0.15856569850057167	-0.20135341095323606	0.01487316531172933	-0.027970260411428804	-0.1538376590818813	-0.5689582323390858	-0.0683649287635929	0.07580498869344632	-0.12968926943681497	-0.10853925041097517	-0.16291776311111597	-0.11177088229615273	0.03602789102192988	-0.021204546537493374	-0.2005628724772217	-0.24455283598323196	-0.14660803083813667	0.008332249277826942	-0.03545101246043236
81	AL	-0.393005452209967	-0.5591719029816608	-0.4125047172741292	-0.04691922327164377	-0.10903561138841678	-0.08834620516410507	-0.19994196033379952	-0.36937209125533355	-0.1471989609543063	-0.02128867633440773	-0.04605637404146212	-0.27467289372202575	-0.32936666240313883	-0.1789644727507118	-0.028972837652682548	-0.04150801960930428	-0.14882270179321921	-0.3629837307074337	-0.22540335545188195	-0.023413272544890784	-0.05437202174705158	-0.4152280682854759	-0.1343279632196745	-0.18593527070714955	-0.10301032474522098	-0.11879544056322522	-0.2411523088061343	-0.28780777947411185	-0.18562725490557203	-0.07772928929077122	-0.04270037679746963	-0.3876810518711981	-0.2958394471374904	-0.19104364213433855	-0.09610596398690074	-0.039932178565548204
82	AL	-1.1660633612099267	-0.28917529786016605	-0.6135258851649393	-0.5936515616691143	-0.2859912491127108	0.039023992523500084	-0.2487642529343721	-0.18877718314066044	-0.18035782917616988	-0.21048115036632142	-0.05311349167008639	-0.332975253055435	-0.3249949103322892	-0.1832603004975799	-0.2658680742274956	-0.027713761803478176	-0.3169153334626266	-0.33094210868225155	-0.27702663646908643	-0.17204904605289184	-0.05405053874893084	-0.1343379815945847	-0.2762999987766214	-0.40787824260102085	-0.11338077664872215	-0.13709277418719157	-0.3329524810630604	-0.25151782829643343	-0.2221723575269493	-0.20788124455625595	-0.018761600600529227	-0.2995577347673564	-0.40617677819705644	-0.2555495997969541	-0.24996893138666365	-0.03750816306006621
83	AL	-1.0015932998303345	-0.1822445129968382	-0.19345890592835913	-0.3454944904301587	-0.24787806560338943	-0.07251813300851273	0.05892416743457052	-0.07896889426857656	-0.24023649913044332	-0.2497787243258121	-0.08804034374333525	-0.04682522676879486	-0.18441311060070126	-0.255307373944167	-0.24405569150819362	-0.1214821710578371	-0.07261867743917927	-0.19178591998283995	-0.20127747972342547	-0.22825796939549337	-0.09146328315320562	-0.34627264616546993	-0.44768539859222173	-0.19783000907437304	-0.1807587819657498	-0.1698834141145758	-0.07786854273206811	-0.2082669722868621	-0.14567514840589174	-0.20423924641384728	-0.0908585694506342	-0.12544271918866634	-0.2504279612286442	-0.18905612205008138	-0.25048857612726827	-0.12897127253325968
84	AL	0.9480256562933325	0.010891865773226428	-0.38412154681435795	-0.18365561535261676	0.12273849356633937	0.1573361004502729	0.26929007799109217	-0.031507615486459695	-0.15415675187231775	0.03214554579190443	-0.006645879168631352	0.3015057546248081	-0.14609595796840547	-0.07479218949491806	-0.03574196772868732	0.013026375903560483	0.2310836678701652	-0.08219899596298219	-0.12745654777564064	0.049886937749856974	0.016339144761284508	0.4565767325777588	0.015911235334959306	0.1275368957502051	0.37077602450741526	0.150804900465006	0.26913225311883204	-0.10749634173210235	-0.02507168504089763	0.07296172446626564	0.07020273783585051	0.14559389305066406	-0.1727924093222885	-0.06040164076113719	0.05752171340545453	0.08816129834704567
85	AL	2.059891641644447	0.023287780475883757	-0.14838322767312428	-0.1064750116610409	-0.016599907842285377	0.07278845560961278	-0.13791303361062407	-0.07430276927615587	-0.2243339679377936	-0.15209065623847828	-0.033570094215521706	-0.028024128875568044	-0.3029260427475883	-0.3825390716362086	-0.2559502633406622	-0.03153420272172469	-0.11109702584011416	0.06644313236811533	-0.07339504848192657	-0.07658594655237072	-0.028936675597469375	0.23278386567196058	0.4448952146780852	0.3060715743020489	0.21167262830868727	0.2479895537924554	0.030940935469968234	-0.021916213140941332	-0.1353516116927585	-0.12439939966650321	-0.01767424695739228	-0.058128796437862396	0.003621343672183086	-0.12161911949353277	-0.09214492152509612	-0.031125115871580622
86	AL	2.029258118190025	-0.016441885365933606	-0.23013571404475974	-0.2663684172795804	-0.10027369091526861	0.355955833087338	-0.013519164644779202	-0.01887264119540033	-0.1888912156992344	-0.10476720791743477	0.733978863192213	-0.031235915720076002	-0.20388336486035757	-0.3831511468875491	-0.20023417419047917	0.4324781660459882	0.03450862596254589	0.07984768110204682	-0.018874972092766562	-0.027359192226247053	0.7871270944212646	0.4857588944153304	0.45041197838038005	0.367010131114588	0.31791331578329207	0.8896536932936641	0.11239463418236817	-0.014850160786684385	-0.07846387365862345	-0.10795202314236774	0.44365373109861506	0.12667858165395773	-0.053439619297909524	-0.06378780727646438	-0.06404578752289791	0.5801652944492981
87	AL	-0.12959635159019556	-0.09530430813981372	-0.3203394420240693	-0.5134996041500153	-0.22182988963236272	-0.0435485916341678	0.17944461136388146	-0.25302449837551244	-0.6262585332417047	-0.13844627509326185	-0.012754500808146996	-0.11778703562176263	-0.37753162190803113	-0.6626725912382205	-0.23149830004674066	-0.0617283414027292	0.18839636305735563	-0.1259286041725856	-0.4616825027840231	-0.14463849639053739	-0.02500598230642226	0.29383384651156463	0.11016751232282135	0.03164387184350646	0.10144307870934749	0.10948358205094375	0.03311784060989753	-0.21574216324581888	-0.383672571391477	-0.12145942417067912	-0.03539510678520763	0.058244150453645505	-0.2075929225695735	-0.39134675879832437	-0.1724124859438383	-0.040873589527592014
88	AL	0.8481553674262552	-0.20990148933368546	-0.4949768640140677	-0.5074121151368546	-0.2073205166646146	0.020670706793757265	-0.3200581369572982	-0.5587607700195388	-0.34043925127856506	-0.05814123726939574	-0.16154665784046063	-0.2580694919219154	-0.5424384484956842	-0.4614057187368607	-0.15142906727898897	-0.08538137264712864	-0.27240154680300793	-0.5223357764009011	-0.23555483385640136	-0.08441767889893531	-0.13487083526000587	0.0790683187198701	-0.2167486142101896	0.0034493805767643604	0.0494009586561705	-0.08930727764910174	-0.3483615490726133	-0.4865891067212873	-0.31691267419273683	-0.12593078100641497	-0.08950267282909563	-0.3186390376308074	-0.4879622400951397	-0.3033134092004138	-0.09374663883745371	-0.0821379141429821
89	AL	1.7399582591493552	0.001999580664731937	-0.24247748852176187	-0.4546458073000359	-0.2070585512913441	-0.0017007323727185053	-0.10519981140656842	-0.23658448304369242	-0.5046551626324752	-0.1204649008268861	-0.12528966232962369	-0.15065222946446977	-0.2901163483740821	-0.46791970353765316	-0.1693681050682958	-0.07038070684047892	-0.10220619176070478	-0.22751918432497836	-0.4358689662255808	-0.17072542704794236	-0.13253720675386482	-0.23829481311836992	-0.20354549949966744	-0.3319735567070237	-0.04636776338353599	-0.20913200582117153	-0.15486733480811032	-0.3086496388161972	-0.4251102140813892	-0.22535647499552686	-0.10604290903043878	-0.007559549210254146	-0.22331364819119381	-0.3897934596306628	-0.23005896661982178	-0.09189700035128845
90	AL	1.3783482290938587	0.0686269844441807	-0.43735665945612	-0.5012755547177112	-0.15362119911993988	0.10348177757980581	-0.16329421975304675	-0.2625243366238853	-0.08641955468223184	-0.14921336974818472	-0.08479918853990875	0.036366903696905095	-0.3500863786607549	0.039025456611543774	-0.19165729363640727	-0.007490168779641149	-0.05878942429621259	-0.2915407470668824	-0.20809760234926333	-0.16242282707086603	-0.0797797894330119	-0.2485219965162262	-0.18954827461344598	-0.292974832675931	0.09704627084905515	0.04986526126871649	-0.06979293864561009	-0.224928509413628	-0.08742737748892626	-0.2004898508519819	-0.048499668947837304	-0.048898733381924964	-0.23791972756090052	-0.09732347956594711	-0.1330154169154738	-0.02900820349123734
91	AL	1.6142824952611516	-0.005512794474614502	-0.5292160215488909	-0.14946557996398546	-0.10076289820432183	0.08292581802721122	0.0874209198369047	-0.022725164745598214	0.17220240417163746	-0.13589550946487122	0.037086656751312064	-0.1465498005735465	-0.2487449174460416	0.27241516648654296	-0.16120379153373698	0.01789006622260536	0.0972539256015762	0.025580866738628416	0.11601944592865465	-0.002612186025603369	0.12868005541961336	-0.09747218472228186	0.37328542308371593	0.32914615229471345	0.2827248813218739	0.3206204616246779	-0.05782738554523503	-0.045539457728214605	0.31320530702613447	-0.0802098466113928	0.018327521972875793	-0.05631009453446956	-0.08867232768383687	0.19008919278565362	-0.04756533261884899	0.09436679475505483
92	AL	0.8329873215749258	-0.04721696608868586	-0.21937033417076268	-0.17678311500565247	-0.1845498749706327	-0.010638852919880648	-0.116287017863972	-0.03288628830697288	-0.05457710034230312	-0.1436549511676602	-0.12697448146893442	-0.21730155029148746	-0.1654834682037133	-0.004811925113886284	-0.253201964385793	-0.08455758764779686	-0.09681537231412707	0.02776325412801578	-0.052502103778942266	-0.116202743924887	-0.11416979146984774	0.16713554036019357	0.34706016770962	0.14895502912071645	-0.09246250957985952	0.09052562429460034	-0.12568592897451297	-0.08429047048675328	-0.07268488494544534	-0.22091172191642977	-0.08976989532621926	-0.09929741526376812	-0.034257876892204664	-0.0032224088221229907	-0.21644664342655456	-0.07212116892143805
93	AL	-0.8487824496767709	0.3776382931658919	0.3502383151404984	0.26620261096830355	0.3330811777997216	-0.05107079110815205	0.12094904503852832	0.1513521516097966	0.22393524938901055	0.2048084087692671	-0.16561030397114807	0.14391605244927963	0.25888711597808944	0.17408743767801327	0.21223059358511132	-0.11966342616497205	0.14038410447828664	0.16449879809428997	0.10240216376424083	0.21025873658858985	-0.1437301793284369	0.07985577179608569	0.45523410610490983	0.24483144098025744	0.10110023972529741	-0.17070376678720844	0.07125768483523887	0.07807877715395278	0.02349684981183464	0.15902033086641404	-0.13923218285510308	0.21168768981896935	0.24635442546482056	0.14517215624656143	0.21234039208984645	-0.1145780139003012
94	AL	-0.7379516635135608	0.5571330606402396	0.655306679510582	0.19287248349816966	0.37318962359637853	-0.10971087414439462	0.05102180321513927	0.2387881903579367	0.10815711446169207	0.18684054264387195	-0.16827936462250626	0.24439385002342306	0.4424593488531894	0.09081884458060863	0.2020850594164577	-0.11717268808171255	0.24056745024586312	0.43111819340658336	0.1520528007970502	0.21096115987596242	-0.16639761743695147	0.33207274932728087	0.39788976209875637	0.22597635260231047	0.21432250899242364	-0.18424340920676013	0.16272443009017779	0.34859440566975447	0.03566666654716	0.17049023191979368	-0.15955144721813963	0.45413343311140664	0.4670221713059034	0.17754420124453518	0.24281409344080618	-0.16893255245047878
95	AL	-0.49274455666253925	-0.19229882707239998	0.13538303301925025	0.38561993913793624	0.21107864312564173	-0.10223382145984594	-0.3330865926232676	-0.10200720648813605	0.04554661445540942	0.05865909940976899	-0.20369453137130333	-0.197198892524597	0.04652249812556997	0.24385846250814391	0.1448987583619331	-0.1673046249916137	-0.30981669817921986	-0.10288237863862415	0.03786925285769527	0.03475111667913522	-0.1993245238068383	-0.13272558060120013	0.23804595381292265	0.22285842035023973	-0.08057044308020972	-0.2677077794594027	-0.3438075200483224	-0.07831495171360248	0.062215483503423985	0.008595136534089887	-0.19796306901645122	-0.21655036526207627	-0.00702101974876318	0.1666782247823655	0.07036150106720485	-0.19382796113854273
96	AL	-0.28061101450917797	0.13519152744982077	0.18417565504324407	0.4397729951254423	0.16501924942587531	-0.10255289061350559	-0.12423158207617085	-0.1754958207362146	0.41432223757392894	-0.12876281876261098	-0.18721411563285628	-0.2515251055280764	-0.1050199850156035	0.5228966614925856	-0.021544306460014373	-0.1340384008704616	-0.22285451973899484	-0.2309270382993095	0.3244199960192996	-0.1844257202666464	-0.18528478514205193	-0.09711924803808575	-0.06513526867820268	0.07523720017224753	-0.1043095814246901	-0.16089478364524867	-0.2727904057163494	-0.16879017011333863	0.27756187712406677	-0.10562737422734891	-0.12255975156168852	-0.19363875295850275	-0.15654070237568396	0.2198709951772143	-0.09643769512746136	-0.15027358060953144
97	AL	-0.38303979124096066	-0.14477812660007383	-0.16551663814026107	0.10689962612802884	-0.03454759805262286	-0.13999280277577086	-0.20579933793721678	-0.2737926878208051	-0.10810662346440808	-0.08918110690765801	-0.08843834319981647	-0.1915980444604306	-0.28735250236382504	-0.06499389067307582	-0.1039591789217944	-0.06897685784345398	-0.2083739757356508	-0.22706132487411937	-0.19405823048890292	-0.11495824057887533	-0.0869781529378324	-0.2948087223319941	-0.07673130304679121	-0.14474480451114546	-0.12886876010504467	-0.07354964246311635	-0.22111368220674738	-0.3809313183670859	-0.21187548311598636	-0.10712806285513438	-0.0763064582851326	-0.1772987539714248	-0.20417229469538567	-0.19231357673182187	-0.11658375244974206	-0.1135364700678041
98	AL	1.8093836229459557	-0.20016828068576809	-0.5326694349063179	-0.06546177290075406	-0.15209129337778626	-0.04346185713307915	-0.20368353060054195	-0.26309931619363475	0.1878974367798697	-0.18923859608806742	-0.1285007121576215	-0.3190215964526182	-0.5309380505143946	-0.02338714189459734	-0.2385567927270985	-0.10420075023865327	-0.20824164265970563	-0.3334433830156047	0.1059643385636514	-0.20553345563291098	-0.1533974265939274	-0.02819201634003074	-0.15170712836456374	0.04946229376907338	-0.1108287503734422	-0.1539038819768201	-0.2622170461385536	-0.3865398048330112	0.0023323284018314516	-0.23486739718027883	-0.11287912136172562	-0.2188086022676905	-0.4546850552324372	-0.05186818960200246	-0.2371205878465933	-0.10956662065628331
99	AL	4.731258811374307	-0.0357661384116299	-0.18283176396175083	-0.09706874510087937	-0.338885046215222	-0.1399713955836186	-0.1188532349188135	-0.39074953955674174	-0.12268590522837497	-0.38939763018010143	-0.1284007281180508	-0.24889050424876624	-0.3926032309586148	-0.13230055701478516	-0.3871587470386036	-0.16539336834757012	-0.16240427367457888	-0.31139705681834395	-0.10230716378473487	-0.4484233966654237	-0.13619697256385388	-0.10345123857795177	-0.14995311311025833	-0.08044290193832282	-0.24865870489954778	-0.13578213002486716	-0.21101507655802182	-0.4093855900159202	-0.1739237599685955	-0.3835372576393087	-0.1387895854266349	-0.24498942478165142	-0.31162676510557935	-0.20051690429836344	-0.3842607920390466	-0.14594053480823654
100	AL	4.750162023051525	-0.21332840343783177	-0.30313932680741196	-0.06043210924245046	-0.1927574888376986	-0.11390532015915689	-0.11868923546023458	-0.28498740373207543	-0.07203258250901295	-0.14529662801462567	-0.11955202076216664	-0.2386646668953495	-0.32120554043603633	-0.29045754896451587	-0.19017087364513596	-0.11814488208837837	-0.18951834797785022	-0.33566065467656203	-0.26791628826872405	-0.1499503133725691	-0.10567926713594655	-0.16493589720255275	-0.10397153027943806	-0.1082459454480974	-0.0649688507315676	-0.12252969102849032	-0.22397916740150076	-0.31476650321387917	-0.2735737330093983	-0.12090900776426289	-0.10372826373372879	-0.18509713728007215	-0.3107776217912713	-0.26046005227186986	-0.15479302112849813	-0.1184186367739013
101	AL	3.150337660092428	-0.3996985873614318	-0.5950604831658977	-0.37600375149666243	-0.2772163852656262	-0.12998765469529472	-0.40711641817236066	-0.24688964835734556	0.19560852244464288	-0.3180289909943257	-0.17322830352948992	-0.3577857309565189	-0.3778093299725431	0.24701254483975443	-0.3022392677627467	-0.16356104128447657	-0.37059028083087964	-0.28290586507926463	0.07910525431453652	-0.29137452109349815	-0.2061535576649307	-0.2563020070699715	-0.5230348937682054	-0.034300213446151584	-0.11578685528706978	-0.20313816855735833	-0.3298129699901683	-0.3436774514728485	0.13842608762965014	-0.2857381552130538	-0.1433449912692567	-0.36947520796597755	-0.4525607209479511	-0.06626052719715991	-0.28241855786925457	-0.1532968902696359
102	AL	0.6292705104494025	0.08705697922771205	-0.09474000869923427	0.029165537315774648	-0.02471701812076299	-0.039610119301619395	-0.3327058187092627	-0.38814759321525727	0.08146377310408015	-0.23607839520935042	-0.15477611262851798	-0.3157128706906271	-0.4599797441705594	0.08078789980780665	-0.23187681434529528	-0.14291627349843683	-0.22600342313484578	-0.43603208040723884	0.03003915579294625	-0.25663554283018974	-0.18564926958119354	-0.09011660856971013	-0.2229176969437197	-0.39860069084721533	-0.1139740041912033	-0.16949710013254576	-0.2985513626233074	-0.44574067161050646	-0.10005144497192531	-0.2893202005282029	-0.17456858822956378	-0.17893861240910314	-0.38614264572810086	-0.16226799840149747	-0.24027146206733763	-0.12801023254828992
103	AL	0.3891487907629664	-0.10409920949249041	-0.24582380852372554	-0.08153415627217608	-0.1937405432517647	-0.07423337813489916	0.008399043205634116	-0.4000085510474521	-0.18520397257078153	-0.30781258511090026	-0.20699275994030053	-0.1953575738588168	-0.4277881506542969	-0.19874401396590924	-0.24631955215798507	-0.17011126879458738	0.04410536278296129	-0.2960885232544137	-0.10351297889603889	-0.34067033815373726	-0.2064931589578256	0.23865335287084172	-0.18769052721297302	0.05722008581547891	-0.10553481035329437	-0.19862644405451446	-0.03926826701462777	-0.3480042336373047	-0.2069371351071288	-0.341668228187186	-0.17126754763819085	0.04280447573360624	-0.266273335539073	-0.18293484994466191	-0.2803870080371325	-0.1577663197873438
104	AL	0.013022641500021673	0.38442782947815446	0.29996780056640726	0.1745144673838479	0.3040631935426372	-0.17630156469380331	-0.06455547449823118	0.06213171142054402	-0.14147929201686144	-0.10475086905392816	-0.2558662547244811	0.187279909406748	0.044872433853159976	-0.07915335797311673	0.09314780772689435	-0.2229264314450845	0.03827619160732021	0.09687698917000248	-0.02038704038110528	-0.06113690634172003	-0.2639948178232404	0.03858074351974877	0.2959351894955875	0.2622039402010863	-0.06280524469229304	-0.28096991232927804	0.03488617857004994	0.041688627353374696	-0.05042819264343201	-0.01429430076336713	-0.26153258796501944	0.23941268361805934	0.1535968459117213	0.05974995121737947	0.025041051919373336	-0.2594523275398599
105	AL	-0.05921887160286284	-0.3703358031514794	-0.35915209996882425	-0.27215383671954707	-0.2762598684178066	-0.09554414607992023	-0.18908580420420334	-0.5457925616777548	-0.3578045691151297	-0.1852216984239211	-0.15485755950016422	-0.1855343441267413	-0.42385868293255635	-0.29614002445353876	-0.24378735152167352	-0.16769199592652928	-0.2932557304657885	-0.5683991510563472	-0.44354671003163837	-0.22241538486159418	-0.13573731121748978	-0.30950586327284263	-0.3151805822181564	-0.3933624493173313	-0.11510056660546569	-0.07131750992770985	-0.2817332080619991	-0.49816881603358776	-0.4531768809178721	-0.23149550811753278	-0.14590522351238	-0.27749299378315767	-0.539889827406767	-0.40845126321313135	-0.22045474254666353	-0.14260018691399812
106	AL	-0.3608335085792782	-0.03512040574413211	-0.273949259892746	-0.4955242902809073	-0.14319923598360207	-0.06721434664507053	-0.037354715739825295	-0.34187795285399825	-0.31156658788976044	-0.2107007982403093	0.008588344337705722	-0.11772285224994117	-0.40154908518354243	-0.4088663091083566	-0.2696319048002668	-0.062348983431707916	-0.04673638753209586	-0.19971751254067507	-0.19680841496344043	-0.17937224541348662	-0.03250673555109107	-0.23332960307157902	-0.2779834308578328	-0.14444465659984662	-0.06398488381930978	-0.01673679364273778	-0.14648727967573028	-0.3598187951890971	-0.2361391146764294	-0.22160258034772018	-0.06417692396204056	-0.10028910788339507	-0.39231290635807275	-0.2907278016334699	-0.18989224615193478	-0.05581239468924393
107	AL	-0.11843381953093965	-0.17253035985202625	-0.09148885858521694	-0.22389395252881206	0.06851401139199642	0.022724540016012096	-0.11485435771962249	-0.21628641143748434	-0.25998533852270245	0.04910365545689488	-0.06202890745442924	-0.19870840016335267	-0.09210623776224391	-0.17696729873275607	0.02117865836997912	-0.04102980823076141	-0.06511548903436426	-0.18703084213254056	-0.18788285664562893	0.03086551125153081	-0.012206640658203427	-0.37744098731024306	-0.06874493782984675	-0.06668352242939313	0.10727864546625976	-0.031543616578459444	-0.18158852535429332	-0.05131886722440149	-0.1585524671617819	0.12296553726883425	-0.056967369559191794	-0.15590683156638607	-0.173126316829597	-0.18966144077983593	0.08634232178434786	-0.023635098512222452
108	AL	-0.23305540824628615	-0.33704146833239057	-0.7627992073707214	-0.5422627743755162	-0.2232403909798033	-0.1048077167239323	-0.22414650862015756	-0.3834548655430632	-0.2130993400981892	-0.13391049478623346	-0.0925010996495087	-0.41749878483420394	-0.542151372474743	-0.3265422906216486	-0.22683737803163495	-0.12697839201878747	-0.28712085677058846	-0.32890599180927826	-0.14204576811637304	-0.08280955855990685	-0.09280942900002909	-0.2749110289378729	-0.3513815190042629	0.11544183935592338	-0.00833540664083482	-0.16610128336420954	-0.414755318301898	-0.38309446094150057	-0.18394670311698125	-0.1712269093586664	-0.11730736347649451	-0.42135391452838694	-0.4828338203875112	-0.23150974464901775	-0.16458699224106743	-0.10137843473421548
109	AL	-0.2790997760357409	-0.2929176275410015	-0.5404846752936595	-0.1701005692208507	-0.1774653723736621	-0.10790629253962103	-0.28674267275182413	-0.3840400881167666	-0.2800248099734716	-0.21330742514442597	-0.10184999313683396	-0.4159304779898008	-0.4869559492366693	-0.4480102318717513	-0.27013213706580663	-0.092718957698672	-0.27056273811114523	-0.38880969567710505	-0.24449170520908148	-0.16722327091035838	-0.13328591780735255	-0.06784188918110462	-0.5036457609843679	-0.23362054286445583	-0.13011338885118517	-0.11827984552325693	-0.2775771918614488	-0.4074950005069714	-0.29114045061085975	-0.25756186787837076	-0.10653047451073716	-0.2238162730106763	-0.507892099088941	-0.39697216469952673	-0.2415510162430815	-0.11314407729816933
110	AL	-0.21049331799303292	-0.5371566000231697	-0.5771120359976578	-0.023047116057970385	-0.15514142229169892	0.14101187786732794	-0.22174206269402186	-0.11508095846049038	0.0707844707322739	-0.07400653912526128	0.03181453800565959	-0.36440934340966263	-0.28449647110435794	-0.09174067349885129	-0.13948606093432248	0.20268738181602197	-0.16750094160092205	-0.171646659966252	-0.005653901588866028	-0.04612244117984454	0.12128314805291607	-0.042861669995328866	-0.07663416000661877	0.2121259303985836	0.11453526921638946	0.40287565632034217	-0.1860072166453513	-0.1498144550683867	-0.04313074694239316	-0.10958307939470313	0.0844289963866256	-0.27081998567323967	-0.2461113461190803	-0.04937647407254864	-0.10873491966252569	0.18938998442997224
111	AL	-0.1352024462554941	0.271695683815139	0.05843550464574876	0.45849121734574516	0.6215133741514496	1.3687148794147928	0.67737935435221	0.5294380195097041	0.5952603849864389	0.8458615151154228	1.763368918696015	0.5376572973905276	0.24255609065810158	0.4389601541253787	0.9623348157758927	1.6644052931809337	0.851425062822661	0.6630909014143695	0.6966697325591199	0.9859092221123722	1.8068216702591702	1.2501302579241562	1.3121874225788301	1.242344575400703	1.4471889276175967	2.113611973130472	0.5618419847143113	0.34357031491130746	0.5090837219101345	0.7764993803138003	1.5317135293472248	0.7822776680144772	0.5877297329150805	0.7325855433318205	1.0721627673142407	1.7778614009355986
112	AL	-0.4720543361792812	0.4381973518423383	0.069246318702892	-0.18657509715609333	0.11863888858169247	0.733740444984559	0.15320806146942623	-0.036913620847819184	0.15641547426423053	0.4867745529363836	1.3751639637598916	0.15104955846234958	-0.047164479761038214	-0.06648016958687386	0.25834163591645687	0.9298064171593845	0.20226443407391248	0.22912722488451237	0.346401670139147	0.5670673548483927	1.4325424459094922	0.5806700955535264	0.6084838982263967	0.47469775459224955	0.8268629929930178	1.751659973348769	0.24271544741677697	0.25710291882865227	0.26756573607575407	0.356184472539623	1.0899173880689277	0.33008261491027	0.18228605766502015	0.1558500830864863	0.3629165915685836	1.1815385501598286
113	AL	-0.47287412665887946	-0.28763353414614534	-0.04326674369626926	-0.07106821007429986	-0.07993128166301178	-0.08095933599761929	-0.14593895367695087	0.26784498272541196	0.03439316820911542	0.07197165617750878	-0.10717560903842172	-0.21575016231147737	0.11237139424327558	-0.06340122522653968	0.033503157742985734	-0.10668086626694007	-0.09584274282688743	0.3070451188896636	-0.015708559544209577	0.059060521577820047	-0.10246175675117397	0.04341151130672713	0.11413992325352745	0.026973149302956675	-0.07152735803731192	-0.08722216898702367	-0.22447654783234933	0.05852405179497783	-0.12597162043757448	0.01346053426633459	-0.07878524695835565	-0.1863495740182025	0.11114161993244986	-0.02478059511853148	-0.0176467210026936	-0.08662895623942046
114	AL	-0.5491564491494026	0.0812305712625998	0.5436825434495185	0.2790691449259557	0.28286518729827703	-0.11177719383832652	-0.1912369802106279	0.26215809239801463	-0.07817151964660346	-0.13220704702990466	-0.139288161619602	0.10002210448434712	0.3783959861851438	-0.05129220885154795	0.08640074761437655	-0.13581599816659806	-0.24950636902043105	0.17923356076953406	-0.14954332363848666	-0.007712238062405896	-0.12002354904158996	0.011896062727746279	0.1790652480379301	-0.03903150675360742	0.002551033051969187	-0.15186714761545161	-0.049342726026356976	0.2527912238720465	-0.06835011253389722	-0.004904297872384722	-0.12486986929698407	-0.009048557319155881	0.3441924547764591	0.025537702584903288	0.13654756052873362	-0.1251085222980448
115	AL	-0.5821376401720372	-0.13709590931927318	0.297631195100881	-0.06282361311861906	0.0975414796052605	-0.017197135707584188	-0.2682673291449553	0.2088610756605282	-0.0451043573726474	-0.17472310010571873	-0.09402725519610566	-0.14187849699136101	0.25747747815204414	-0.09492856685757112	-0.008611208175469676	-0.07838532159339628	-0.30498630027239315	0.15415159796879158	-0.04492480105273933	-0.1584771151508093	-0.09591816321207158	-0.1863555926113245	-0.22719883860439166	-0.2861566360286529	-0.14298768182045685	-0.1524682145852015	-0.2675649536323128	0.09464651681690456	-0.12753066283575692	-0.05514804925602379	-0.06645333854375535	-0.2367312539489178	0.07869854792357156	-0.11378605393209396	-0.018947008271489985	-0.05189431045451065
116	AL	-0.39888281414305965	0.4193196854262422	0.3846131339575094	0.1716277006363991	0.33166915740636194	0.8547645363773353	0.47305813399608887	0.4568596762702259	0.07819156363958335	0.6444142884695395	1.1256072065383127	0.4513030127847548	0.441432675342037	0.07917021044687678	0.5452327965601041	0.9024999555619289	0.4493200493307783	0.5351569144838935	0.15803283402444712	0.7064115755210811	1.2622795179874422	0.5766219993363058	0.7748982279966168	0.4957647675276788	1.0052169514768048	1.7081414777641057	0.39087461786386546	0.4498982611530729	0.11561341523433355	0.5858664068023614	0.9328254926310582	0.49386214233249426	0.550580811394929	0.14228808509163404	0.6336209340150486	1.0926823858434842
117	AL	-0.34908494485798325	-0.16703319897490831	-0.3056415260317691	0.061750484085645096	0.17941932673852823	0.14848808529957935	-0.21434978361822088	-0.19300088797977305	-0.08358916429826257	0.17535449152607063	0.4678953214925051	-0.3034579104926703	-0.36509217810308964	-0.1321436043376849	0.09151381256972702	0.2623715248665397	-0.25790910583650506	-0.21959940525258592	-0.15811795066848827	0.13298541446084333	0.4981757341949037	0.15739685059510952	-0.141252276031556	-0.145577835262359	0.1133837806412859	0.6195301089244781	-0.19788625896725737	-0.22851024944271894	-0.09763310399035607	0.07672610346366132	0.27557742597456425	-0.18434960846858106	-0.2796314713115074	-0.1133806563009323	0.0974539679615114	0.37257866845975185
118	AL	-0.21824757560193306	0.11125415835225239	0.10999193451070632	0.25817280887301797	-0.0642696268531533	-0.1251478298358566	-0.030121114073418664	0.06906439476329734	0.28945954249105355	0.08606033517994938	-0.17088437715931026	0.07386003074418357	0.26022438534713754	0.23779970353143542	0.00386967552577	-0.13851969692505994	0.11236088710617687	0.17739452526513083	0.34393152804505955	0.1272845338001839	-0.1587871879386682	0.2092602760633877	0.3207540292372605	0.3381957589587249	-0.026103215450240524	-0.18326091455632304	0.08288881889259336	0.10760978293204204	0.2303974400622849	0.02298784546766336	-0.13236448330584416	0.0049998796933578005	0.31376818434585696	0.29325911480317335	0.014569205979229616	-0.12910170627309392
119	AL	-0.4009312398709132	0.1461045154705174	0.21672563114926024	0.3020169154669847	0.2093775897946728	-0.09347215513394747	-0.2326332862856137	-0.010159114115728451	0.1661918705438976	-0.15683837019074676	-0.22034747691517143	-0.05356110315661122	0.19620706818045341	0.25257386653445635	0.049699373552770876	-0.14976234879190997	-0.2557132180371547	-0.044845680783185626	0.04939342598485197	-0.047571950661490614	-0.2196535476773127	-0.06928623344590393	0.045460910461461335	0.16153230788703465	0.018855854630702495	-0.14706888637634008	-0.26136948508744473	0.055966309781211976	0.1579997122338217	0.019162267954482226	-0.16052105110065107	-0.1348546826402418	0.10279173074004089	0.06721498365504053	0.04901521354350846	-0.16930208023805604
120	AL	-0.6552405205608905	-0.29563262897001574	-0.14710747895467147	-0.08556866231184768	-0.17534354328334079	-0.0853408297653735	-0.05476327351025234	-0.23187361387611022	-0.17928062144269064	-0.16801025171353	-0.11889136165849867	-0.23825645521810423	-0.1978096849964407	-0.030172029553254376	-0.12469738235148886	-0.10562982824098488	-0.05486039854034008	-0.1821874639965845	-0.13343435704418893	-0.13601774142139694	-0.12692492662650035	-0.02283601607316707	-0.08189303667825304	-0.016931462195780095	-0.2140217039453326	-0.1872232814744722	-0.1068876311122055	-0.17987441701585685	-0.059239651753829836	-0.10393536592133168	-0.11845581888985512	-0.165473539304421	-0.19661695370298965	-0.07310109865483994	-0.18028748958847474	-0.12624263654609114
121	AL	-0.0036404271599237235	-0.5366508955638032	-0.34710383215856977	-0.12894677318700576	-0.26310455608902816	-0.057252144940422856	-0.24775442797092517	-0.3700083700788074	-0.15863891095662647	-0.35252541027462814	-0.12778438079902243	-0.4778280248463096	-0.3279776909667878	-0.08934967819675266	-0.35335225231255807	-0.07928122349829869	-0.2857835203616616	-0.3354420466662935	-0.18425992119794593	-0.2950518386547748	-0.1177654649311557	-0.33015349646628545	-0.17148908158936843	-0.10735805479183894	-0.13990425248767258	-0.11345376478575503	-0.29219659529105757	-0.41415614580177257	-0.14652784566258487	-0.30397655990067773	-0.06422399263056511	-0.4256981295885907	-0.3976596268584054	-0.1815453492358991	-0.2675397356295616	-0.06356029392571805
122	AL	-0.4426577889925425	-0.11352242452560413	-0.16987323032405444	-0.20684522502171765	-0.16383585390167377	-0.02883429520913583	-0.08768801186985786	-0.00766500302355122	-0.06392109903303611	-0.13443535893484598	-0.023715725507363117	-0.16141224206021232	-0.10681027689085576	-0.17922743100657446	-0.16546032463885807	-0.02664349127349519	-0.17240736974671766	0.05835689194602295	0.04933237076377672	-0.10231649935547749	-0.03806609057147159	-0.24321533054049022	0.10021478070293666	-0.36052628319413904	-0.10467035273717773	-0.030106519271850152	-0.10462343285482201	-0.05172107748355992	-0.2189435247110893	-0.17392972658921274	-0.049501859097642265	-0.09197799054058209	-0.015836424753532474	-0.178983016349128	-0.13624771266116142	-0.029617821058358862
123	AL	0.7144949941868056	0.1352049349003217	-0.15483354891732382	-0.01989696440823452	0.015415076332768063	0.02343885138063939	-0.05602572025475283	-0.1818325108691128	-0.026037112957305264	-0.15129499614396558	-0.015807943904034727	0.13228659929513975	-0.08775813620459982	-0.13585867872729407	-0.18115534015666113	-0.05507014637264418	-0.028040879158582	-0.16200702358016528	0.05887035693597842	-0.07918458220843289	-0.022546615638448397	-0.025379164863500975	0.008660321510707558	0.245335427123282	-0.03722292022470919	-0.059500941568780996	0.12775710479896518	-0.04188526129733361	-0.08239551313288518	-0.15945353547289587	-0.06141208995971836	0.050572118286951295	-0.004207485567896907	0.044292247386745975	-0.06275660640615233	-0.037824622879142344
124	AL	-0.3716686264841799	0.3396490298245971	0.07581613682553812	0.3476971434427234	-0.2639121273709668	0.003665162170455538	0.21809310298214246	0.1448211924788329	0.3171760911343908	-0.08028649308733365	-0.05419655895307263	0.1340348113365547	-0.013700693806395048	0.15746649892051523	-0.20410917768328107	-0.028394309288269914	0.6344096693701897	0.4762513955003555	0.5794108162099115	0.06582155776443788	-0.06817344952932813	1.059871607781356	0.7175849178562412	0.6686560507837953	0.11963878445737697	-0.13126769299905322	0.7061007286427056	0.5229087211522521	0.5200552152390293	-0.005346962925542487	-0.03196502867923334	0.6302948952211875	0.3765869066227864	0.45662572719380523	-0.08417467056999428	-0.039512886602316444
125	AL	-0.6758019788853256	0.027175355142681434	-0.18126666506326872	-0.21058866332302784	-0.3109601069857342	-0.05665723516542576	0.331599675050697	0.13478850490168465	0.10174501151705084	-0.21408339816556432	-0.06031519619579473	0.1219805135258819	0.0009337269408713489	-0.16972925716751697	-0.28838519444798805	-0.0631391282072673	0.37099063562392187	0.3209450719885552	0.21225564500254124	-0.18138857000100783	-0.09793679590965931	0.5223084210659051	0.33525446345864274	0.1612437269876069	-0.11263689183716874	-0.1803687258211203	0.3545222617994297	0.1728333929770305	0.09147464131548744	-0.22057840425966896	-0.08447952913143564	0.2883414983486574	0.21201195378825977	0.11577492913619436	-0.24922744350429588	-0.0902859292427236
126	AL	-0.6400696540093812	0.3281799041421398	0.6052830886108949	0.13844655249990367	0.36500790190496235	0.39180915537523564	0.532351950443587	0.4402530353636693	0.09433053269017844	0.6033191012875477	0.9314547334273761	0.45661978011759463	0.5624180995898789	0.05825050449259683	0.45354227105460365	0.5964803980413309	0.47651872843953713	0.3530449430424036	0.1143929796303631	0.498826175648584	1.0033886322393015	0.49113562498588725	0.40735010494428037	0.16992130589322652	0.6241618638439198	1.0867365473272677	0.5521608571368689	0.45209382252222424	0.05100006515034372	0.4156385370143189	0.626938013282309	0.4051444445817387	0.49204552153591075	0.09357138865615677	0.4790425410282414	0.7617039626799837
127	AL	-0.7754981591780521	-0.05876204986051814	0.5131628764115401	0.2935727768700751	0.558197198136472	0.37901413292462793	0.3400068163960688	0.15812656434437683	0.14781193200315923	0.5900186516287246	0.6270223574002133	0.1344174524950541	0.3769044738726134	0.18685268555066248	0.6859039460742723	0.5612870770624365	0.4137537686386752	0.12850335782172745	0.14581100514949674	0.5985026362254013	0.625928737457427	0.7309441464415274	0.3669273175419574	0.20054317670549027	0.8856523510900787	1.1909962089352992	0.12550762952880912	0.13568380216316284	0.12022055898603135	0.49741131122126453	0.4837694072598908	0.4001034765264939	0.2729110423063199	0.2816824738959206	0.7537086128046645	0.6567291368567214
128	AL	-0.40386049260959245	0.007640005787356685	0.11112363745863618	0.10289154394345679	-0.047741080897096166	-0.09576376689817279	-0.1710758023201831	0.005116380870460457	-0.2483489962489422	-0.08309660341693947	-0.19803735946749546	-0.11284986618503046	0.07177846214023542	-0.06164806503928433	-0.07578899338930001	-0.11779259676167353	-0.10890597124346435	0.004440985596332991	-0.21669955484099762	-0.1546180068215237	-0.1789035939964574	0.11573890922933167	-0.08345504160022682	0.007913166898384477	-0.1624274488777736	-0.22422085368999634	-0.1796128336623829	-0.023130465106935783	-0.11718586589375163	-0.1749381864900173	-0.12344655978093555	-0.13906412664757817	-0.013401886143544095	-0.01857116364474498	-0.10047248019337851	-0.13069229670777638
129	AL	-0.3259976683260939	-0.3907050418899072	0.0929971700184542	1.0150127034187337	-0.05224165681125337	-0.12783915272189073	-0.5126624126524487	-0.21558697404688865	0.22899415231782394	0.06663140726826244	-0.17424917030651144	-0.4949125724147695	-0.21219598581821408	0.32087231427441276	-0.03519322475465714	-0.15425164198679253	-0.5512829980768075	-0.25258549433337824	0.1501641479671666	0.025802760078854736	-0.1931343767414455	-0.49407179371262294	-0.4103720400063782	-0.0493267463317458	-0.19374140249437155	-0.11642272735591924	-0.5033820734262181	-0.253029511968939	0.04178689718840278	-0.05295745661255563	-0.18042119028985326	-0.4649893122294611	-0.24120540000037838	0.09154277966147695	-0.10030193649366925	-0.1916184187645379
130	AL	-0.25981694154186485	-0.02523869789834654	0.08051894121962344	0.48573925717230937	-0.07230336225780976	-0.05438285350450611	-0.07381999383892002	-0.21599900741011424	0.18409466747250003	-0.05867793204962707	-0.16549680890080132	-0.12643323787820637	-0.19702129016673958	0.16696251566905596	-0.1340504127063501	-0.1244270905829723	-0.13299052842585113	-0.24774809950631435	0.03745882696939851	-0.09577553511481052	-0.16074475635712648	-0.22226175803761222	-0.17920458625776742	-0.09873585678467145	-0.07880316919528507	-0.1802846946051213	-0.11784704892969444	-0.20842185423126974	0.015625297451846543	-0.161821468079983	-0.12009100838148301	-0.11185869795799663	-0.10931064453841072	0.018797468995624733	-0.19335248527442034	-0.10082057928541
131	AL	-0.7615313660000632	0.21305782565599007	0.4977831554567451	0.10719983888179452	0.1868828603183763	-0.09774594702037698	-0.13874528973163497	0.10664501560014078	-0.14361042190223094	0.2064392394284147	-0.10376052682416204	0.17171259445703302	0.24982494815670153	0.023606080851582667	0.21212103686537975	-0.1036147858100065	-0.1469598379832805	0.10606356186165194	-0.05038635154715865	0.14394987171112572	-0.1237996875571421	-0.14799251581992723	-0.011934614184871073	0.16578717153629025	-0.0334551791530181	-0.08959736996177137	-0.02310890326141879	0.10218319901614331	-0.03572440882427369	0.2260773637126518	-0.11818435536127991	0.055305756698605046	0.23942634518073025	0.060967189989660775	0.20657563643549348	-0.12739985294373746
132	AL	-0.3294460912931909	0.26246040061299625	0.2539005203013658	0.10786222210149887	-0.03793632244729794	-0.07420601899670198	0.20586278782181167	0.011485856557246155	-0.01909723166459354	-0.1531713220072094	-0.14995746513259245	0.20063281193899507	0.10208345060284374	0.10171229950319804	-0.07891565553383939	-0.10754206687194157	0.2440810333857646	0.03596884740613371	0.05584116722078025	-0.14694043346796193	-0.1744918325906757	0.1775335249294327	0.1551424291686638	0.2662975493191666	-0.046840515245092196	-0.15181509529749238	0.11815735879956724	0.0651983890418798	0.02812266598171731	-0.1124676121230816	-0.1111232446595295	0.30320074569677513	0.15794908043843858	0.11811265843383689	-0.0767668096154035	-0.11700849879669573
133	AL	-0.33870457625385825	-0.14786764553603904	-0.13986476325793284	0.7515660670055802	-0.1194228019272694	-0.02186936331695799	-0.14225499246531026	-0.39539583586422083	-0.16938336572747908	-0.272968202594667	-0.12149697434733309	-0.17325507344682645	-0.4633176013270143	0.035449167160967354	-0.30324776893843663	-0.09730183996571395	-0.13536553889557446	-0.3524736446678485	-0.13598215318844192	-0.24724540067945347	-0.14220956940312923	-0.07361742119006362	-0.2574452035095501	-0.09815832772999669	-0.3000418935280724	-0.09708988712759409	-0.2100462326892053	-0.4282830843964683	-0.13965312098719546	-0.29592355124593084	-0.10049026870048883	-0.24561634758176865	-0.3168866891560923	0.008415554115903223	-0.26060066439045365	-0.11243128822309889
134	AL	-0.42585922034562484	-0.3978026720353638	0.058447004578854544	-0.07807764370164261	-0.09390865985389207	-0.10716730618771075	-0.3052941560323805	-0.15082954921939828	-0.2269171271261265	-0.376877878455176	-0.19434999855094182	-0.312730674631344	-0.05362633964531105	-0.24524775435802326	-0.26487155684061825	-0.15100633495693705	-0.30730266330417294	-0.19633173960773637	-0.19277254996994275	-0.29735955404616476	-0.19211662824354403	-0.18953192336318558	-0.23105151175988375	0.07469066725659784	-0.15631468534263504	-0.24183167447062803	-0.3364917519036543	-0.09465910563928959	-0.12549648197740837	-0.24785933216102105	-0.17616253193303788	-0.24871292985351368	0.005324600078768893	-0.06416867051072472	-0.2672205551802812	-0.18308164091765622
135	AL	-0.45260080208651754	0.054032153729192345	0.27660070826238825	-0.07147652381006808	0.17626211370838707	-0.09430267844350615	-0.27857023305929046	-0.09083510448972959	-0.267110445171398	-0.19089336614467778	-0.12256856499123203	-0.12034844493314967	0.18480575397737342	-0.21255590504585564	-0.048460031482688626	-0.08871625643222791	-0.32818440746790617	-0.08808014938939052	-0.19585367530796682	-0.14997156110222865	-0.132738650512627	-0.11155299171564606	0.1062884472769336	-0.05418018379595754	-0.021939273795340775	-0.11060530693508086	-0.32678780715990774	-0.06332344253217326	-0.2319907393297827	-0.12577169055852516	-0.06631129429531768	-0.25348449016187957	0.05659450008143263	-0.14231697710437297	-0.017014643939123553	-0.09725670700770861
136	AL	-0.6556499557766846	-0.1657997173579564	0.011750077810493975	0.3119631486386789	0.019427808618182052	-0.12571373952209508	-0.26251809658034775	-0.20250551555483493	-0.07038771792212295	-0.09615501724609937	-0.15143871165792855	-0.2662249636577615	-0.2575695852663851	-0.03412609087212726	-0.09799911277547768	-0.13044574922481855	-0.22192899772436486	-0.1385951924134432	-0.038137696889637196	-0.11859592823616838	-0.15069702601010326	-0.009179050683922635	0.09186352402570314	0.11315787381575292	-0.12701716302693145	-0.1907719561190887	-0.10474956316850331	-0.1547366800870974	-0.014188571316245624	-0.15251806048490485	-0.1367666366998742	-0.0901486943198282	-0.18203547619409272	0.04546828455779961	-0.0876650851473022	-0.15576262614709235
137	AL	-0.4428191071390925	0.05634564943434417	0.28848480839183077	0.43071748178074176	0.03806749497368167	-0.06610201370006297	-0.0776845906280812	-0.3312798016379993	-0.3767664498459983	0.04898460435935059	-0.11427551536338165	-0.13430415447119237	-0.28059204793665904	-0.3803788799261989	0.026395693532830444	-0.10318138944079336	-0.17963306895171854	-0.3288080172097883	-0.3645152535645326	-0.0014727770572023346	-0.11309212488963893	-0.23248670809085875	-0.2586552846573212	0.037611624494821166	-0.075224432871354	-0.19871801100340392	-0.20389851562263417	-0.29696366498860033	-0.3902198976184824	-0.055383208955813945	-0.09680086363335427	-0.09479456375695527	-0.16801921702688366	-0.16925736792966461	-0.029470082483477822	-0.11611247018653614
138	AL	-0.3913159446323208	0.22590737922839166	0.2268791862742332	0.00320426982021238	-0.0427675363120299	-0.07175957480724704	0.1542965388752432	-0.04294205678368329	-0.2747806291904263	-0.19888852945101	-0.13855615589773151	0.20668574528201666	0.018517054438680236	-0.17884263280365287	-0.15788098989864308	-0.1272878890938438	0.03356007314121856	0.0371207097052445	-0.1633344039811906	-0.13322099820586575	-0.13253448985296212	0.001416524966282584	0.26559604375696827	0.03048394497240653	-0.002475577836039855	-0.11659670479519163	0.11670908629273302	0.01767318163327286	-0.13052788427214385	-0.12211908333586624	-0.10249547900852796	0.017396325027231208	0.02329026371973053	-0.1275785578656094	-0.09443182558347707	-0.12495056083723566
139	AL	-0.32957958930815107	-0.20339118728842664	-0.07713338643377776	0.2726424683023141	-0.15917677478180625	-0.10239418483098861	-0.2758439814488905	-0.2745533853126902	-0.1193150636099018	-0.1008941517371994	-0.04417903905509124	-0.4320902246425897	-0.49721649302732596	-0.24365008445413744	-0.19366003396251064	-0.0705599527327525	-0.3090476323594747	-0.30791875746164954	-0.1672634713132624	-0.18063627195353554	-0.07769566709405595	-0.19899527063809636	-0.18949945587575961	0.08277526117499469	-0.13375419012603695	-0.15243274146653868	-0.3661430650584103	-0.4206927690393694	-0.24052862952978715	-0.23096238088274046	-0.07854937913009175	-0.34479422670816223	-0.3237296179648333	-0.09543039174195367	-0.23799889555273057	-0.07912007349554595
140	AL	-0.11717919182996699	-0.29068570653916526	-0.2166214520762182	0.20540956784605124	-0.07134572620492619	-0.0857511281424943	-0.43051017517699597	-0.3330768807650659	0.01728939962558651	-0.08790112832104563	-0.13056498503260705	-0.5045533914128801	-0.3823190682719758	0.06764446142229219	-0.09354381302880899	-0.08901227816095414	-0.35037046063325433	-0.35751328949404904	-0.003330580763370894	-0.0457612506377818	-0.14932060891829735	-0.2817716476596425	-0.05571742024770315	-0.031212622691413672	-0.08936176241580962	-0.16256936482278384	-0.4072809054978487	-0.3436799015062702	-0.02079755198948835	-0.011992785428105723	-0.11373616928602248	-0.4230429194408405	-0.35445561854216184	0.09578259077706086	-0.04077703627428242	-0.11845362484866184
141	AL	-0.6372349203540904	-0.13879061594947895	0.07332809847884936	-0.06450243819612966	-0.0989382928132232	-0.1997629610521181	-0.257568839572454	-0.21644407328320436	-0.0198082321524935	-0.07928418151264788	-0.14498538587772214	-0.28026885609941377	-0.14079666371924981	-0.10957026356946331	-0.11194907340251825	-0.1459709765989461	-0.2061047919574634	-0.17427153039032245	-0.046786041940987455	-0.1051726220652422	-0.16195594228700516	-0.2731110374838745	0.035748084817166126	-0.07929001086572443	-0.15850820505996865	-0.11330622352685021	-0.340379282496285	-0.21601609518535003	-0.18397218397632153	-0.18151914497182237	-0.15360016810843613	-0.25557268037935166	-0.12331289715966309	-0.18712486167066833	-0.17865319224805087	-0.19308103926653308
142	AL	-0.1167514532336167	0.5150935290635215	0.8804574338187978	0.5138943703210506	0.45065961573534574	-0.10900699162765304	0.21015092006488434	0.5608106388304679	0.37678868797415455	0.17458310443762293	-0.22379822577919328	0.37353740431932514	0.6496648051124967	0.25271420410999	0.21199070796732744	-0.13289424891849966	0.3067143806827184	0.5539726649260186	0.42693020482286703	0.2064481683329008	-0.1857917587085226	0.42721789179195235	0.7598478648823388	0.517787640262094	0.24324497602961864	-0.16251848323412832	0.4124874871572882	0.5945314494575242	0.4395966302369423	0.21634687807886416	-0.16346305094434532	0.5092928730284076	0.6566799920887211	0.3967021553265926	0.28686437365122097	-0.15325505696229924
143	AL	-0.9454574386869682	-0.18612660659056512	-0.2555584303023868	-0.05565323365685071	-0.18794497521459186	-0.05085956716439588	-0.38329772204926815	-0.351625650325991	-0.24144372947184578	-0.1651053264602666	-0.13746506168300676	-0.3000041954003765	-0.4552800847731193	-0.3708283399906822	-0.2531482347783961	-0.10495260530079387	-0.17108870768951484	-0.29700653911212155	-0.2739790521446939	-0.19521364081595305	-0.1438340087885277	0.0875342809296037	0.04770131115084569	-0.0650684716502613	-0.16592023896804575	-0.12432276130142911	-0.20041487715585676	-0.2957964438792549	-0.33297596367734084	-0.23815663807973717	-0.12567942034648627	-0.17691960685991792	-0.33201646746858	-0.31874544968923085	-0.24131548133822395	-0.1232475933409789
144	AL	-0.8218510268220772	-0.2600946836539353	-0.32636635761096067	0.206448543926385	-0.3054117409259156	-0.10348281631851397	-0.29273630887419394	-0.4963114508369194	0.3005589224444998	-0.19896651786594133	-0.0790697889725076	-0.3841609895847955	-0.4051197910683871	0.35683237444790517	-0.25187540557864607	-0.0605739907489129	-0.2725956757417003	-0.4183718786759489	0.3103017545821798	-0.15578023432442473	-0.09516094719916024	-0.04793093172108415	-0.18795995891319267	0.15014589745934556	-0.09309588114396344	-0.15332837226814094	-0.2050410802585519	-0.3533765629437668	0.22059042505107562	-0.2549565581119013	-0.0894923601109282	-0.2775271815802797	-0.3195232495317015	0.19432624487183048	-0.23763251253511475	-0.11410448453145983
145	AL	-0.25116485466096394	-0.14146934297960545	-0.363373187548805	-0.3601962234527224	-0.24766392622090594	-0.10512792840529062	-0.18872675104056608	-0.08467841529267645	0.06648661094934616	-0.3583906728544767	-0.13210208561758474	-0.2682180210529238	-0.3846900268353822	0.1395445430789154	-0.27849500639053537	-0.09739072785009628	-0.17995098561191236	-0.1693278218403938	-0.026565047921340956	-0.3154555574293789	-0.13801963113053128	-0.12562635085913995	-0.2999551683930671	-0.4332143316754293	-0.16847560122937533	-0.18649089999161905	-0.23909639277585787	-0.36291580473751545	0.023915706812894122	-0.27309179789221577	-0.10957574181006935	-0.14770576790375511	-0.2970523421264323	-0.1271288996790335	-0.27003405393732427	-0.12352981073545033
146	AL	-0.24745477960378803	-0.15531000558099506	-0.09412579554165768	0.09060622781002858	0.05149503141508771	0.013036902967121122	-0.2645020520712767	-0.24365789553981837	-0.030546226910966534	-0.2699820930668638	-0.05128641220318997	-0.3156147481956875	-0.3468748920848656	0.01792522206379077	-0.23264329391846084	-0.012322931675959214	-0.16040408103114678	-0.16369661045155715	-0.08128922404680128	-0.2899175950391208	-0.04146818967282995	-0.3542028895490995	-0.1882023971905719	-0.25994556122233387	-0.09429693105634374	-0.013942932249205342	-0.24697223059459333	-0.24328124111209268	-0.1434919908125557	-0.2820894021063163	-0.005045588727704442	-0.24469973528292355	-0.2313354159975778	-0.06631314044701486	-0.24259123223597984	-0.007172016638249845
147	AL	-0.6004960660340656	0.06505204786689012	0.0716733866967052	-0.014794764016010431	-0.20972060452478258	-0.13126529157392097	-0.1296455095457511	0.04375388191521484	0.05201162427907047	-0.11240627871773773	-0.12330390590920648	-0.03428884491961892	0.08481608175144362	-0.08167603629899067	-0.17714225192747646	-0.1101392402556487	0.008334810218442956	0.11349319676811803	0.061136141583608805	-0.13768294132945902	-0.14665827448658697	0.1648254428263658	0.1191605503356325	-0.0641285900108175	0.1477010828144427	-0.13153342115244443	0.06440058592559805	0.08751791104061762	-0.05267725904458237	-0.16634957501001613	-0.11817587327816792	0.05457184487492828	0.11475887459757272	0.016296912817471698	-0.11348962348872282	-0.15512874875394234
148	AL	-0.4679597805458097	0.1883145420694614	0.4913868094594187	-0.014414365020062547	0.22164094723992478	-0.10479450740614071	-0.3221235287730179	-0.1354012673387316	-0.08319280265650947	-0.259511274866511	-0.16143331606819344	-0.1057344258852021	0.10134666473140053	-0.13652366818913853	-0.04858254362213754	-0.12424115072035113	-0.14157877791997764	-0.04301093853977428	-0.1757313899695725	-0.1946137134308995	-0.15119403351344274	0.017993129302029162	-0.03986384944180538	-0.22542584935688725	-0.17491964125099824	-0.08673845776687433	-0.16610918786907464	-0.035770665391858136	-0.1568926534574661	-0.1292344464906136	-0.1410127646961019	-0.09337757126469604	0.04411017746272072	-0.07005087345213434	-0.0007315487735396475	-0.14132197554383663
0	AR	-0.7484143957465113	-0.3784355321699492	-0.5429577863879133	-0.7269516848332146	-0.29688573225423087	0.1324648924167997	-0.2389266181751012	-0.6839114527502442	-0.34855840823561446	-0.07734477988214983	-0.07088558996864402	-0.4118092850771894	-0.7370143138654168	-0.518209262355235	-0.17144485994216985	0.027478674638618195	-0.303269574650303	-0.6968052062765646	-0.5047726150609694	-0.15195714076915823	-0.10593483719608776	-0.6116484951876952	-0.7086694514159428	-0.6556553868512928	-0.2980891572674459	-0.27576301572566525	-0.36478567947992074	-0.6703642662366351	-0.5470638534047252	-0.2028320697123065	-0.07408613382808715	-0.46456457124247524	-0.6866078247455494	-0.6217905266347239	-0.24135328296771175	-0.04229992977737296
1	AR	-0.12243792062260839	-0.41985901020833527	-0.5684743932286929	-0.6190649672994757	-0.1758884918453496	-0.037043589519372144	-0.1265467319662127	-0.48311607625411424	-0.005800799355110575	0.20590134009466254	-0.05273948528210104	-0.3217698183689093	-0.6544241644382858	-0.2953875123012457	0.13023931287365076	-0.027956183813934388	-0.2637361939383879	-0.6184531327624428	-0.24029564296620554	0.0989144031434197	-0.09230796892895965	-0.7331949610979763	-0.79886723775159	-0.4917725849136493	-0.1117763229159906	-0.24092095426297583	-0.43397174313564374	-0.6950647289341176	-0.3327686173554294	0.102560539614315	-0.08956992107853012	-0.49428557291485775	-0.6950808377738662	-0.4103797423115497	0.007126897376012353	-0.1145875311778024
2	AR	-0.18490231731317505	-0.3815939735017829	-0.4454326731221814	-0.2925063280781012	-0.37291564741454786	-0.02648017741028541	-0.3692282724323782	-0.36690795392875386	-0.33818165805003897	-0.14555169901232712	-0.1231784256341335	-0.4606284115122694	-0.40802225202189135	-0.316769465632634	-0.2072143742391832	-0.07171906486870006	-0.5401262524240394	-0.5601991975823228	-0.42484950325366666	-0.19492892176140963	-0.1345547114038994	-0.6584370330204069	-0.645016840658778	-0.3988362988093256	-0.11419804031934616	-0.24426229341302275	-0.5754938540331478	-0.6211067526579708	-0.40027569443937927	-0.16981330396172067	-0.10331797592402081	-0.5728652452096228	-0.6111767258804948	-0.3052390843343764	-0.20284455466569684	-0.09786566735538837
3	AR	-0.15108583546452356	-0.15614957558462128	-0.03204095964383069	-0.06765946519266197	-0.24227469152585912	-0.1585279863131921	-0.13952820671069344	-0.24479503213013776	-0.24853871601881083	-0.05046794178039127	-0.13882452245185584	-0.13431568094821578	-0.21544506075251169	-0.2699515990463215	-0.13221666626984474	-0.14576920107030022	-0.22229668379701772	-0.2620721867997554	-0.2784516018697609	-0.15740588236195885	-0.1534982775271887	-0.44147167129292186	-0.4717254316886363	-0.3911453012377103	-0.19106179663968864	-0.21860016295211349	-0.2985092149478398	-0.3926108416863213	-0.3578468156412409	-0.19364770163069345	-0.1514316478543929	-0.20588722752446442	-0.22743483719963697	-0.3042187083052488	-0.19709240351937818	-0.2057753601979564
4	AR	-0.8819178352899413	-0.31818488674796275	-0.5751548287012715	-0.3925179194035866	-0.04801926763925368	0.007743959120984911	-0.4060510072639555	-0.7875314105187726	-0.05969812993605639	-0.003147189810698281	-0.08587098615479771	-0.48785895021207526	-0.7443116192452103	-0.231224476176359	-0.02307323404014361	-0.024995695722830114	-0.44645758460856577	-0.8233052008492425	-0.16914225029782526	-0.08849727385913253	-0.13574438200407624	-0.4601572079344206	-0.6472885226218497	-0.423901779069761	-0.1833722636442503	-0.34705978935118065	-0.38335684430050965	-0.6426092753218821	-0.12601028794511804	-0.047713522752528936	-0.11313442493940284	-0.3498717838500859	-0.6720505578232752	-0.17887099910702764	-0.12993943535351127	-0.11141374446960994
5	AR	-0.28992317365866266	-0.33678592486836345	-0.4642107573025044	-0.46255196760427786	-0.13937316721862092	0.044100958661155154	-0.3567939187655622	-0.5505668279566288	-0.22849791432854671	-0.12335376904955542	-0.05459200402136277	-0.393183251520973	-0.6863293559794121	-0.33472798429108275	-0.13082910835430517	0.0010379817681793746	-0.468135691727892	-0.753989907567525	-0.4004247962881551	-0.1920139366063749	-0.07941296479411575	-0.436427134352915	-0.5871320478889273	-0.3578953578973131	-0.1243467768894907	-0.256678379461486	-0.47524410615283547	-0.7713189785073584	-0.34816324842095037	-0.14308350457560404	-0.05628683813156776	-0.48571747667424064	-0.7250530783569578	-0.4795022422482387	-0.16044345472688937	-0.06679982696740083
6	AR	-0.5565002701107229	-0.3864160531998989	-0.10385982116066228	-0.04890052918473953	-0.12174614073575407	-0.09305944369812069	-0.1777916108359182	0.023333189319456604	0.010981478567510639	0.19523965612755578	-0.08568411949391086	-0.3357666052845426	-0.07791643488252187	0.02603293865999312	0.10030527167542869	-0.09697712685075066	-0.35290495458504445	-0.184059637395534	-0.0691456378780051	0.10152157173937937	-0.15760767245252572	-0.6051266350975084	-0.3837104017634333	-0.2285763182913801	-0.015788432300897715	-0.33784577186887477	-0.48018277508267565	-0.2666945326032215	-0.14786063359703994	0.10929536818660801	-0.14978598343076577	-0.5178377951008962	-0.262958308189857	-0.13611880542156674	-0.0004661632202225263	-0.16864583974258895
7	AR	-0.43968740726054933	-0.1700242863678727	0.2642176277613364	-0.04387047984275849	-0.08810376822665034	-0.027783583169908477	-0.15507834698923106	-0.2040984066184317	-0.025708431405020438	-0.001470739835286894	-0.1326860642425589	-0.13539160930277117	-0.12409901285126868	-0.07688050233253763	0.01847706098108115	-0.05693363923907446	-0.3071397694718734	-0.31027071604226897	-0.13998575337262364	0.0010220909755129792	-0.15315035394095178	-0.7192193672157773	-0.6427704499195555	-0.31009249436248326	-0.11787653692822386	-0.25167097851575404	-0.35745377466401723	-0.39677526415784203	-0.2174752928455872	0.08336842653315424	-0.09681113473176328	-0.33700933688883145	-0.24957894079602239	-0.1981139218227742	-0.01940505300641826	-0.11562009710250276
8	AR	-0.594842246930403	0.04240147065337796	-0.13880422088118538	-0.05456457517497393	-0.034710549989512396	-0.07122599893041515	-0.0371948521549057	-0.04668618628301302	0.03486549622035562	0.05906001067026456	-0.10525881155185157	0.03590434600911152	-0.1108122091107211	0.004503308524392402	-0.0011799677576602718	-0.10431718305373128	-0.04352828357959182	-0.13606605525457227	-0.09816336515837731	0.04017501871264928	-0.16219464749452372	-0.12237782433578265	-0.06597949282595503	-0.09522400734395944	-0.11894991019869655	-0.2476787180293336	0.04937640476133032	-0.12500539690930568	-0.12682078825585597	0.03907877947222227	-0.16120029033637184	0.06635928176531114	-0.07997108373674	-0.04861974634667077	0.024637450561578733	-0.1544780917996278
9	AR	-0.6464490544046096	0.013398934843102284	-0.33627473195505675	-0.22735648448435586	0.023482008097492457	-0.06436312579327197	-0.03528343247957988	-0.24002784032176971	-0.11939643948308998	-0.13820260038455423	-0.07131996683177211	-0.14222747287417392	-0.3798573433007193	-0.2547469876071232	-0.1100917035204414	-0.0712153000463478	0.028684936547162976	-0.23126532735208538	-0.16414025074860805	-0.16342027159403516	-0.08674327767716994	0.2082394691480113	0.08870775693399333	0.11715869425966638	-0.07036585176243154	-0.22404074476646801	-0.03637767989244156	-0.27346310898656145	-0.24373818182190343	-0.19302673029673723	-0.11958576339650406	0.08464416808331654	-0.22148290451005337	-0.20871203518197878	-0.14514174061862217	-0.12699468503443945
10	AR	-0.6102570454325764	-0.6433811157940506	-0.7411603346909916	-0.505399792250185	-0.2855830194506792	0.07014640143892814	-0.2019927423221045	-0.7398742283687636	-0.16506837665742258	0.04972403313988827	-0.041614262054154416	-0.3120746262277674	-0.8127335880361747	-0.3898532131691602	-0.050178879027642065	0.023740153438123635	-0.41086384413677707	-0.8538977138396847	-0.2618460047861132	-0.008434646168772097	-0.057212183960842156	-0.7666207168127065	-0.879119523194932	-0.3052533948827452	-0.06060399721466053	-0.3000746859093175	-0.5360413227288083	-0.8643176406510609	-0.36984937370702275	-0.06459824256159186	-0.042679837166098356	-0.5776458043379759	-0.8385868917125632	-0.38865414802891385	-0.05948140617590281	-0.038325861433285535
11	AR	-0.7649683776903529	0.13879398235545093	0.5069953336885564	0.22409343106311996	-0.01776482505421262	-0.020330693195339755	0.07130017897214569	0.43722347684564755	0.13353114902916907	0.052253432530690924	-0.12509048091170882	0.2209211827298665	0.525430260375439	0.17896825851194875	0.09110934930712555	-0.06177465302408924	0.10750689586775242	0.3533878179123998	0.15543224141584466	0.002854585008260635	-0.1678816595318824	0.42820782994270284	0.11785425880344422	0.11671277003928496	-0.12815702429267944	-0.24585812266636747	0.1329577495946359	0.41047035190289805	0.13700882832423322	0.058970857021586554	-0.15323328810977843	0.2450873601212079	0.574476438638724	0.16872040217990159	0.012512318031455028	-0.16017157909476443
12	AR	-0.1321492321093236	-0.07992462207619055	-0.015104651163374339	0.09658219275724322	-0.07309044343678872	-0.07680825385099532	-0.18135678549580392	-0.2745123638587371	-0.19384358273508107	-0.16805383304331234	-0.1645358905991836	-0.1801522346672968	-0.3160310328329031	-0.14738791772548532	-0.10160112025666224	-0.11342783336461792	-0.2493491354070121	-0.36616482432884756	-0.16425664822920616	-0.23670534960388157	-0.16522743687221708	-0.4357960692183561	-0.3442775657673561	-0.3846529650999988	-0.36474776209883425	-0.25339587503027067	-0.29177093161837697	-0.37877159895138324	-0.13693621686450397	-0.23223148943034644	-0.1439924802693937	-0.21347260653717026	-0.2973801714456319	-0.04621279404036349	-0.2454750427683169	-0.17300281443584486
13	AR	-0.04970307391442402	0.017863713825812644	-0.18571644481988203	0.12387402935432412	0.03556882747497081	0.015246479214563902	-0.04442524524070035	-0.08763731800723606	0.07950851166277739	0.057479844138347946	-0.08654075477010914	-0.10094829262582627	-0.046926469341268096	0.0705980234860526	0.16658708080073237	-0.03452839686798548	-0.01355325696282439	-0.12727942227341937	0.0037640016222488804	0.044859443355264705	-0.14086437117271244	-0.09155289163977645	-0.16657709090752754	-0.14327500025025686	-0.09000409364681561	-0.20060779700484943	-0.031941913711391656	-0.12264279254421206	-0.02929016808192042	0.0956355473998991	-0.14166527445189203	-0.15146846499900057	-0.2559669714643483	-0.1517547787683986	0.04435417269512154	-0.11173654226590113
14	AR	-1.1784657616871776	0.2966684223388405	0.5014624185040029	0.23660980860514136	-0.10978996249198225	-0.06301748957259234	0.27056020814519854	0.3557396828635626	0.1881484279789254	0.01353079131604873	-0.1106316700388994	0.3451588759041302	0.6183552182133263	0.3649601503419231	-0.06061087820070177	-0.07987301456702633	0.31673342236958	0.3923249494820723	0.20265188379831667	-0.042723124741197216	-0.11645023696752776	0.3070755617175017	0.2530412976851846	0.13624444149722578	-0.09566821167930065	-0.22317128849907064	0.366455409810725	0.5941068364708264	0.3271899334530963	-0.044676632020365314	-0.13307334821397765	0.4274557647958922	0.6336260514424503	0.2938924548957189	-0.04435905891141689	-0.11618256097904878
15	AR	-0.9406724696025389	-0.41929207783900846	-0.6183217333471902	-0.3919038794486206	-0.25132499934786146	-0.06076753625035525	-0.2862974271836355	-0.43982910727179947	-0.2323908154615234	0.025755019904033727	-0.14184243296370913	-0.4071278267518227	-0.6485963671337904	-0.3860763618779731	-0.019277595883498755	-0.03934711035458438	-0.3090906866046723	-0.4751853504252277	-0.344230809984727	-0.06968620852382634	-0.1776381289761746	-0.4313298333603931	-0.4517162773153467	-0.3240839709527463	-0.09319784645823315	-0.2638353444663198	-0.36676820042987984	-0.6109509846541046	-0.4557631479885059	-0.04727141277778335	-0.1340950972591155	-0.3857009659192721	-0.5819282980532954	-0.3338211585890112	-0.09753978147871356	-0.12958942845255916
16	AR	-0.5310658297001976	-0.6171827637276592	-0.6991972456257892	-0.6040859432995693	-0.06675404359984971	-0.03042944805702774	-0.27295583111088617	-0.46335569507419927	-0.2643908380546851	0.017026348670280633	-0.09187220513536842	-0.30046607309162054	-0.6391900075407091	-0.4721257656102501	0.08687873757882625	-0.035528805782762074	-0.3434178891127677	-0.5252870553680478	-0.3176787306934161	-0.015686917524873056	-0.11459399930727732	-0.4639099335502507	-0.5258796092579465	-0.4055872151937536	0.012555896868245597	-0.19261546293839876	-0.42466112149097646	-0.6068643414951241	-0.36326636835040216	0.07016654377412879	-0.06516800660585087	-0.41099644044321304	-0.5800008186778729	-0.4044657522035865	-0.018140493758262544	-0.10134595926772483
17	AR	-0.37146575186852987	0.1699684979956413	0.00028797706247041255	0.105888039635464	0.20646436779677013	-0.030749373816265635	-0.34343151738423194	-0.2418769982966722	-0.13547900294336346	0.05077277214582954	-0.07025629825693613	-0.30168651939651736	-0.10585115774467457	-0.09792765752917498	0.07900219194364477	-0.037990855924519895	-0.2879407734063719	-0.08313519288143911	-0.09195205660405814	0.009247684433393077	-0.13385088208249774	-0.1767501662355579	0.015403078163125514	0.013367627293418116	0.013448110869647034	-0.28187545241254536	-0.38441390553475346	-0.08039534829669459	-0.08432412570292913	0.005345961136323796	-0.12146622803592777	-0.2562421777569971	-0.027564617672813818	-0.05571804415051407	-0.0019033713196892066	-0.14196628488075325
18	AR	-0.0983998710481346	-0.10607974498127204	0.3583879996026471	0.5558985271992158	0.2118415288656672	-0.11894879678455594	0.18483409698541142	0.35698412316913997	0.2680191090313151	0.2762382621817665	-0.10654074129361613	0.041076415504568864	0.5317764078142562	0.505133376743339	0.4514844299361094	-0.07742648354714232	0.04944291588927052	0.2904439279859826	0.20033910361512852	0.24093759267468307	-0.10151804572959877	-0.3115208554849382	0.17225056816777523	-0.052627345878312776	0.09268553128315449	-0.17418821603791546	-0.06891673279987365	0.29507148477445755	0.24742080399886102	0.3187346850379169	-0.07874050646488495	-0.027161280584561465	0.3524011992761149	0.37900556790348294	0.2781332695847816	-0.10518866836680263
19	AR	-0.1903536546280794	0.018784129226683488	0.10587627796447197	-0.09256249605810196	-0.19470709791775165	-0.08904788554063936	-0.1414265031516312	-0.1985798988674231	-0.15956676683371152	-0.2808535114196249	-0.14607482296392305	-0.15690648048409328	-0.2057056797686594	-0.20861884161701671	-0.3327754885234826	-0.1041639522337019	-0.17550597345998042	-0.18849421662178678	-0.21882166141811965	-0.27804332145263166	-0.18357558562190301	-0.26120626522828866	-0.3172238891972029	-0.3491141813533589	-0.28818231832518765	-0.25345758045983646	-0.3119922709088584	-0.3487545208804482	-0.3314195310231526	-0.2964895688340371	-0.17103970571665483	-0.13171208395243805	-0.24559380288220933	-0.3106581465171785	-0.28291967535668316	-0.16385943860074592
20	AR	-0.10980718600918657	-0.1988940124479731	-0.13067708259161148	-0.2462212944806128	-0.0780742653782065	-0.043959787762751334	-0.06864713105220799	0.10184766641608856	-0.0016459465842360022	0.11237296666886643	-0.09887329834425063	-0.1300016304125371	-0.030095816823538346	-0.05947599314437979	0.0859170812255905	-0.04224955291378585	-0.04716218476211509	-0.03542210520439071	-0.09402377347538238	0.05518312407299475	-0.10450960855144764	-0.16497088829511847	-0.43617950294502006	-0.4168141066065383	-0.06091986461317733	-0.1704422158570258	-0.17406187265499307	-0.20748172242134255	-0.19781550666015413	0.028034070316309334	-0.06777010838636266	-0.15077492862350417	-0.16945065281500282	-0.2610073595752218	-0.009999896870493075	-0.08382506385803068
21	AR	-0.7168875429437719	0.019511121344269133	0.25904981657869564	0.22420411793862338	0.04112876972386226	-0.05802386202893217	-0.018659091042217968	-0.08879157786104197	-0.01875711287051396	0.01728929439916027	-0.09398905332234131	0.10674884590645384	0.14542073840659597	0.23072724852332516	0.004409749906539195	-0.0651237061173191	-0.058422069149244304	-0.1771305567488377	-0.11565368868953363	-0.026576913993067608	-0.1312403437919092	-0.09732605358111746	-0.20313263342827642	-0.1427493402324596	-0.046405602629832066	-0.2342584884595723	-0.031677970452989146	-0.003896098141130011	0.044951223988264344	0.030146534824002647	-0.11210774436692095	-0.018342650394105986	0.05814535636243434	0.1294297268162119	-0.029847960749289415	-0.13607959870704667
22	AR	-0.44972857476283806	-0.29544094725725756	-0.40871531888890444	-0.4883218286654031	-0.3153940516670699	0.013167885717286332	-0.2658148242627526	-0.36687305228133216	-0.35598949700644256	-0.2154344668249728	-0.1240747401881177	-0.18828194832524048	-0.47524944291752746	-0.43795534500697164	-0.2776264284755381	-0.05184891941795433	-0.30991837996697735	-0.3595905696646817	-0.4113076285767394	-0.2110330435452692	-0.15478966711214226	-0.14262642845298507	-0.2689565033942793	-0.22978815560766233	-0.16125962443260222	-0.33846307979496615	-0.2654972612345554	-0.3251614724635853	-0.3708090693998004	-0.1866967851162069	-0.13027472328808587	-0.32899210253817096	-0.4187562232499974	-0.45471463819523206	-0.253297962311418	-0.1127766489909916
23	AR	0.18805059256449025	-0.596990994839121	-0.2925257976410932	-0.3297541546162377	-0.06387120097666243	-0.09888721210579665	-0.3105351873087284	-0.1280538683873098	-0.2175356629804368	0.026268167703193956	-0.1858289923924643	-0.36686353190854204	-0.18969947031399437	-0.21719694485900987	0.040894652361602724	-0.12385521590605642	-0.4456375195114111	-0.35986103463440766	-0.21807709048097434	0.0008918338426244787	-0.17304126097872707	-0.6571828816701325	-0.6082319992112317	-0.27296922908539056	-0.08213089777841562	-0.28893560327885404	-0.49427877949829707	-0.3845412822058834	-0.2766385417251732	-0.04868041322049321	-0.13672473257331896	-0.5933346221753614	-0.44502923832382024	-0.32970439530481566	-0.04661287463285735	-0.13515871584594175
24	AR	-0.02362796553383212	0.1809264922185705	0.4556281379561835	0.31184740769871166	0.04989125646146508	-0.1441611434536738	0.5311948390901571	0.8812789972443336	0.4928660558333924	0.2142015662702279	-0.16476945468132143	0.4967877463328172	0.7281894291394613	0.4835530082142172	0.22141195136563963	-0.13577492776278577	0.39177097710237396	0.6719969310345774	0.32199147150654217	0.19162384791367515	-0.1809225984960543	-0.09484237479312507	0.33812690666287804	-0.10850177934270047	0.07415454242620378	-0.1915696450871201	0.2872566764679353	0.5125052377093582	0.25294738079075296	0.14751682900930985	-0.17077283721842074	0.3572209091406978	0.6236984809049766	0.3057465778537789	0.1709872379377957	-0.203884865580374
25	AR	-0.16072395035543308	-0.178406327365491	-0.1420894448424067	-0.06399300029885224	-0.33202469853236405	-0.09986802494519753	-0.05251211561817071	-0.1465476615633734	-0.1671272488200295	-0.25457105725235296	-0.13189643657762318	-0.12063523100358897	-0.23231398695252947	-0.21188233565374914	-0.3022962744373494	-0.1126134972233015	-0.0163130090596868	-0.09617064919220653	-0.13934884939535097	-0.2592436372402651	-0.15577363672864242	0.013331387571264439	-0.07065089867081542	0.025739053702973108	-0.24050955716902953	-0.1675595195504147	-0.009923501625606401	-0.11307592151029222	-0.12533373872050113	-0.22295636936300667	-0.1434136507034014	-0.10028118476201553	-0.10572342354982545	-0.051477778896761195	-0.29194438695158864	-0.1471927434507998
26	AR	0.0245825776685693	-0.25786999260733035	-0.2912095194206805	-0.36366876174388973	-0.05911298147646482	-0.02777528722203626	-0.20436192013215237	-0.4264017834792261	-0.4286308834621534	-0.13953733943145985	-0.09939653124524495	-0.3237118759990655	-0.45567461165686185	-0.305171106381217	-0.15035079164185539	-0.06675154860508403	-0.28282018716136226	-0.3846557095781761	-0.2630305006080371	-0.15837790703765142	-0.09983958778860469	-0.28058094188464405	-0.17560267766637272	-0.022816579047093916	-0.18628924572937156	-0.21186290310079864	-0.33480280959185993	-0.36408384124388204	-0.2037970284916477	-0.20478813196653833	-0.08841480941135105	-0.30344391833160494	-0.2647906713513497	-0.20311108425892233	-0.17057988139640035	-0.13318320908065528
27	AR	-0.19863307399677013	-0.2406818852383319	0.1536075682145186	0.07078821169424354	-0.14070229153866531	-0.10450377091244412	-0.11699510710001015	0.0060534542907755284	-0.07971343233836703	0.09486230491550462	-0.17485443995911187	-0.19761860983254564	0.13945843485322218	0.0635871953417686	0.04927134727481386	-0.0960703034545567	-0.16641796073506632	-0.16952679875951981	-0.20139464498766935	-0.03022888157405501	-0.16427379794758856	-0.26007204040258264	-0.19462559010134112	-0.19659180739192086	-0.22903884080159784	-0.33076915081779995	-0.21689956467366112	-0.1656506500367394	-0.16840698168324852	-0.037118595373871965	-0.1283721399529163	-0.16275563663778603	-0.16683032924162178	-0.15927886374589084	-0.08131867775690904	-0.1632526196620061
28	AR	-0.21949751654230176	-0.143628153788251	0.09453589977162546	-0.19450707603590456	-0.20622799854291785	-0.10729719771647939	-0.024601070035051187	-0.13864902063620588	-0.04682833499041483	-0.18642759851866364	-0.11800039737218815	-0.030916677480258503	0.04640231093028424	-0.03592707943160556	-0.22071902347414651	-0.0990998050700087	-0.0307441239966183	-0.07954636703468454	-0.09358874841237053	-0.21272934175082536	-0.13752843638491474	-0.04367881284313599	0.10409019220083457	-0.10469286126124056	-0.15929515053669116	-0.15976475633450055	-0.1687996112784983	-0.10526063185396595	-0.14816400321428114	-0.24358415460491234	-0.13707570376883194	-0.0866801209512773	-0.05553994717519528	-0.053289685053630076	-0.21482679434612117	-0.14456145085981142
29	AR	-0.18747537686489768	-0.163062222388064	-0.47109472851633705	-0.456038782434361	-0.07798129318547353	0.016046249217443354	0.0041192658223006	-0.2628439195112391	-0.22970431805771097	-0.2829356239622274	-0.07352034877234948	-0.24141382585734394	-0.504258537950125	-0.37099477762042876	-0.2409164879112624	0.010072019940341015	-0.21931416462746978	-0.4248061590423191	-0.3050865475264032	-0.24394137965994767	-0.07481927403083866	-0.463841223756977	-0.6172195107903569	-0.46235432140872434	-0.1388043809171057	-0.21529641613951744	-0.45870118378680685	-0.6408923389306502	-0.40015961730462457	-0.19201304474539693	-0.03509525464509555	-0.40908726150952207	-0.5565597335380865	-0.44383824518925263	-0.20505952757038537	-0.040740597282923785
30	AR	-0.06353888067620209	0.05083829282470709	-0.12727796092531185	-0.15522976287197365	0.2115880554046119	0.007594696334915163	0.6125825771978208	0.39843704299017824	0.4046819951888918	0.4037760546992921	-0.0925460810692349	0.5652413787521038	0.4252714807514635	0.41774890187468916	0.44509651151759555	-0.030239064437381558	0.5968612922223523	0.3179288091801532	0.28625513591068485	0.3379598700624591	-0.10929309788662511	-0.2050898711609514	-0.14707703331910738	0.008469487833398542	0.08670744479390818	-0.1682556198724955	0.3530468962629817	0.1421575812193483	0.18855447456252294	0.34340528262692405	-0.09606111373148174	0.13482355129675594	0.03948219896547045	0.05885386069873144	0.24059395741177014	-0.09361702486477208
31	AR	-0.5734509183937241	0.6073489812164443	0.7138746468002284	0.2897903425511501	0.04270771439501364	-0.03268986406423191	1.1944156683508254	0.9983547852586272	0.6808891426850316	0.2890070495269206	-0.13404806326293395	1.1226128867870377	1.2878606795830079	0.7832310381286274	0.24565788742756278	-0.04617262764191166	1.2780405981546976	1.0882247593670096	0.7012905787566186	0.25823429987523205	-0.13008925290295537	0.5655165479841717	0.3697103810210064	0.41436505021319836	-0.03547936851935174	-0.1791736121100489	1.1888176432443496	1.2044879688306622	0.7901445170388111	0.2606783108369397	-0.10133017954182377	0.835958752075956	1.0196157372887127	0.5909069467767505	0.19086602849007095	-0.07252703161835061
32	AR	0.27978440636711005	0.6196729111086787	0.6949640174428242	0.42824274980187393	0.1458226047201383	-0.07319858954383807	0.7829214315103323	1.0287118294548134	0.8256373038716922	0.096640853858186	-0.07325968924078041	0.8884029277651666	0.9506532599466424	0.7971039436253797	0.11381997370261043	-0.07642780324678	1.035149444410386	1.093856339796298	0.7918614301666274	0.08110598571786198	-0.09294574809048717	1.7135930350423583	1.0844659847059865	0.7045775978288642	0.027223597829947765	-0.14945141022471625	1.3533131519577815	1.2263787071560945	0.8853466273170634	0.027513080633724485	-0.11287298162321613	1.017497899765865	0.966744194332879	0.7378729861930382	0.08281759990297255	-0.12386323282111289
33	AR	-0.6229708933389454	0.2515713803389066	0.4895186503510962	0.3972421026294306	0.20719046540547992	0.026842896732113708	0.30893882030954334	0.4661870052839483	0.1019244100730825	-0.12896415245318038	-0.028681956404842168	0.36903559408527387	0.5304673116170366	0.14392870733426277	-0.04836658928637183	-0.008256679273040302	0.4871448605882239	0.7262719968846895	0.39766651057346936	-0.07759796965379828	-0.07307838634200237	0.7836530207819065	0.669433269631335	0.3823374992818045	-0.10259821848250167	-0.09193163524329584	0.7120463162122282	0.8509380157548161	0.5173332408292637	-0.015526710307149028	-0.07576883748672247	0.625417605103907	0.7928465901204089	0.3715940282122865	-0.02674644560241024	-0.06419235749197716
34	AR	-0.8391018667533392	0.06303193748920832	-0.08241281972881931	-0.061506009748195534	0.04872718229262074	0.031066396555758935	-0.07884333691115919	-0.16942666840925724	-0.2246374014843795	0.09430986104474615	-0.06100675668827993	-0.09942815262966076	-0.1526441797781768	-0.04872807634174903	0.11557761311687598	0.02262649826123564	-0.145699609959274	-0.3181036015220876	-0.2688790191011552	0.061282585879006035	-0.08744456090228736	-0.45123338254395284	-0.274617703700603	-0.002976615711276581	-0.012308423173536032	-0.23203160755637303	-0.2077013590060275	-0.2596833639680819	-0.21819315001278383	0.013823271175240182	-0.05667249680629882	-0.263088275245982	-0.2490860463200889	-0.18043743450975336	0.008047507926780106	-0.043901697216970126
35	AR	0.6027928035349069	-0.029762865282992435	0.13158566821853968	0.39977061562699867	0.251270533288678	-0.006296634578561999	-0.4092341703237098	-0.2062499952424548	-0.06863939428316446	-0.07733972425093638	-0.05664898701522669	-0.2915605850433276	-0.16354698508919385	0.0428294641404412	0.016534110865162654	-0.01948107409491584	-0.27665154159294103	-0.2359748345471402	-0.1131020672762828	-0.04387757466719333	-0.04917503717576244	0.21193871806212583	-0.18658933816452805	-0.04133443058809996	-0.09586018660723464	-0.010908268951375755	-0.26437903433600496	-0.2934645488355099	-0.06326301354691621	-0.03809936750244147	-0.028002426968777083	-0.18631642517634328	-0.17575782814750918	-0.03504369001641994	0.05051649793738977	-0.033519053893221074
36	AR	-0.16018740594964423	0.15462553541919788	-0.16396811558543212	-0.12519063028294708	-0.13530814475227637	0.08865713130218023	-0.3534432508587716	-0.48400477904391714	-0.24059925253886638	-0.033093355940799984	-0.04377755537721484	-0.27571026811337573	-0.451489690223549	-0.33075317085365274	-0.09427114402892012	0.017453453768356386	-0.4385629909137733	-0.519974781033048	-0.2548708241612998	-0.08834200923324653	-0.09179791655453085	-0.4664897314166311	-0.7118625683212085	-0.4033816573575787	-0.171006347984834	-0.2835552912692505	-0.388380709336777	-0.5478478291309494	-0.28847029525541923	-0.1625420817045835	-0.09065343306623275	-0.21443314714737516	-0.5152991377067555	-0.3042763461580964	-0.20167895620079113	-0.05780948820801268
37	AR	1.358802350556808	-0.22208624693133816	-0.25020438482867835	-0.26675824647855584	0.13759365725094397	-0.019395161902396207	-0.3568470132616729	-0.312873149837677	-0.31745577155919946	0.07934122906577512	-0.10997211752913927	-0.33319845437863227	-0.30363908792731364	-0.3580240705548975	0.15032592410463153	-0.046814385261666036	-0.48268304030715686	-0.3638669725845808	-0.26178498466743505	0.026015038154307835	-0.12545467721811887	-0.6085259651572409	-0.5114791982983509	-0.43278547920526456	-0.11961552040185211	-0.2924046957667125	-0.5241985288201418	-0.39226242892530977	-0.31779311695076173	0.0774205161646746	-0.10092634633382525	-0.41082226234444436	-0.3110911363030233	-0.311410869638585	0.06245616408026122	-0.13206834452511673
38	AR	0.17950951264481882	-0.323357399977548	0.005623743683732529	-0.15673106295826245	-0.15148195383422647	-0.17294410814314243	-0.3025215688297215	-0.007650904615427612	0.03803215126713266	-0.04057737891842139	-0.18813352976473063	-0.2627497685769763	0.04954886995724617	0.09760189960941346	0.020772001688186048	-0.159772493869625	-0.18205850115702948	0.24490104617740738	0.052143705756781955	-0.022989287770891487	-0.19027537727011934	0.08467778718827645	0.2945895843081577	0.06564587358324073	0.021397891610095476	-0.2401174535873567	-0.12015901954843589	0.33472871440873586	0.13286371708590794	0.06023663490991238	-0.1775813263886994	-0.1854087138434436	0.19443085770608626	0.04441178252697142	-0.021667725355369205	-0.22871289911109693
39	AR	-0.6675317729998089	-0.4181311867609693	-0.45966259260426123	-0.41465618351816824	-0.0929386698613881	0.06491888026056847	-0.3471495347513395	-0.5339819547568296	-0.09399596662957688	0.006425506008612469	-0.08610958579970207	-0.38970158713491776	-0.6410551330308172	-0.2656130728324445	0.11899883151895585	-0.0038605824979218717	-0.4377738560640735	-0.6530578497891825	-0.1832060718039783	-0.017032958963050904	-0.09020314261994256	-0.7608303853883348	-0.7229631864917161	-0.33028598348481053	-0.07543524496845691	-0.1193260063249098	-0.5260446386864588	-0.7372016678360365	-0.3191187207088587	0.018858784411048157	-0.04904552794893857	-0.4465659933339609	-0.656030470775264	-0.25484387329117286	-0.0015540896472028276	-0.06528517006567713
40	AR	-0.13050961264918326	-0.3269392117085953	-0.37510013128410424	-0.09861355068180577	0.13231471397670935	-0.1039829984902243	-0.3286743111869115	-0.6880863762586278	-0.2644637009214854	0.03738333859130094	-0.12333273148988377	-0.4306167207805348	-0.6764991564008342	-0.21306406822972024	0.15479992465036152	-0.07466827325728698	-0.43803369419662225	-0.7390331091876778	-0.1909068181895488	0.04459519639067544	-0.15449566905858259	-0.2942809808834859	-0.5985619204929125	-0.3000761127082483	-0.15371237932931173	-0.24986043146644166	-0.4390178164113844	-0.724276073396892	-0.191512941439564	0.03282122375937169	-0.15329807842463983	-0.34332186741514353	-0.595819278298765	0.027745734793586996	0.11735279538330112	-0.1634604094205192
41	AR	0.5330680823343495	-0.2734651720109259	-0.2586673100944573	-0.15537470036961776	0.13486885282940975	-0.004648645477969726	-0.3015148253067339	-0.1968612665124756	-0.14038395296664663	-0.00198564834937609	-0.0899078072307049	-0.28113514951134244	-0.15903590078133512	-0.13442607077959612	0.11960460113448979	-0.0323075916777551	-0.2784050057122288	-0.22318756829499342	-0.21327979587958312	0.03905201431892835	-0.08112202235545718	-0.30306852834381554	-0.3954015701805556	-0.3025422802364144	0.012491994535931972	-0.06213302102054613	-0.3446146720483036	-0.1930619165211085	-0.2093738592697536	0.12864653843665996	-0.08445989622906946	-0.26829110277858037	-0.2343599961207674	-0.23180354811788995	0.0909966793225454	-0.08444713897440437
42	AR	-1.076169960558265	-0.26443485019735313	-0.2946940188082593	-0.3562026830444688	-0.17199627174934817	0.025049919592294856	-0.14603036706157313	-0.09761546604070948	-0.2971486224036234	-0.24164451079339355	-0.05610341118117668	-0.2076741942807837	-0.0378512247297218	-0.2786647561114852	-0.20043474912564707	0.00936679611030966	-0.26088569918859217	-0.10436624576572673	-0.2045622275034682	-0.15367842723628078	-0.06585104614462178	-0.22231480918433505	-0.11071811098234403	-0.1869399230598992	-0.12690789707124342	-0.21354900280585104	-0.1909481085710758	-0.07270091968458603	-0.19003369322425123	-0.1169635477266604	-0.05868932156000062	-0.1713524114538354	-0.14561999711519957	-0.22952500909971874	-0.15079239550769374	-0.036246677082406586
43	AR	-0.023220731822154426	0.07583838954229005	0.1855262565914766	0.11694147946822486	0.0034049913011307	-0.08055484789171685	0.0982197519008694	-0.01935647794555795	-0.1378851423864884	-0.06736816831362913	-0.028181977489249554	-0.12509299824639508	-0.005165536609047061	-0.005508075375127985	-0.1475921909776554	-0.01407713078989925	0.12360391420906336	-0.029053560956724067	-0.24338473193768462	-0.10537330606424855	-0.05389521420190713	0.3525286442875515	-0.018970474102204725	-0.3174311537730544	-0.23474546514986577	-0.16211867622463066	0.09672324322867087	0.005734421370467313	-0.13444462007398295	-0.16797863967474158	-0.07636836132651847	0.032127120804371634	-0.021260304924508366	-0.196726535834157	-0.1310926600731983	-0.07241812087730115
44	AR	0.5454359593655488	-0.13167467884744866	-0.2797205439826085	-0.07550275205663382	0.04740440538165491	-0.03950386773339809	-0.4431459880862051	-0.19275350768264854	0.03315249780582774	-0.030002103800111923	-0.0938610767196626	-0.4657008585920175	-0.0968342437740527	-0.06871034180119318	0.15825317509700976	-0.03241119330837039	-0.48790840649901707	-0.44355954055611096	-0.22502142200818231	-0.08267339200778245	-0.13086378179245628	-0.5372167333832617	-0.6720816942215653	-0.24712615397324736	-0.1535064295690471	-0.22705941063825186	-0.45475737004236605	-0.43738309190833924	-0.259561812434735	0.049935811688568865	-0.10538582463407065	-0.4010764814552002	-0.4810390551896766	-0.262287780556981	0.051355267070626764	-0.1293961417388909
45	AR	0.4416510075945408	-0.392589078965091	-0.5917839675912044	-0.33334484419170873	0.12433049284288944	0.007291876590624025	-0.4403739076473825	-0.45034586915022934	-0.420234460518203	-0.0012021530307644301	-0.04724427922472141	-0.5792595356603537	-0.6969015732909354	-0.5461829778753827	0.08378255009861268	0.020118487021993925	-0.507471919851495	-0.5359833914670434	-0.3755118232756456	0.017647685517854672	-0.08360759282937891	-0.6269559896437814	-0.2683130619705356	-0.2446553978846175	0.022696340972942985	-0.2589159397065763	-0.6176352144837283	-0.5584941225583153	-0.3909899420781724	0.09820594186707887	-0.06953275675277237	-0.5775554225835127	-0.6085729585000179	-0.3271498805110854	0.06605487811213107	-0.05992808718644982
46	AR	0.2846350331828502	-0.39799893082548143	-0.643335967327204	-0.33562992181407014	-0.06793893904914894	0.016700589482309347	-0.41956358819877837	-0.7760636005112106	-0.5617825258462944	-0.3057261894273089	-0.047992421588735956	-0.49219374200842003	-0.8994762877949454	-0.5824915011035345	-0.18995723944977572	-0.012806007066567204	-0.42661339211958943	-0.7252328771211591	-0.5249799144078872	-0.2927696884652915	-0.08603851002327989	-0.43239410852277993	-0.5042596164151745	-0.1915465787111097	-0.25246142525373927	-0.18907731520772197	-0.4445852701043111	-0.7061286194384528	-0.5240026386158645	-0.17139472014704737	-0.08464189514772813	-0.41286569298696135	-0.7102408535946474	-0.46840404889077614	-0.21270678969553325	-0.0716538536063156
47	AR	0.2537665624133381	-0.34660485053695955	-0.779252494833478	-0.5281239252814435	-0.13751616706997605	0.043291455231511566	-0.33140003007587115	-0.5763177485588737	-0.3767889534449945	-0.1650214046415024	-0.07738959947458546	-0.4830457454572382	-0.7015136316439197	-0.33519101909085547	-0.1091230215075949	0.019549391859892573	-0.30468504911444816	-0.7013763272015933	-0.45911623622660946	-0.1474435687882869	-0.09843927133717534	-0.5409751240015318	-0.7954742688150438	-0.44889571298901887	-0.18400298623636427	-0.25090525410375397	-0.3331428614403241	-0.720167427424442	-0.4315245855978024	-0.19693335946760393	-0.06919763665375545	-0.37029541503718855	-0.7883634901240766	-0.47308322276235415	-0.14669223513707141	-0.04711812715369823
48	AR	0.3967155501692921	-0.2494341396247638	-0.41322263135589976	-0.3248921819575926	-0.21081176615706587	-0.08142703735622026	-0.18159280716644466	-0.4910560645402733	-0.28044138141562824	-0.11652721042285852	-0.10287297982091337	-0.30183569366198826	-0.5357716626053094	-0.2864904416513925	-0.12508740999801127	-0.0915301440054952	-0.19287180397125747	-0.5130034557773744	-0.2754043223233036	-0.08551352603972528	-0.13784778910984996	-0.4244967440340217	-0.5446080802815583	-0.2124742417567296	-0.11144184277970223	-0.2651291359910634	-0.24773593255322612	-0.4841129271379789	-0.23359014163227054	-0.021044972541420792	-0.12543580731540716	-0.20374474411227084	-0.43060795068520324	-0.3222101376580412	-0.13341302093790075	-0.12934288384383708
49	AR	0.6474430045501551	0.17722704531443245	0.40758431583995214	0.27120591261719285	0.020248226330627617	-0.062792883708364	-0.06661804341078414	0.09937131394291665	-0.12849121146959308	-0.3310330978600866	-0.16054778687475024	-0.040133971719716444	0.1250305634578508	-0.08506388798307807	-0.2978338129256872	-0.1331267444101898	-0.06366309559179695	0.1444638494381426	-0.16919705452853928	-0.30367379007639606	-0.17221476708497785	-0.11473902711039016	0.15427719309193674	-0.20097355798702135	-0.1942195979880691	-0.16948483311849505	-0.04690931558794831	0.1533574679227856	-0.1797599566694279	-0.2902229948002977	-0.18338241343903916	-0.1140641376258219	0.12531882834688657	-0.11082552207816243	-0.24365646950857378	-0.1433991719015033
50	AR	-0.83179934745301	-0.43128174907841077	-0.543138275472793	-0.5216782925723724	-0.2777297327539181	-0.059693448365255364	-0.28237905669677077	-0.5936334367761914	-0.43142667844454063	-0.2370179642075403	-0.05431949054461693	-0.3040745162668844	-0.6154095601087097	-0.6164223065390163	-0.20898253758431262	-0.04703065986382349	-0.3534712911563337	-0.6668305891296238	-0.5030349123997557	-0.23621310016494257	-0.08084335696307532	-0.38125971542325476	-0.6583057084840946	-0.3978688571787731	-0.17058598287597565	-0.2455419785149417	-0.38335662165683154	-0.6429598163208271	-0.5290958947570011	-0.11461380575030589	-0.09036314469920192	-0.4236265373628526	-0.65609724735518	-0.5168436194590814	-0.1967295854963267	-0.10924752207559174
51	AR	0.33396247102302956	-0.06111191959643514	-0.4501104828151401	-0.12570392439920908	0.12615077664801433	-0.04248114031935679	-0.3225635235954034	-0.4395550371654071	-0.009822282046555442	-0.09957610128456684	-0.017344157684411332	-0.2477427239086124	-0.5084746616637648	-0.12195813382974396	-0.04213926188034689	-0.02985274539650229	-0.3289204571767207	-0.4176616964443889	-0.0801353515807195	-0.052667590690162136	-0.03563592983662045	-0.35090798853811855	-0.2270893258049539	-0.06290208948157042	-0.014978063381489437	-0.08268066925816697	-0.23483914794523275	-0.3690831696963349	-0.10268220042899734	0.0265652531566134	-0.019442261870996402	-0.16245401518229774	-0.3096979391208188	-0.07920985023714833	-0.010906911364155336	-0.020127569885780794
52	AR	-0.3364980748427463	-0.4625308816750483	-0.9238509136332607	-0.4764667490123744	0.10045938256277798	0.011755148423585826	-0.2055003053580402	-0.6260071168857886	-0.5166836163917856	0.04218495768827357	-0.04404756084845429	-0.3760002058181158	-0.7952553853746409	-0.5307837835192947	0.03274447251917634	-0.005536815868357525	-0.3704255794214967	-0.8520996429709004	-0.6186857461632622	-0.010116472843959112	-0.07274943820197244	-0.6701031994100152	-0.8142126655022561	-0.34852787128661944	-0.13980112114315113	-0.1744099649084122	-0.448202916555568	-0.8225308436310576	-0.5692624723473754	-0.049891749170764665	-0.07371011156766172	-0.5704997804078552	-0.849840712826713	-0.5192157571569331	-0.019720176847937365	-0.05439039183753103
53	AR	-0.21961367263271533	-0.37394508766666823	-0.10562575442461086	-0.4149439423770943	-0.31467643736990136	-0.027116746951124204	-0.24411280395252866	-0.34853350429891006	-0.41572313248955994	-0.20425150864924668	-0.09727450436258178	-0.31839588230048455	-0.4013319435115408	-0.46590113859512494	-0.2916216089467325	-0.049409148172471884	-0.3420891414149223	-0.25683598544544417	-0.43852037407778366	-0.28237162924746273	-0.11642680674999273	-0.16471997072749894	-0.10575462289861931	-0.22634399348822148	-0.29908146021014737	-0.2410266091474445	-0.3366838643679293	-0.21882337499486026	-0.3709877397509198	-0.31603892396765665	-0.11481310448664916	-0.3803644908921223	-0.19968856858361095	-0.3989244119914179	-0.3553922849814749	-0.1078639706921316
54	AR	0.7709925471336755	-0.11563021872366164	-0.6089123126691627	-0.5838055620590559	0.045294862806803726	0.2101034194612743	-0.429884113406788	-0.7483164007507437	-0.318223544519039	-0.17405313742966855	0.061364920650052834	-0.27897057511561185	-0.6788603430573639	-0.5686582155016205	-0.1859155136331574	0.16374203246520702	-0.41370989337658953	-0.814882765135897	-0.4226498502740538	-0.164641801002835	0.04236857104355196	-0.504930646860559	-0.5217180140613675	-0.17118524799390716	-0.059580581163895474	-0.12462210619297998	-0.28126208388504015	-0.750659020948642	-0.5250290166889425	-0.15053663399342665	0.06023408202828873	-0.2930112434399446	-0.5808473978872215	-0.4640715011560058	-0.13883565527292507	0.0943995289261026
55	AR	1.2982897818920833	-0.4677050280733911	-0.42690915426967213	-0.23293763205677243	0.21273538003098147	0.04135211921971882	-0.36306497886402	-0.018705532647369738	-0.26439071396773706	0.14002792693626276	-0.04589562262518032	-0.47015303851917645	-0.20083352510462882	-0.3313337793566178	0.22723257291013432	0.018126871816219303	-0.4599411326884409	-0.1666182492690612	-0.2860702552633614	0.09751086578366142	-0.07046189982433027	-0.5794426094890986	-0.3572461129088427	-0.11465986911066786	-0.06814212822290422	-0.18286118694403763	-0.6333659856861673	-0.4201299956146063	-0.3479241941411285	0.09890703345119678	-0.038303208931603105	-0.7180602087445498	-0.3651655041249392	-0.31409841612663414	0.10907135205617413	-0.03038757348399579
56	AR	0.4793923027420942	0.1152731731793768	-0.05470271520569914	0.07778391336297652	0.11106256897768896	-0.0423831982009073	-0.02699277400847122	0.015302008590472482	-0.3091885105500213	0.028329503854007898	-0.12175599639715551	0.2373389649085924	-0.006288625021644956	-0.1804128705349879	0.1290726419834487	-0.06684957850229756	-0.20927604837246672	-0.13854080843158578	-0.2861770460448396	-0.011893790965915363	-0.15291926991941085	-0.570317551286812	-0.382288247708845	-0.13661051333570629	0.03316625693976666	-0.22396795376111034	-0.014847315922655424	-0.11817010099354908	-0.24721670778997207	0.06407133979457358	-0.12699844010686734	0.004991080312295781	-0.13222124078871156	-0.21398837128508008	0.03642831010120218	-0.11982167467568772
57	AR	0.06376221174617087	0.3574727767805419	0.3909131257150822	0.29188879297409276	0.09896963854857943	0.008818303261246108	0.04586631211815684	0.16780496710769088	-0.008954761980447756	-0.13053134709474246	-0.0007587700451843205	0.06482072818294338	0.28444323492547907	0.12471447467702479	-0.07185909959604797	-0.023532733646445703	0.2323913812386026	0.3660397152181464	0.04274287869027993	-0.10771361901090248	0.057999994151603396	0.5617637311709935	0.6809497739382797	0.12651748088812445	0.003958544431488076	0.2546446467728465	0.240222205435061	0.39990785742825397	0.10054471868269466	-0.0777153140836222	0.13355178106839238	0.33518560701216316	0.4720094890537436	0.16850557801616461	-0.026995346063494186	0.05915634542490644
58	AR	-0.8071559899493628	-0.23312982168797036	-0.3219588826711892	-0.5102227271145221	-0.20581265212122868	0.05625863496799921	-0.19111091884409592	-0.4546545839802746	-0.5661037819233412	-0.23613297213487616	0.04833338647348606	-0.34843122397903536	-0.5688046182867451	-0.63364661407107	-0.29501301489774945	0.037963299949671736	-0.18287201064641734	-0.36346873681103076	-0.4084492189862736	-0.1841845537258564	0.031040485531691475	-0.17599596230060022	-0.3296577729704879	-0.03961322755080013	-0.11198499611914911	-0.015151757628986406	-0.3165781923908825	-0.37662183672116384	-0.4113463870122642	-0.25624300618221996	0.009823384101899535	-0.280381259425996	-0.39740778165325163	-0.3988178203216055	-0.1687292485952374	0.05055021294669548
59	AR	1.3698523334341022	0.0014778725886424038	-0.06253831325803216	0.01574133933333477	-0.13969659855216476	-0.042305147445638625	0.14465388863843032	0.6500966067452691	0.38287489363213534	0.19852095958512184	-0.06159557364809398	0.15316800143017661	0.7339712874562356	0.37337211017338734	0.1150803152777995	-0.05367896996133448	0.08452368483379258	0.4102926232395515	0.24298497237384198	0.13520884280013257	-0.07418358191480445	-0.341171379778203	0.034127648918784975	-0.27354668919557673	-0.052280616619503506	-0.14140874735879766	-0.009140011788013158	0.3189104476716107	0.151111895788971	0.08735894456808224	-0.07305763061813297	-0.15315715275426978	0.14206917887038883	0.08917982844361472	0.06625176077632933	-0.06692833778109919
60	AR	0.3249948230962199	0.013776936633400183	-0.0645185989088366	0.02449879304682301	0.09018327498943579	-0.040815874789225326	0.0760718304444592	-0.01103147485613043	0.07384683839595163	0.10493561944530971	-0.06180055792188366	-0.010117402315128254	-0.12587236821986414	-0.04254304773765938	0.07022793576105446	-0.04079795441646672	0.05830961196849438	-0.007633743947080607	0.044779929167825916	0.01994149072749729	-0.13583719858846877	0.1828220836628471	0.0658944079995018	-0.08540691363830144	-0.06298344887602031	-0.1733376644041792	-0.03945157079517814	-0.15604919309929832	-0.004552138100455627	0.005763855335842338	-0.11863081023533661	0.055366555115486715	-0.1720826295646657	-0.10660054802058672	-0.0031657683804429126	-0.09428578637755436
61	AR	0.5184314197451656	-0.15371777791912977	-0.2861633361077349	-0.15215782792975208	-0.1555159572820728	-0.14969500834324068	-0.21312772220790166	-0.26182958856641225	0.03741943485568844	-0.06024185165213347	-0.13286928794924302	-0.3308239381057073	-0.36094850189499594	0.02903785693416494	-0.039838576705956585	-0.12778320688487121	-0.1326041550256628	-0.2045635947753407	-0.05305006868772422	-0.07286656557530646	-0.16589395765945003	0.039003386481153465	-0.1897114387805941	-0.09562793123319245	-0.011258537564988569	-0.20246942161747428	-0.24031246109426063	-0.23362204374569084	-0.09973880082446518	-0.050676447947660686	-0.15611223445204692	-0.18547134854635916	-0.2117507107628046	-0.09616010043885748	-0.060293978287927485	-0.15394325883837912
62	AR	0.022869948557130808	0.43029545346456666	0.6064853432169108	0.2655231049481759	0.020566845109889487	-0.0717505832149381	0.405774625366613	0.6690284329032741	0.5661717846934842	0.21957065601089032	-0.06927879346235444	0.6148401050630719	0.7359080891099312	0.5823021870201663	0.247109937439439	-0.06977134745058056	0.6563968464334226	0.9665561272594162	0.718761051204504	0.1659663668587954	-0.1356442055469944	1.1820682369817204	1.0771305847838564	0.8838894005209457	0.12287869101121768	-0.1443091427367883	0.9351068642719719	1.1430592252281846	0.8189169189537986	0.1780659630859216	-0.1460407668390462	0.8078447808013304	1.0504344630657196	0.7348564298805107	0.24106173484161442	-0.13790245150031932
63	AR	0.48798954327919286	-0.3521350878814693	-0.03459077578930159	-0.20021446916262375	-0.26635775959889374	-0.1267914880758454	-0.2683040111855106	0.06488575891571435	-0.25951518287036246	-0.18959902691073438	-0.1844727173598244	-0.32501630866613473	0.05060299962271064	-0.25598588489504104	-0.2737310857919255	-0.14558612289692552	-0.2499149766276676	0.0372036674537084	-0.2917901505201652	-0.2528345607729132	-0.18954373877836073	0.11831752315709342	0.29459592391137757	-0.31133549280843725	-0.17065265736882948	-0.21117661569171542	-0.23588486410774778	-0.011291382810993844	-0.2983030369694182	-0.29098630439930007	-0.1727151259547448	-0.18974508257615075	-0.016863918758989183	-0.28982651471569043	-0.321028271138724	-0.15444577138914162
64	AR	0.8703037845126738	-0.2654774789112917	-0.2874046656313858	-0.021087084683318658	-0.012967916180545602	0.045573389611410775	-0.08591923588280814	-0.2548371449917066	-0.2169662661359011	-0.06663148857015044	-0.02502786483782815	-0.15732432336964963	-0.3204486109152631	-0.18264197225983203	-0.06046197372785578	0.030584642986613453	-0.22625834547833368	-0.3275599839419491	-0.31673456860929305	-0.11667724767001153	-0.029266653646916385	-0.2794600149523232	-0.19350744542542675	-0.23115493267268597	-0.14932554526143846	-0.01760922072308113	-0.24157886767095627	-0.37720472103906655	-0.33210909170981096	-0.09474668644080464	-0.014604481380243506	-0.2435698252255729	-0.32582673952061714	-0.318484942451296	-0.08413898796134633	0.003043819367371192
65	AR	0.7429132344902225	-0.08837015433557005	-0.6375966613876204	-0.5332117534801368	-0.11987476446484124	0.03925933279687266	-0.3452908604339372	-0.5075780248864454	-0.41683307457660423	-0.17138796511190701	-0.036116524343920986	-0.4083362581283204	-0.6273304025520463	-0.5712904830437734	-0.22130405509730644	-0.01181332748334274	-0.43653856677448993	-0.5933838793445537	-0.36794384569089145	-0.15723229049504317	-0.013185414831382802	-0.24659686866816938	-0.4944159898763174	-0.3403457038928934	-0.1187273219270191	-0.04312394554404697	-0.3941183702139997	-0.7211379373561078	-0.40428618229162905	-0.14305441279887599	0.00518766991632158	-0.24809981250288082	-0.6683159838378553	-0.46112414561964965	-0.18583748545979728	0.007310426707881845
66	AR	-0.40441538457636134	0.227803145292494	0.27645158064828346	0.3992287744908909	0.2885978240367879	-0.042186525451004764	-0.14624587142172651	0.3453733939810506	0.36356221903628017	0.04006063337205079	-0.04042309558812507	0.10026992585133798	0.666008251859403	0.5305270850597628	0.09661541218249914	-0.00802869141530227	-0.12235815966151198	0.30596965176832003	0.3120275920325539	0.028289190817673004	-0.06550519186545789	-0.3035464117788427	-0.16318303740394005	0.04479869828518898	0.08513020384123687	0.009460014438498199	0.1263507368083847	0.5160672164279325	0.32101134633329953	0.003961795229069587	-0.04702926917835848	0.28459271537663355	0.35511591213429305	0.2732375058660559	0.05911352742826681	-0.02944396795519877
67	AR	-0.44763161561417386	-0.3152464153117508	-0.5151372014241224	0.023866076025224725	0.08980372775308432	0.048262384704990335	-0.4021006255365974	-0.5010379474690219	-0.2832535125466805	-0.1653240717804989	-0.016515699262124706	-0.4248744992694409	-0.5451268965851431	-0.2746581394538571	-0.09981849457275627	-0.0013910361897653267	-0.41240325578209547	-0.5788265948986369	-0.30199086715271306	-0.13001710506294928	0.002423911277947388	-0.42785982534504574	-0.5578563012937898	-0.13338693293469922	-0.058918374553645125	-0.09433672975081109	-0.42700481882290825	-0.645559286674006	-0.2852158209697594	-0.03396414406875348	-0.01050539262963035	-0.3478455979655308	-0.6669393989112389	-0.22605538959664773	-0.0356203596373077	-0.001108114225059298
68	AR	0.6333450323674322	-0.020976634840794706	0.26767731450817234	0.22714209663823293	0.1387118531699698	-0.016234097019683258	-0.24581012034110716	0.16457835937020482	0.04240737018517482	0.09998266010002466	-0.13945832267423142	-0.12387187240667785	0.2278462666878771	0.0986270715168791	0.05203423554148867	-0.08522676820640074	-0.2780161236694948	0.14205471027085947	0.06485240373268919	0.10883045921651169	-0.14864188096869846	-0.025120646490766535	0.29581632894115134	0.047033725771412155	0.12786393473769875	-0.15727040651300717	-0.2031914805557251	0.17982210047904879	0.08054267304556051	0.07544615688795742	-0.1287313535608996	-0.047462059658040845	0.3143136275049936	0.09719964777013179	0.11603847179924909	-0.12095846006246336
69	AR	0.14445078430216238	-0.15912568681440364	0.1564436561171969	-0.09010185629051581	-0.17079493063633522	-0.13800708812246332	0.06848802238381557	0.07425570441020057	-0.12070516125484132	-0.2826545681991248	-0.12165781091536743	-0.044613779322167924	0.0729429856408752	-0.1579228305121685	-0.23308108232036706	-0.11468933850897112	0.2512841067993624	0.3037464262780972	0.14351206550219042	-0.1952523751495543	-0.10325748363231635	0.5986055842083602	0.7386048677643342	0.3968778326841724	-0.021047062118166482	-0.10903443827956916	0.2767838557860446	0.38596568669005316	0.23148346749338744	-0.19085714751481198	-0.08576328597264182	0.20713926728406085	0.3975532760922378	0.2039013396578051	-0.14699353841924423	-0.11038609768744667
70	AR	0.11245880129383601	-0.3538150710879854	-0.1406122430150517	-0.2960598974362305	-0.39373266745646585	-0.04848086619916847	-0.35138427702839903	-0.4291792454837762	-0.3916209768344725	-0.272220326236845	-0.030865490396130735	-0.3562340031201261	-0.43172874064438804	-0.3453313939405992	-0.2624278256246986	-0.032127347810381846	-0.4086267316076335	-0.4858203010729979	-0.3823763971723806	-0.23949560172345596	-0.011265640079352268	-0.3554694010865307	-0.472006360154524	-0.3224681340352682	-0.16454630951715038	0.053689424874021285	-0.4293612519759777	-0.48034149134400217	-0.33258730019187355	-0.22301862903039216	-0.015437613670370443	-0.41380169073809114	-0.4468082255788256	-0.33507695213234057	-0.2490269229819907	-0.011290548336164719
71	AR	0.40631305101265536	-0.25041076324070355	-0.46051903014072226	-0.3152505757039973	-0.09987857411229362	0.02749140516590476	-0.4382587829057064	-0.4314393755135453	-0.2197536525501459	-0.10798966671779575	0.02021441208909991	-0.40035734498259956	-0.45882400916312593	-0.18762134073569592	-0.15455749109825412	-0.0007705820993786361	-0.43830372615255514	-0.4487916516715622	-0.20911196129838272	-0.10937292034412471	0.026123095948947572	-0.5499198551184584	-0.5929817638698911	-0.28086126661907884	-0.14118384298905667	0.012330544012276845	-0.493922399759618	-0.6144152833558314	-0.2844536625491527	-0.10795562276122861	0.01757542795250422	-0.4131884735510341	-0.5271348516199863	-0.3384395426808873	-0.12950693476148567	0.012750569394193167
72	AR	-0.31467643564128706	-0.3884664128874894	-0.5005947923159808	-0.42088042666247394	-0.21889968887261357	0.05140365105887623	-0.5785638776763662	-0.6703476642692758	-0.6352126173955233	-0.13838390204188733	-0.01683192536393996	-0.5646158917959281	-0.6938324370059268	-0.6024365730719581	-0.18297327623676019	0.006536285457424018	-0.5928422376039935	-0.7309143294712783	-0.6485366313237266	-0.15649370474211466	-0.045178793501460035	-0.5734744514415605	-0.4279153646573303	-0.4363835335614199	-0.09431963223405665	-0.13815946941839158	-0.5867241044789611	-0.7355041892403142	-0.5244039289655454	-0.11639598085445768	-0.03776650407013915	-0.5754226257685897	-0.692918362244976	-0.5467754078124228	-0.1752825827330986	-0.013442353351174274
73	AR	1.2512544351292194	0.1292271263109459	-0.022808747319610134	0.4192075193927751	0.40834964797949147	0.07602649321846089	-0.003386878093763368	-0.2557282501914657	-0.08400674201671676	-0.12269652009446541	0.04393038722367537	-0.0010955502059768474	-0.26530428680360996	-0.10299877962166804	0.04090684135071054	0.04104594278742191	-0.024519188142112958	-0.35536729030202274	-0.03399561634403048	-0.01780192621890575	0.05431181593337375	-0.30026659432887004	-0.06684164058299363	-0.035233481954737716	0.03205490302005404	0.11963637859035026	-0.016977661735047223	-0.23528360032629547	-0.06903437619116648	0.0897914977924894	0.06957959820215986	-0.041391110347623106	-0.24597175346770472	-0.02707678412036385	0.08082528120336496	0.04739823044004865
74	AR	0.7531807020077936	0.9474952564254813	0.5551458677002015	0.6683616664679461	0.3865992204821789	0.014617527658291163	0.929347793628309	0.7054231492055503	0.5365202139206295	0.040923307460713376	-0.009808276844756048	0.8672843909248944	0.7510825317196503	0.6430698152866627	0.20194445107817027	-0.019641145459058595	1.3237131625562926	0.9003654468445316	0.7290522202770915	0.13057940019971404	-0.0060164709098442515	1.8233459140813264	1.311522792599187	0.8343633850067877	0.17482392210672287	0.19468742867849076	1.4698699863548845	1.1037232357867266	0.8748564354712693	0.1457038578844223	0.023914050393415653	1.3795418877335908	1.0927237374830188	0.812607072766004	0.19507049343029026	0.02048857134210591
75	AR	0.3545854868833908	-0.3989636538510287	-0.5275942453606826	-0.6394366663161175	-0.0037355164484316195	0.02631052819667712	-0.40335194834808774	-0.44938444546138256	-0.26341875663122016	0.15401874440101837	-0.09190440898759555	-0.4276628909093523	-0.5546936438730767	-0.47124785844722306	0.00866388535457685	-0.01556770933810947	-0.4812908795727609	-0.4781693412644446	-0.3196664397483252	0.16176794443287568	-0.10657535393535467	-0.35297980539329415	-0.4046076913753753	-0.14518740972046432	0.06828370263884675	-0.15786542477438859	-0.40772108567837095	-0.4509297976718244	-0.3732024936994256	0.030818996798261056	-0.09303521132362103	-0.47114805416574546	-0.428166387828547	-0.37092433415801773	0.06927994682233152	-0.0716782141100254
76	AR	1.1866780308319893	-0.5275060170817535	-0.4188530926252041	-0.4634904691348395	-0.04332204704479459	0.012487283041019204	-0.19001426377757047	-0.18995575920860241	-0.1702644244420224	-0.26593260544133424	-0.0870585665871515	-0.3251921048754657	-0.2514768182590127	-0.2173992015803088	-0.14332783382310987	-0.030589748129749683	-0.3695076871576919	-0.3464686787196468	-0.25570009155240947	-0.24935122505942808	-0.129848152256411	-0.29372166238445296	-0.502124155943745	-0.4832737079129067	-0.21744225013658708	-0.2561424609558136	-0.4833330517664151	-0.4989379094775357	-0.37667362121786685	-0.19645618758782502	-0.14440786997072164	-0.5043182932469208	-0.5516477215783623	-0.4130446316241463	-0.16804951139294166	-0.09887331647739295
77	AR	1.1123542978017236	0.43690390563929093	0.5026513106462138	0.08574684813688793	-0.09161103448487706	-0.10414078438920527	0.2749724902384294	0.5606067608505103	0.2260389181774125	0.15788288988217847	-0.136589160440993	0.3662376037495454	0.7167452147538007	0.29885883604599406	0.11318992204189349	-0.10890997052425133	0.31655956252584405	0.541294347392209	0.3324097625499942	0.15442289092535622	-0.17582314690704304	0.36878816733491326	0.5931471330539064	0.5043285668027558	0.17997523341490462	-0.2632627040737633	0.3660116451953265	0.5897506683058196	0.4058408400635045	0.1501121069991025	-0.16787860079632466	0.25406730908736785	0.5198266715214914	0.30018408002623853	0.11636099892405727	-0.14853303260312978
78	AR	0.9974386820191036	-0.20423411763824506	-0.1611518418744664	0.0024258909368881643	-0.12353327497918443	-0.012772830010840952	-0.3038226319766666	-0.12040503082093468	-0.08656314070322835	-0.10275691987229307	-0.09891245035474472	-0.2991876770885321	-0.24996765387444997	-0.2315936145915708	-0.13933059312534968	-0.06407648427162771	-0.24729889392983628	-0.07966988168964262	-0.11232025040531202	-0.12147651040872653	-0.10351336263576005	-0.1078209422205135	-0.07686172234708541	-0.23143370953449732	-0.15874322259709966	-0.08789082788409153	-0.2608700491928897	-0.13812803183557465	-0.24160252205106825	-0.17088540991651247	-0.10304698822310754	-0.2367492636609927	-0.23659243446705447	-0.20843358045714822	-0.10249823692251203	-0.07443032804224048
79	AR	1.7966943208653108	-0.260320620049472	0.06275127763251453	0.4574710502140007	0.358992574925719	0.03023218233423286	0.03711608180582626	0.31627263979415243	0.13442613795860425	0.0642699994143241	-0.03259841313962353	-0.14598124387753253	0.12208460739705429	0.2444436674970698	0.1884081783245477	-0.024771405779569378	0.02409951771667984	0.22845946750618473	0.10954607798226679	0.12777898371747298	-0.06728960880295043	0.005889521603463385	0.24352143026744427	0.21737500664728035	0.09556097570991684	-0.03035238831874737	-0.05853030972043505	0.11073561061920612	0.16190749057259746	0.17987334318451986	-0.08711949874218816	-0.10768045242626967	0.016667002747137838	0.20197693802076455	0.13529104364996392	-0.06474001310908806
80	AR	-0.22474440625200734	-0.05590971158829383	0.16246332543156816	0.07954686093502761	-0.06839549396044142	-0.057106817532095455	0.01568168446399487	0.24889537662914196	0.17298014182871957	0.14147823258568382	-0.08172558870291513	0.20923760640297662	0.2947369084992977	0.2613922226564631	0.1277870458462178	-0.05599967066085565	0.0630618326157224	0.2575099621611835	0.23562225012309157	0.13846307776939026	-0.10388617293645419	0.11084341428455287	0.32615415765555406	0.24997335885973007	0.012609151271737562	-0.1559296875269089	0.3450061435517523	0.368287651640524	0.31322246357646355	0.0744075194431657	-0.10910812298737094	0.19972178325984324	0.2860428460155884	0.2877958939024614	0.11498569716714058	-0.08339618437408958
81	AR	0.040289760994935225	0.5463605625804169	0.5251017130841664	0.42733944879572916	-0.025250839235732236	-0.132738423708064	0.9396081293677674	0.8874151757203734	0.6548278239919234	-0.020154392845560976	-0.11269063167705928	0.7970944281581724	0.8508545602942739	0.6379731040634533	-0.034214874182488364	-0.1164423816458191	1.0640335950808217	1.030005440394608	0.7776916662699274	0.0381575617845078	-0.11867574165049244	1.4962288475070036	1.1954028859284527	0.8477525632375216	0.07045324557124194	-0.03036110536331721	1.2613137057341302	1.230971350890265	0.8625518344272474	0.009732195048888004	-0.1060979564262734	1.1727432980631916	1.1041047520229048	0.7847988530713872	0.029476359989492495	-0.09576889985334791
82	AR	0.9564265444167176	0.20506664888711135	0.28505416432661823	0.9007713197859029	0.4274971207881657	0.038845223540918905	-0.0512885644524772	-0.4928230220116807	-0.031056612970861153	-0.19898020628132418	-0.038767351044386	-0.026695615950368623	-0.17900838548102116	0.392940475203688	0.019378768458499396	-0.04787683070994264	-0.08123050306188606	-0.4578217187375824	0.06231107809294101	-0.15821614747195833	-0.018805789260881722	0.00664187944235177	-0.6424842619189539	-0.20129614390744557	-0.03296033968763701	0.07438660501768513	-0.1007620205616292	-0.4018370404117416	0.18689799510083094	-0.10037911733831195	-0.016439585977570337	-0.040100048158654755	-0.30143532947425733	0.4761155790854408	-0.020533510883177675	-0.015159956108298456
83	AR	-1.0129703088237705	0.05632261573027231	0.007661090195713927	0.1279153204983141	0.0021484030557505918	-0.09004941489878182	0.06299827669234848	-0.1974583204162581	0.21034119534786888	0.07392525458119681	-0.07043905113028215	0.05203507224456705	-0.09513524547579588	0.3327690045294094	0.1520378739068371	-0.0580150081983386	0.10788889374578103	-0.04459338284904979	0.20338135519922607	0.08248561730644255	-0.08306958671498399	0.16884850859182352	0.20990846196772217	0.17815931761081663	0.10133639830302571	-0.08550831306910012	0.08129533708169223	-0.1331235369652417	0.20094143697777334	0.16473156761867336	-0.07475246703554772	0.1612546482317485	0.0383891782502388	0.18325544202521327	0.08702069435009552	-0.07373536807878223
84	AR	0.5361886206581502	0.059695014398813084	0.31441426013365215	0.17365085630877708	0.045811051271161585	-0.03790464113538894	0.13030508492446735	0.05702211026106441	-0.03421325118884866	0.015392127480228668	-0.07233662899624305	0.04004754841873104	0.19112350164299352	0.11243341620316216	0.033986926962286335	-0.0490096205715469	0.11561526203942896	0.03885779722448357	-0.0390489267606684	0.037868407023756046	-0.08550062807777414	0.22340108333843933	0.11185143172407319	-0.06997063448748003	-0.006033203166778911	-0.07356257783379938	0.014800676577039873	0.10632322120028559	0.036408564936953436	0.05129324598071805	-0.06204423124217473	0.19986997381261795	0.17693435637832344	0.08487908678399769	0.08935043618673699	-0.05982820792514021
85	AR	2.8695413223023376	0.4813553811388893	0.5593584343617775	0.7035431842168629	0.4485015579898246	-0.016527291419257573	0.2273095331738697	0.24106963141391557	0.14199720267492388	0.054867978612829216	-0.023187972824318503	0.26163333283190404	0.3718105688004443	0.30588983135706704	0.1277941850943669	-0.03526251502790467	0.1418745270403302	0.2821935170530988	0.16932633470776803	0.00984826472371969	-0.01851064729263796	0.085825021222358	-0.17982853761770273	-0.1594653331354771	0.023927068826427478	0.062389881384997126	0.1262436999431904	0.18343952810224007	0.14625558313665277	0.024387099450462246	-0.01893675254304128	0.1547275572130613	0.27404586088699734	0.2993729864473982	0.10793388057131192	-0.024474452381698875
86	AR	-0.6979014781253424	-0.14188513431190364	-0.3653937277779007	-0.21674822114019932	-0.2724680450410031	-0.005594518221906597	-0.2839919558616474	-0.20700844939146212	-0.3053761958387009	-0.17156838770789284	-0.030159439422725587	-0.22763429966813697	-0.47788204269896395	-0.4500928431489637	-0.1756530136569323	-0.019056790457349315	-0.3173575369632987	-0.10900122730936157	-0.22996480292985566	-0.17282712742675943	-0.031183985155296856	-0.4251320324704111	-0.015083057449222267	-0.027548822577184273	-0.12410166706464629	-0.019483143163440353	-0.3821793632030141	-0.29975797587286823	-0.36181140752112595	-0.15695732995427325	-0.017491464548767377	-0.2583599855448231	-0.2086700790319067	-0.2650005201439206	-0.16597505233216148	0.0002472807786504383
[truncated: 6,171 more rows]
