# Supplementary material for: Spectral signature and behavioral consequence of spontaneous shifts of pupil-linked arousal in human
Source: eLife. 2021 Aug 31;10:e68265. doi: 10.7554/eLife.68265 (PMC8486382; doi:10.7554/eLife.68265)
Supplement: Figure 4—source data 2. [file elife-68265-fig4-data2.csv]

	subjectN	pupil_group	time_point	score
0	0	0	0	0.3220338983050847
1	1	0	0	0.26666666666666666
2	2	0	0	0.32786885245901637
3	3	0	0	0.25
4	4	0	0	0.21875
5	5	0	0	0.18867924528301888
6	6	0	0	0.23809523809523808
7	7	0	0	0.15
8	8	0	0	0.2037037037037037
9	9	0	0	0.28125
10	10	0	0	0.24193548387096775
11	11	0	0	0.17543859649122806
12	12	0	0	0.23809523809523808
13	13	0	0	0.2033898305084746
14	14	0	0	0.27419354838709675
15	15	0	0	0.22950819672131148
16	16	0	0	0.2037037037037037
17	17	0	0	0.2641509433962264
18	18	0	0	0.12280701754385964
19	19	0	0	0.21311475409836064
20	20	0	0	0.24193548387096775
21	21	0	0	0.2982456140350877
22	22	0	0	0.27692307692307694
23	23	0	0	0.2711864406779661
24	0	0	1	0.2711864406779661
25	1	0	1	0.3333333333333333
26	2	0	1	0.26229508196721313
27	3	0	1	0.16071428571428573
28	4	0	1	0.234375
29	5	0	1	0.18867924528301888
30	6	0	1	0.1746031746031746
31	7	0	1	0.26666666666666666
32	8	0	1	0.18518518518518517
33	9	0	1	0.21875
34	10	0	1	0.2903225806451613
35	11	0	1	0.22807017543859648
36	12	0	1	0.25396825396825395
37	13	0	1	0.288135593220339
38	14	0	1	0.22580645161290322
39	15	0	1	0.18032786885245902
40	16	0	1	0.16666666666666666
41	17	0	1	0.3018867924528302
42	18	0	1	0.24561403508771928
43	19	0	1	0.19672131147540983
44	20	0	1	0.3548387096774194
45	21	0	1	0.21052631578947367
46	22	0	1	0.2153846153846154
47	23	0	1	0.2542372881355932
48	0	0	2	0.2033898305084746
49	1	0	2	0.23333333333333334
50	2	0	2	0.21311475409836064
51	3	0	2	0.21428571428571427
52	4	0	2	0.140625
53	5	0	2	0.1509433962264151
54	6	0	2	0.2222222222222222
55	7	0	2	0.23333333333333334
56	8	0	2	0.24074074074074073
57	9	0	2	0.203125
58	10	0	2	0.3064516129032258
59	11	0	2	0.38596491228070173
60	12	0	2	0.30158730158730157
61	13	0	2	0.23728813559322035
62	14	0	2	0.27419354838709675
63	15	0	2	0.26229508196721313
64	16	0	2	0.12962962962962962
65	17	0	2	0.3018867924528302
66	18	0	2	0.2982456140350877
67	19	0	2	0.18032786885245902
68	20	0	2	0.1774193548387097
69	21	0	2	0.2982456140350877
70	22	0	2	0.2
71	23	0	2	0.22033898305084745
72	0	0	3	0.2542372881355932
73	1	0	3	0.2833333333333333
74	2	0	3	0.36065573770491804
75	3	0	3	0.14285714285714285
76	4	0	3	0.25
77	5	0	3	0.3018867924528302
78	6	0	3	0.1746031746031746
79	7	0	3	0.25
80	8	0	3	0.2962962962962963
81	9	0	3	0.171875
82	10	0	3	0.3064516129032258
83	11	0	3	0.22807017543859648
84	12	0	3	0.20634920634920634
85	13	0	3	0.23728813559322035
86	14	0	3	0.22580645161290322
87	15	0	3	0.29508196721311475
88	16	0	3	0.3333333333333333
89	17	0	3	0.22641509433962265
90	18	0	3	0.17543859649122806
91	19	0	3	0.3114754098360656
92	20	0	3	0.14516129032258066
93	21	0	3	0.19298245614035087
94	22	0	3	0.2153846153846154
95	23	0	3	0.23728813559322035
96	0	0	4	0.15254237288135594
97	1	0	4	0.36666666666666664
98	2	0	4	0.32786885245901637
99	3	0	4	0.21428571428571427
100	4	0	4	0.265625
101	5	0	4	0.20754716981132076
102	6	0	4	0.2698412698412698
103	7	0	4	0.2833333333333333
104	8	0	4	0.24074074074074073
105	9	0	4	0.28125
106	10	0	4	0.3387096774193548
107	11	0	4	0.21052631578947367
108	12	0	4	0.19047619047619047
109	13	0	4	0.13559322033898305
110	14	0	4	0.27419354838709675
111	15	0	4	0.22950819672131148
112	16	0	4	0.18518518518518517
113	17	0	4	0.24528301886792453
114	18	0	4	0.24561403508771928
115	19	0	4	0.26229508196721313
116	20	0	4	0.3870967741935484
117	21	0	4	0.2807017543859649
118	22	0	4	0.26153846153846155
119	23	0	4	0.3050847457627119
120	0	0	5	0.1016949152542373
121	1	0	5	0.3333333333333333
122	2	0	5	0.2459016393442623
123	3	0	5	0.3392857142857143
124	4	0	5	0.328125
125	5	0	5	0.22641509433962265
126	6	0	5	0.31746031746031744
127	7	0	5	0.43333333333333335
128	8	0	5	0.5
129	9	0	5	0.21875
130	10	0	5	0.25806451612903225
131	11	0	5	0.2807017543859649
132	12	0	5	0.2857142857142857
133	13	0	5	0.1864406779661017
134	14	0	5	0.27419354838709675
135	15	0	5	0.3114754098360656
136	16	0	5	0.2037037037037037
137	17	0	5	0.24528301886792453
138	18	0	5	0.24561403508771928
139	19	0	5	0.22950819672131148
140	20	0	5	0.3387096774193548
141	21	0	5	0.3333333333333333
142	22	0	5	0.23076923076923078
143	23	0	5	0.2033898305084746
144	0	0	6	0.2711864406779661
145	1	0	6	0.3333333333333333
146	2	0	6	0.36065573770491804
147	3	0	6	0.21428571428571427
148	4	0	6	0.28125
149	5	0	6	0.33962264150943394
150	6	0	6	0.3333333333333333
151	7	0	6	0.3
152	8	0	6	0.3333333333333333
153	9	0	6	0.3125
154	10	0	6	0.4032258064516129
155	11	0	6	0.24561403508771928
156	12	0	6	0.2222222222222222
157	13	0	6	0.3389830508474576
158	14	0	6	0.1935483870967742
159	15	0	6	0.3442622950819672
160	16	0	6	0.2037037037037037
161	17	0	6	0.18867924528301888
162	18	0	6	0.3684210526315789
163	19	0	6	0.22950819672131148
164	20	0	6	0.25806451612903225
165	21	0	6	0.3508771929824561
166	22	0	6	0.2923076923076923
167	23	0	6	0.3220338983050847
168	0	0	7	0.2711864406779661
169	1	0	7	0.4166666666666667
170	2	0	7	0.22950819672131148
171	3	0	7	0.23214285714285715
172	4	0	7	0.25
173	5	0	7	0.32075471698113206
174	6	0	7	0.2857142857142857
175	7	0	7	0.2833333333333333
176	8	0	7	0.2962962962962963
177	9	0	7	0.1875
178	10	0	7	0.25806451612903225
179	11	0	7	0.22807017543859648
180	12	0	7	0.31746031746031744
181	13	0	7	0.3220338983050847
182	14	0	7	0.25806451612903225
183	15	0	7	0.22950819672131148
184	16	0	7	0.2037037037037037
185	17	0	7	0.1320754716981132
186	18	0	7	0.2807017543859649
187	19	0	7	0.22950819672131148
188	20	0	7	0.14516129032258066
189	21	0	7	0.38596491228070173
190	22	0	7	0.09230769230769231
191	23	0	7	0.3050847457627119
192	0	0	8	0.2033898305084746
193	1	0	8	0.3
194	2	0	8	0.2459016393442623
195	3	0	8	0.16071428571428573
196	4	0	8	0.296875
197	5	0	8	0.16981132075471697
198	6	0	8	0.19047619047619047
199	7	0	8	0.23333333333333334
200	8	0	8	0.2037037037037037
201	9	0	8	0.1875
202	10	0	8	0.3548387096774194
203	11	0	8	0.24561403508771928
204	12	0	8	0.20634920634920634
205	13	0	8	0.2711864406779661
206	14	0	8	0.3709677419354839
207	15	0	8	0.19672131147540983
208	16	0	8	0.14814814814814814
209	17	0	8	0.11320754716981132
210	18	0	8	0.15789473684210525
211	19	0	8	0.18032786885245902
212	20	0	8	0.24193548387096775
213	21	0	8	0.2807017543859649
214	22	0	8	0.2923076923076923
215	23	0	8	0.15254237288135594
216	0	0	9	0.2542372881355932
217	1	0	9	0.38333333333333336
218	2	0	9	0.32786885245901637
219	3	0	9	0.23214285714285715
220	4	0	9	0.203125
221	5	0	9	0.3018867924528302
222	6	0	9	0.2222222222222222
223	7	0	9	0.2833333333333333
224	8	0	9	0.24074074074074073
225	9	0	9	0.25
226	10	0	9	0.27419354838709675
227	11	0	9	0.2807017543859649
228	12	0	9	0.2698412698412698
229	13	0	9	0.2542372881355932
230	14	0	9	0.24193548387096775
231	15	0	9	0.21311475409836064
232	16	0	9	0.2777777777777778
233	17	0	9	0.32075471698113206
234	18	0	9	0.3684210526315789
235	19	0	9	0.21311475409836064
236	20	0	9	0.22580645161290322
237	21	0	9	0.3684210526315789
238	22	0	9	0.3384615384615385
239	23	0	9	0.15254237288135594
240	0	0	10	0.2542372881355932
241	1	0	10	0.31666666666666665
242	2	0	10	0.3114754098360656
243	3	0	10	0.19642857142857142
244	4	0	10	0.21875
245	5	0	10	0.20754716981132076
246	6	0	10	0.2222222222222222
247	7	0	10	0.23333333333333334
248	8	0	10	0.1111111111111111
249	9	0	10	0.390625
250	10	0	10	0.3870967741935484
251	11	0	10	0.21052631578947367
252	12	0	10	0.14285714285714285
253	13	0	10	0.3220338983050847
254	14	0	10	0.5
255	15	0	10	0.19672131147540983
256	16	0	10	0.18518518518518517
257	17	0	10	0.11320754716981132
258	18	0	10	0.2631578947368421
259	19	0	10	0.29508196721311475
260	20	0	10	0.24193548387096775
261	21	0	10	0.3333333333333333
262	22	0	10	0.27692307692307694
263	23	0	10	0.2542372881355932
264	0	0	11	0.22033898305084745
265	1	0	11	0.3333333333333333
266	2	0	11	0.21311475409836064
267	3	0	11	0.17857142857142858
268	4	0	11	0.359375
269	5	0	11	0.32075471698113206
270	6	0	11	0.31746031746031744
271	7	0	11	0.16666666666666666
272	8	0	11	0.35185185185185186
273	9	0	11	0.171875
274	10	0	11	0.1935483870967742
275	11	0	11	0.15789473684210525
276	12	0	11	0.19047619047619047
277	13	0	11	0.23728813559322035
278	14	0	11	0.3387096774193548
279	15	0	11	0.2786885245901639
280	16	0	11	0.25925925925925924
281	17	0	11	0.2830188679245283
282	18	0	11	0.3333333333333333
283	19	0	11	0.2786885245901639
284	20	0	11	0.1935483870967742
285	21	0	11	0.19298245614035087
286	22	0	11	0.16923076923076924
287	23	0	11	0.1864406779661017
288	0	0	12	0.2711864406779661
289	1	0	12	0.3333333333333333
290	2	0	12	0.2459016393442623
291	3	0	12	0.19642857142857142
292	4	0	12	0.21875
293	5	0	12	0.2830188679245283
294	6	0	12	0.2222222222222222
295	7	0	12	0.13333333333333333
296	8	0	12	0.2777777777777778
297	9	0	12	0.28125
298	10	0	12	0.1935483870967742
299	11	0	12	0.3333333333333333
300	12	0	12	0.20634920634920634
301	13	0	12	0.3220338983050847
302	14	0	12	0.25806451612903225
303	15	0	12	0.2786885245901639
304	16	0	12	0.3148148148148148
305	17	0	12	0.22641509433962265
306	18	0	12	0.2631578947368421
307	19	0	12	0.2459016393442623
308	20	0	12	0.3387096774193548
309	21	0	12	0.2631578947368421
310	22	0	12	0.09230769230769231
311	23	0	12	0.22033898305084745
312	0	0	13	0.1694915254237288
313	1	0	13	0.25
314	2	0	13	0.3114754098360656
315	3	0	13	0.2857142857142857
316	4	0	13	0.21875
317	5	0	13	0.32075471698113206
318	6	0	13	0.2698412698412698
319	7	0	13	0.18333333333333332
320	8	0	13	0.16666666666666666
321	9	0	13	0.171875
322	10	0	13	0.27419354838709675
323	11	0	13	0.24561403508771928
324	12	0	13	0.15873015873015872
325	13	0	13	0.1864406779661017
326	14	0	13	0.24193548387096775
327	15	0	13	0.2786885245901639
328	16	0	13	0.25925925925925924
329	17	0	13	0.18867924528301888
330	18	0	13	0.24561403508771928
331	19	0	13	0.2459016393442623
332	20	0	13	0.2903225806451613
333	21	0	13	0.15789473684210525
334	22	0	13	0.09230769230769231
335	23	0	13	0.23728813559322035
336	0	0	14	0.3050847457627119
337	1	0	14	0.3333333333333333
338	2	0	14	0.26229508196721313
339	3	0	14	0.23214285714285715
340	4	0	14	0.234375
341	5	0	14	0.3018867924528302
342	6	0	14	0.1746031746031746
343	7	0	14	0.11666666666666667
344	8	0	14	0.2777777777777778
345	9	0	14	0.296875
346	10	0	14	0.3064516129032258
347	11	0	14	0.2982456140350877
348	12	0	14	0.31746031746031744
349	13	0	14	0.22033898305084745
350	14	0	14	0.25806451612903225
351	15	0	14	0.21311475409836064
352	16	0	14	0.24074074074074073
353	17	0	14	0.18867924528301888
354	18	0	14	0.2982456140350877
355	19	0	14	0.21311475409836064
356	20	0	14	0.25806451612903225
357	21	0	14	0.2807017543859649
358	22	0	14	0.26153846153846155
359	23	0	14	0.23728813559322035
360	0	0	15	0.2542372881355932
361	1	0	15	0.2833333333333333
362	2	0	15	0.3114754098360656
363	3	0	15	0.23214285714285715
364	4	0	15	0.1875
365	5	0	15	0.20754716981132076
366	6	0	15	0.2222222222222222
367	7	0	15	0.26666666666666666
368	8	0	15	0.24074074074074073
369	9	0	15	0.25
370	10	0	15	0.3064516129032258
371	11	0	15	0.17543859649122806
372	12	0	15	0.14285714285714285
373	13	0	15	0.1864406779661017
374	14	0	15	0.2903225806451613
375	15	0	15	0.3114754098360656
376	16	0	15	0.25925925925925924
377	17	0	15	0.20754716981132076
378	18	0	15	0.3157894736842105
379	19	0	15	0.2459016393442623
380	20	0	15	0.1774193548387097
381	21	0	15	0.2807017543859649
382	22	0	15	0.2923076923076923
383	23	0	15	0.2033898305084746
384	0	0	16	0.11864406779661017
385	1	0	16	0.21666666666666667
386	2	0	16	0.2786885245901639
387	3	0	16	0.25
388	4	0	16	0.265625
389	5	0	16	0.16981132075471697
390	6	0	16	0.25396825396825395
391	7	0	16	0.21666666666666667
392	8	0	16	0.2037037037037037
393	9	0	16	0.234375
394	10	0	16	0.1935483870967742
395	11	0	16	0.2982456140350877
396	12	0	16	0.30158730158730157
397	13	0	16	0.2711864406779661
398	14	0	16	0.27419354838709675
399	15	0	16	0.2786885245901639
400	16	0	16	0.14814814814814814
401	17	0	16	0.1509433962264151
402	18	0	16	0.10526315789473684
403	19	0	16	0.21311475409836064
404	20	0	16	0.1774193548387097
405	21	0	16	0.22807017543859648
406	22	0	16	0.26153846153846155
407	23	0	16	0.1864406779661017
408	0	0	17	0.23728813559322035
409	1	0	17	0.31666666666666665
410	2	0	17	0.2459016393442623
411	3	0	17	0.25
412	4	0	17	0.296875
413	5	0	17	0.24528301886792453
414	6	0	17	0.2698412698412698
415	7	0	17	0.26666666666666666
416	8	0	17	0.25925925925925924
417	9	0	17	0.234375
418	10	0	17	0.3387096774193548
419	11	0	17	0.14035087719298245
420	12	0	17	0.25396825396825395
421	13	0	17	0.2542372881355932
422	14	0	17	0.22580645161290322
423	15	0	17	0.32786885245901637
424	16	0	17	0.2037037037037037
425	17	0	17	0.32075471698113206
426	18	0	17	0.2807017543859649
427	19	0	17	0.29508196721311475
428	20	0	17	0.3064516129032258
429	21	0	17	0.22807017543859648
430	22	0	17	0.24615384615384617
431	23	0	17	0.2542372881355932
432	0	0	18	0.288135593220339
433	1	0	18	0.25
434	2	0	18	0.26229508196721313
435	3	0	18	0.19642857142857142
436	4	0	18	0.21875
437	5	0	18	0.20754716981132076
438	6	0	18	0.23809523809523808
439	7	0	18	0.21666666666666667
440	8	0	18	0.37037037037037035
441	9	0	18	0.25
442	10	0	18	0.25806451612903225
443	11	0	18	0.14035087719298245
444	12	0	18	0.2698412698412698
445	13	0	18	0.2033898305084746
446	14	0	18	0.24193548387096775
447	15	0	18	0.22950819672131148
448	16	0	18	0.35185185185185186
449	17	0	18	0.2641509433962264
450	18	0	18	0.21052631578947367
451	19	0	18	0.18032786885245902
452	20	0	18	0.2903225806451613
453	21	0	18	0.22807017543859648
454	22	0	18	0.27692307692307694
455	23	0	18	0.3728813559322034
456	0	0	19	0.22033898305084745
457	1	0	19	0.15
458	2	0	19	0.26229508196721313
459	3	0	19	0.25
460	4	0	19	0.234375
461	5	0	19	0.24528301886792453
462	6	0	19	0.1746031746031746
463	7	0	19	0.23333333333333334
464	8	0	19	0.2222222222222222
465	9	0	19	0.25
466	10	0	19	0.25806451612903225
467	11	0	19	0.21052631578947367
468	12	0	19	0.23809523809523808
469	13	0	19	0.22033898305084745
470	14	0	19	0.22580645161290322
471	15	0	19	0.2459016393442623
472	16	0	19	0.2222222222222222
473	17	0	19	0.3018867924528302
474	18	0	19	0.2982456140350877
475	19	0	19	0.14754098360655737
476	20	0	19	0.27419354838709675
477	21	0	19	0.2807017543859649
478	22	0	19	0.23076923076923078
479	23	0	19	0.2542372881355932
480	0	1	0	0.2413793103448276
481	1	1	0	0.2711864406779661
482	2	1	0	0.359375
483	3	1	0	0.2653061224489796
484	4	1	0	0.3333333333333333
485	5	1	0	0.37209302325581395
486	6	1	0	0.32786885245901637
487	7	1	0	0.36666666666666664
488	8	1	0	0.288135593220339
489	9	1	0	0.3157894736842105
490	10	1	0	0.3793103448275862
491	11	1	0	0.21153846153846154
492	12	1	0	0.24074074074074073
493	13	1	0	0.20689655172413793
494	14	1	0	0.35
495	15	1	0	0.2542372881355932
496	16	1	0	0.21666666666666667
497	17	1	0	0.07017543859649122
498	18	1	0	0.3333333333333333
499	19	1	0	0.19298245614035087
500	20	1	0	0.24561403508771928
501	21	1	0	0.12698412698412698
502	22	1	0	0.21052631578947367
503	23	1	0	0.2698412698412698
504	0	1	1	0.2413793103448276
505	1	1	1	0.23728813559322035
506	2	1	1	0.375
507	3	1	1	0.32653061224489793
508	4	1	1	0.3
509	5	1	1	0.32558139534883723
510	6	1	1	0.3114754098360656
511	7	1	1	0.21666666666666667
512	8	1	1	0.2542372881355932
513	9	1	1	0.3508771929824561
514	10	1	1	0.2413793103448276
515	11	1	1	0.21153846153846154
516	12	1	1	0.3333333333333333
517	13	1	1	0.27586206896551724
518	14	1	1	0.25
519	15	1	1	0.22033898305084745
520	16	1	1	0.26666666666666666
521	17	1	1	0.2807017543859649
522	18	1	1	0.3
523	19	1	1	0.15789473684210525
524	20	1	1	0.22807017543859648
525	21	1	1	0.23809523809523808
526	22	1	1	0.19298245614035087
527	23	1	1	0.25396825396825395
528	0	1	2	0.29310344827586204
529	1	1	2	0.2542372881355932
530	2	1	2	0.3125
531	3	1	2	0.2653061224489796
532	4	1	2	0.23333333333333334
533	5	1	2	0.23255813953488372
534	6	1	2	0.29508196721311475
535	7	1	2	0.35
536	8	1	2	0.1694915254237288
537	9	1	2	0.3157894736842105
538	10	1	2	0.15517241379310345
539	11	1	2	0.34615384615384615
540	12	1	2	0.2777777777777778
541	13	1	2	0.1724137931034483
542	14	1	2	0.26666666666666666
543	15	1	2	0.2033898305084746
544	16	1	2	0.2
545	17	1	2	0.15789473684210525
546	18	1	2	0.3
547	19	1	2	0.2807017543859649
548	20	1	2	0.2807017543859649
549	21	1	2	0.1111111111111111
550	22	1	2	0.19298245614035087
551	23	1	2	0.15873015873015872
552	0	1	3	0.3448275862068966
553	1	1	3	0.1694915254237288
554	2	1	3	0.3125
555	3	1	3	0.32653061224489793
556	4	1	3	0.38333333333333336
557	5	1	3	0.2558139534883721
558	6	1	3	0.21311475409836064
559	7	1	3	0.35
560	8	1	3	0.13559322033898305
561	9	1	3	0.2807017543859649
562	10	1	3	0.1724137931034483
563	11	1	3	0.25
564	12	1	3	0.14814814814814814
565	13	1	3	0.29310344827586204
566	14	1	3	0.3
567	15	1	3	0.2711864406779661
568	16	1	3	0.25
569	17	1	3	0.15789473684210525
570	18	1	3	0.35
571	19	1	3	0.24561403508771928
572	20	1	3	0.2631578947368421
573	21	1	3	0.20634920634920634
574	22	1	3	0.19298245614035087
575	23	1	3	0.25396825396825395
576	0	1	4	0.2413793103448276
577	1	1	4	0.1694915254237288
578	2	1	4	0.3125
579	3	1	4	0.24489795918367346
580	4	1	4	0.25
581	5	1	4	0.32558139534883723
582	6	1	4	0.21311475409836064
583	7	1	4	0.38333333333333336
584	8	1	4	0.23728813559322035
585	9	1	4	0.3157894736842105
586	10	1	4	0.27586206896551724
587	11	1	4	0.23076923076923078
588	12	1	4	0.4074074074074074
589	13	1	4	0.1896551724137931
590	14	1	4	0.15
591	15	1	4	0.3050847457627119
592	16	1	4	0.3333333333333333
593	17	1	4	0.21052631578947367
594	18	1	4	0.35
595	19	1	4	0.2807017543859649
596	20	1	4	0.3333333333333333
597	21	1	4	0.30158730158730157
598	22	1	4	0.21052631578947367
599	23	1	4	0.19047619047619047
600	0	1	5	0.3103448275862069
601	1	1	5	0.2033898305084746
602	2	1	5	0.296875
603	3	1	5	0.2653061224489796
604	4	1	5	0.26666666666666666
605	5	1	5	0.2558139534883721
606	6	1	5	0.47540983606557374
607	7	1	5	0.21666666666666667
608	8	1	5	0.288135593220339
609	9	1	5	0.2807017543859649
610	10	1	5	0.27586206896551724
611	11	1	5	0.23076923076923078
612	12	1	5	0.2962962962962963
613	13	1	5	0.15517241379310345
614	14	1	5	0.2833333333333333
615	15	1	5	0.4067796610169492
616	16	1	5	0.26666666666666666
617	17	1	5	0.3333333333333333
618	18	1	5	0.4
619	19	1	5	0.15789473684210525
620	20	1	5	0.2807017543859649
621	21	1	5	0.15873015873015872
622	22	1	5	0.21052631578947367
623	23	1	5	0.2857142857142857
624	0	1	6	0.3620689655172414
625	1	1	6	0.11864406779661017
626	2	1	6	0.359375
627	3	1	6	0.30612244897959184
628	4	1	6	0.3
629	5	1	6	0.23255813953488372
630	6	1	6	0.29508196721311475
631	7	1	6	0.3333333333333333
632	8	1	6	0.2542372881355932
633	9	1	6	0.3684210526315789
634	10	1	6	0.13793103448275862
635	11	1	6	0.28846153846153844
636	12	1	6	0.2777777777777778
637	13	1	6	0.3103448275862069
638	14	1	6	0.31666666666666665
639	15	1	6	0.2033898305084746
640	16	1	6	0.23333333333333334
641	17	1	6	0.22807017543859648
642	18	1	6	0.35
643	19	1	6	0.21052631578947367
644	20	1	6	0.19298245614035087
645	21	1	6	0.2857142857142857
646	22	1	6	0.2982456140350877
647	23	1	6	0.23809523809523808
648	0	1	7	0.22413793103448276
649	1	1	7	0.2711864406779661
650	2	1	7	0.375
651	3	1	7	0.1836734693877551
652	4	1	7	0.26666666666666666
653	5	1	7	0.3023255813953488
654	6	1	7	0.2786885245901639
655	7	1	7	0.21666666666666667
656	8	1	7	0.2033898305084746
657	9	1	7	0.10526315789473684
658	10	1	7	0.27586206896551724
659	11	1	7	0.2692307692307692
660	12	1	7	0.2962962962962963
661	13	1	7	0.4482758620689655
662	14	1	7	0.23333333333333334
663	15	1	7	0.22033898305084745
664	16	1	7	0.3
665	17	1	7	0.2807017543859649
666	18	1	7	0.2833333333333333
667	19	1	7	0.40350877192982454
668	20	1	7	0.2807017543859649
669	21	1	7	0.20634920634920634
670	22	1	7	0.22807017543859648
671	23	1	7	0.2857142857142857
672	0	1	8	0.22413793103448276
673	1	1	8	0.23728813559322035
674	2	1	8	0.265625
675	3	1	8	0.20408163265306123
676	4	1	8	0.2833333333333333
677	5	1	8	0.3023255813953488
678	6	1	8	0.3442622950819672
679	7	1	8	0.25
680	8	1	8	0.288135593220339
681	9	1	8	0.3333333333333333
682	10	1	8	0.25862068965517243
683	11	1	8	0.3076923076923077
684	12	1	8	0.2962962962962963
685	13	1	8	0.3620689655172414
686	14	1	8	0.31666666666666665
687	15	1	8	0.2542372881355932
688	16	1	8	0.2
689	17	1	8	0.22807017543859648
690	18	1	8	0.3333333333333333
691	19	1	8	0.43859649122807015
692	20	1	8	0.22807017543859648
693	21	1	8	0.1746031746031746
694	22	1	8	0.22807017543859648
695	23	1	8	0.25396825396825395
696	0	1	9	0.13793103448275862
697	1	1	9	0.1864406779661017
698	2	1	9	0.34375
699	3	1	9	0.32653061224489793
700	4	1	9	0.31666666666666665
701	5	1	9	0.32558139534883723
702	6	1	9	0.2786885245901639
703	7	1	9	0.16666666666666666
704	8	1	9	0.22033898305084745
705	9	1	9	0.3333333333333333
706	10	1	9	0.3103448275862069
707	11	1	9	0.3269230769230769
708	12	1	9	0.2962962962962963
709	13	1	9	0.3103448275862069
710	14	1	9	0.36666666666666664
711	15	1	9	0.3220338983050847
712	16	1	9	0.23333333333333334
713	17	1	9	0.24561403508771928
714	18	1	9	0.35
715	19	1	9	0.3684210526315789
716	20	1	9	0.21052631578947367
717	21	1	9	0.2222222222222222
718	22	1	9	0.21052631578947367
719	23	1	9	0.31746031746031744
720	0	1	10	0.22413793103448276
721	1	1	10	0.2711864406779661
722	2	1	10	0.171875
723	3	1	10	0.14285714285714285
724	4	1	10	0.2
725	5	1	10	0.23255813953488372
726	6	1	10	0.21311475409836064
727	7	1	10	0.2833333333333333
728	8	1	10	0.2711864406779661
729	9	1	10	0.14035087719298245
730	10	1	10	0.1896551724137931
731	11	1	10	0.23076923076923078
732	12	1	10	0.18518518518518517
733	13	1	10	0.3275862068965517
734	14	1	10	0.2833333333333333
735	15	1	10	0.2711864406779661
736	16	1	10	0.2
737	17	1	10	0.21052631578947367
738	18	1	10	0.36666666666666664
739	19	1	10	0.38596491228070173
740	20	1	10	0.2631578947368421
741	21	1	10	0.25396825396825395
742	22	1	10	0.17543859649122806
743	23	1	10	0.36507936507936506
744	0	1	11	0.2413793103448276
745	1	1	11	0.2542372881355932
746	2	1	11	0.296875
747	3	1	11	0.22448979591836735
748	4	1	11	0.21666666666666667
749	5	1	11	0.3023255813953488
750	6	1	11	0.16393442622950818
751	7	1	11	0.23333333333333334
752	8	1	11	0.3220338983050847
753	9	1	11	0.3333333333333333
754	10	1	11	0.3620689655172414
755	11	1	11	0.28846153846153844
756	12	1	11	0.25925925925925924
757	13	1	11	0.39655172413793105
758	14	1	11	0.23333333333333334
759	15	1	11	0.23728813559322035
760	16	1	11	0.26666666666666666
761	17	1	11	0.17543859649122806
762	18	1	11	0.18333333333333332
763	19	1	11	0.21052631578947367
764	20	1	11	0.22807017543859648
765	21	1	11	0.31746031746031744
766	22	1	11	0.2631578947368421
767	23	1	11	0.2698412698412698
768	0	1	12	0.27586206896551724
769	1	1	12	0.1864406779661017
770	2	1	12	0.265625
771	3	1	12	0.2653061224489796
772	4	1	12	0.23333333333333334
773	5	1	12	0.27906976744186046
774	6	1	12	0.2786885245901639
775	7	1	12	0.23333333333333334
776	8	1	12	0.13559322033898305
777	9	1	12	0.24561403508771928
778	10	1	12	0.3275862068965517
779	11	1	12	0.3076923076923077
780	12	1	12	0.18518518518518517
781	13	1	12	0.15517241379310345
782	14	1	12	0.31666666666666665
783	15	1	12	0.3050847457627119
784	16	1	12	0.35
785	17	1	12	0.14035087719298245
786	18	1	12	0.26666666666666666
787	19	1	12	0.21052631578947367
788	20	1	12	0.19298245614035087
789	21	1	12	0.25396825396825395
790	22	1	12	0.2631578947368421
791	23	1	12	0.23809523809523808
792	0	1	13	0.2413793103448276
793	1	1	13	0.3220338983050847
794	2	1	13	0.21875
795	3	1	13	0.20408163265306123
796	4	1	13	0.31666666666666665
797	5	1	13	0.18604651162790697
798	6	1	13	0.29508196721311475
799	7	1	13	0.31666666666666665
800	8	1	13	0.22033898305084745
801	9	1	13	0.19298245614035087
802	10	1	13	0.22413793103448276
803	11	1	13	0.36538461538461536
804	12	1	13	0.3148148148148148
805	13	1	13	0.25862068965517243
806	14	1	13	0.3333333333333333
807	15	1	13	0.1864406779661017
808	16	1	13	0.18333333333333332
809	17	1	13	0.17543859649122806
810	18	1	13	0.25
811	19	1	13	0.2982456140350877
812	20	1	13	0.21052631578947367
813	21	1	13	0.2698412698412698
814	22	1	13	0.15789473684210525
815	23	1	13	0.30158730158730157
816	0	1	14	0.27586206896551724
817	1	1	14	0.2033898305084746
818	2	1	14	0.265625
819	3	1	14	0.42857142857142855
820	4	1	14	0.2
821	5	1	14	0.13953488372093023
822	6	1	14	0.29508196721311475
823	7	1	14	0.31666666666666665
824	8	1	14	0.2542372881355932
825	9	1	14	0.2631578947368421
826	10	1	14	0.29310344827586204
827	11	1	14	0.2692307692307692
828	12	1	14	0.25925925925925924
829	13	1	14	0.15517241379310345
830	14	1	14	0.35
831	15	1	14	0.23728813559322035
832	16	1	14	0.18333333333333332
833	17	1	14	0.19298245614035087
834	18	1	14	0.23333333333333334
835	19	1	14	0.19298245614035087
836	20	1	14	0.2631578947368421
837	21	1	14	0.2857142857142857
838	22	1	14	0.2807017543859649
839	23	1	14	0.2857142857142857
840	0	1	15	0.27586206896551724
841	1	1	15	0.1694915254237288
842	2	1	15	0.34375
843	3	1	15	0.20408163265306123
844	4	1	15	0.13333333333333333
845	5	1	15	0.27906976744186046
846	6	1	15	0.21311475409836064
847	7	1	15	0.23333333333333334
848	8	1	15	0.2033898305084746
849	9	1	15	0.3333333333333333
850	10	1	15	0.39655172413793105
851	11	1	15	0.19230769230769232
852	12	1	15	0.24074074074074073
853	13	1	15	0.3103448275862069
854	14	1	15	0.26666666666666666
855	15	1	15	0.2542372881355932
856	16	1	15	0.26666666666666666
857	17	1	15	0.17543859649122806
858	18	1	15	0.16666666666666666
859	19	1	15	0.2982456140350877
860	20	1	15	0.17543859649122806
861	21	1	15	0.1746031746031746
862	22	1	15	0.17543859649122806
863	23	1	15	0.19047619047619047
864	0	1	16	0.25862068965517243
865	1	1	16	0.13559322033898305
866	2	1	16	0.359375
867	3	1	16	0.32653061224489793
868	4	1	16	0.2
869	5	1	16	0.16279069767441862
870	6	1	16	0.2459016393442623
871	7	1	16	0.2
872	8	1	16	0.3220338983050847
873	9	1	16	0.24561403508771928
874	10	1	16	0.2413793103448276
875	11	1	16	0.3076923076923077
876	12	1	16	0.3333333333333333
877	13	1	16	0.1896551724137931
878	14	1	16	0.16666666666666666
879	15	1	16	0.3050847457627119
880	16	1	16	0.25
881	17	1	16	0.22807017543859648
882	18	1	16	0.18333333333333332
883	19	1	16	0.14035087719298245
884	20	1	16	0.17543859649122806
885	21	1	16	0.31746031746031744
886	22	1	16	0.17543859649122806
887	23	1	16	0.15873015873015872
888	0	1	17	0.2413793103448276
889	1	1	17	0.1016949152542373
890	2	1	17	0.3125
891	3	1	17	0.16326530612244897
892	4	1	17	0.26666666666666666
893	5	1	17	0.32558139534883723
894	6	1	17	0.21311475409836064
895	7	1	17	0.26666666666666666
896	8	1	17	0.3559322033898305
897	9	1	17	0.2807017543859649
898	10	1	17	0.1896551724137931
899	11	1	17	0.17307692307692307
900	12	1	17	0.2962962962962963
901	13	1	17	0.13793103448275862
902	14	1	17	0.2833333333333333
903	15	1	17	0.2711864406779661
904	16	1	17	0.25
905	17	1	17	0.17543859649122806
906	18	1	17	0.21666666666666667
907	19	1	17	0.24561403508771928
908	20	1	17	0.2807017543859649
909	21	1	17	0.25396825396825395
910	22	1	17	0.14035087719298245
911	23	1	17	0.23809523809523808
912	0	1	18	0.2413793103448276
913	1	1	18	0.23728813559322035
914	2	1	18	0.40625
915	3	1	18	0.2857142857142857
916	4	1	18	0.2833333333333333
917	5	1	18	0.20930232558139536
918	6	1	18	0.3442622950819672
919	7	1	18	0.31666666666666665
920	8	1	18	0.2711864406779661
921	9	1	18	0.24561403508771928
922	10	1	18	0.27586206896551724
923	11	1	18	0.21153846153846154
924	12	1	18	0.18518518518518517
925	13	1	18	0.1896551724137931
926	14	1	18	0.21666666666666667
927	15	1	18	0.2711864406779661
928	16	1	18	0.25
929	17	1	18	0.2982456140350877
930	18	1	18	0.3
931	19	1	18	0.21052631578947367
932	20	1	18	0.2631578947368421
933	21	1	18	0.2698412698412698
934	22	1	18	0.19298245614035087
935	23	1	18	0.30158730158730157
936	0	1	19	0.25862068965517243
937	1	1	19	0.1864406779661017
938	2	1	19	0.28125
939	3	1	19	0.24489795918367346
940	4	1	19	0.25
941	5	1	19	0.20930232558139536
942	6	1	19	0.29508196721311475
943	7	1	19	0.26666666666666666
944	8	1	19	0.1864406779661017
945	9	1	19	0.21052631578947367
946	10	1	19	0.20689655172413793
947	11	1	19	0.21153846153846154
948	12	1	19	0.3148148148148148
949	13	1	19	0.25862068965517243
950	14	1	19	0.31666666666666665
951	15	1	19	0.13559322033898305
952	16	1	19	0.2
953	17	1	19	0.2807017543859649
954	18	1	19	0.25
955	19	1	19	0.22807017543859648
956	20	1	19	0.24561403508771928
957	21	1	19	0.2222222222222222
958	22	1	19	0.22807017543859648
959	23	1	19	0.1746031746031746
960	0	2	0	0.15384615384615385
961	1	2	0	0.1509433962264151
962	2	2	0	0.3103448275862069
963	3	2	0	0.25
964	4	2	0	0.1746031746031746
965	5	2	0	0.19148936170212766
966	6	2	0	0.3090909090909091
967	7	2	0	0.3103448275862069
968	8	2	0	0.19047619047619047
969	9	2	0	0.21666666666666667
970	10	2	0	0.21875
971	11	2	0	0.2641509433962264
972	12	2	0	0.1774193548387097
973	13	2	0	0.20967741935483872
974	14	2	0	0.19642857142857142
975	15	2	0	0.25
976	16	2	0	0.18032786885245902
977	17	2	0	0.20408163265306123
978	18	2	0	0.22807017543859648
979	19	2	0	0.22033898305084745
980	20	2	0	0.2786885245901639
981	21	2	0	0.3492063492063492
982	22	2	0	0.12727272727272726
983	23	2	0	0.3230769230769231
984	0	2	1	0.2
985	1	2	1	0.11320754716981132
986	2	2	1	0.2413793103448276
987	3	2	1	0.21153846153846154
988	4	2	1	0.1746031746031746
989	5	2	1	0.3829787234042553
990	6	2	1	0.2909090909090909
991	7	2	1	0.2413793103448276
992	8	2	1	0.2698412698412698
993	9	2	1	0.2
994	10	2	1	0.40625
995	11	2	1	0.37735849056603776
996	12	2	1	0.27419354838709675
997	13	2	1	0.2903225806451613
998	14	2	1	0.3392857142857143
999	15	2	1	0.23333333333333334
1000	16	2	1	0.18032786885245902
1001	17	2	1	0.2857142857142857
1002	18	2	1	0.3333333333333333
1003	19	2	1	0.3220338983050847
1004	20	2	1	0.13114754098360656
1005	21	2	1	0.2857142857142857
1006	22	2	1	0.23636363636363636
1007	23	2	1	0.23076923076923078
1008	0	2	2	0.24615384615384617
1009	1	2	2	0.2641509433962264
1010	2	2	2	0.22413793103448276
1011	3	2	2	0.17307692307692307
1012	4	2	2	0.1746031746031746
1013	5	2	2	0.3191489361702128
1014	6	2	2	0.2545454545454545
1015	7	2	2	0.3275862068965517
1016	8	2	2	0.30158730158730157
1017	9	2	2	0.2
1018	10	2	2	0.234375
1019	11	2	2	0.32075471698113206
1020	12	2	2	0.25806451612903225
1021	13	2	2	0.3387096774193548
1022	14	2	2	0.25
1023	15	2	2	0.2833333333333333
1024	16	2	2	0.32786885245901637
1025	17	2	2	0.2857142857142857
1026	18	2	2	0.43859649122807015
1027	19	2	2	0.3050847457627119
1028	20	2	2	0.32786885245901637
1029	21	2	2	0.36507936507936506
1030	22	2	2	0.32727272727272727
1031	23	2	2	0.2923076923076923
1032	0	2	3	0.15384615384615385
1033	1	2	3	0.3018867924528302
1034	2	2	3	0.3620689655172414
1035	3	2	3	0.17307692307692307
1036	4	2	3	0.12698412698412698
1037	5	2	3	0.3404255319148936
1038	6	2	3	0.3090909090909091
1039	7	2	3	0.25862068965517243
1040	8	2	3	0.31746031746031744
1041	9	2	3	0.38333333333333336
1042	10	2	3	0.21875
1043	11	2	3	0.3584905660377358
1044	12	2	3	0.3548387096774194
1045	13	2	3	0.24193548387096775
1046	14	2	3	0.26785714285714285
1047	15	2	3	0.2833333333333333
1048	16	2	3	0.14754098360655737
1049	17	2	3	0.2653061224489796
1050	18	2	3	0.24561403508771928
1051	19	2	3	0.2711864406779661
1052	20	2	3	0.3114754098360656
1053	21	2	3	0.25396825396825395
1054	22	2	3	0.18181818181818182
1055	23	2	3	0.24615384615384617
1056	0	2	4	0.15384615384615385
1057	1	2	4	0.20754716981132076
1058	2	2	4	0.22413793103448276
1059	3	2	4	0.23076923076923078
1060	4	2	4	0.2698412698412698
1061	5	2	4	0.14893617021276595
1062	6	2	4	0.2909090909090909
1063	7	2	4	0.4482758620689655
1064	8	2	4	0.14285714285714285
1065	9	2	4	0.36666666666666664
1066	10	2	4	0.203125
1067	11	2	4	0.2830188679245283
1068	12	2	4	0.3709677419354839
1069	13	2	4	0.25806451612903225
1070	14	2	4	0.17857142857142858
1071	15	2	4	0.13333333333333333
1072	16	2	4	0.2459016393442623
1073	17	2	4	0.3673469387755102
1074	18	2	4	0.2631578947368421
1075	19	2	4	0.288135593220339
1076	20	2	4	0.3114754098360656
1077	21	2	4	0.2698412698412698
1078	22	2	4	0.2
1079	23	2	4	0.23076923076923078
1080	0	2	5	0.2923076923076923
1081	1	2	5	0.24528301886792453
1082	2	2	5	0.22413793103448276
1083	3	2	5	0.3076923076923077
1084	4	2	5	0.1746031746031746
1085	5	2	5	0.19148936170212766
1086	6	2	5	0.34545454545454546
1087	7	2	5	0.29310344827586204
1088	8	2	5	0.1746031746031746
1089	9	2	5	0.3333333333333333
1090	10	2	5	0.25
1091	11	2	5	0.16981132075471697
1092	12	2	5	0.3387096774193548
1093	13	2	5	0.3387096774193548
1094	14	2	5	0.25
1095	15	2	5	0.2
1096	16	2	5	0.2459016393442623
1097	17	2	5	0.32653061224489793
1098	18	2	5	0.3333333333333333
1099	19	2	5	0.3050847457627119
1100	20	2	5	0.3770491803278688
1101	21	2	5	0.3333333333333333
1102	22	2	5	0.2545454545454545
1103	23	2	5	0.36923076923076925
1104	0	2	6	0.27692307692307694
1105	1	2	6	0.22641509433962265
1106	2	2	6	0.27586206896551724
1107	3	2	6	0.2692307692307692
1108	4	2	6	0.25396825396825395
1109	5	2	6	0.2978723404255319
1110	6	2	6	0.4
1111	7	2	6	0.3103448275862069
1112	8	2	6	0.2698412698412698
1113	9	2	6	0.23333333333333334
1114	10	2	6	0.1875
1115	11	2	6	0.18867924528301888
1116	12	2	6	0.24193548387096775
1117	13	2	6	0.3064516129032258
1118	14	2	6	0.25
1119	15	2	6	0.25
1120	16	2	6	0.3442622950819672
1121	17	2	6	0.20408163265306123
1122	18	2	6	0.3684210526315789
1123	19	2	6	0.13559322033898305
1124	20	2	6	0.3442622950819672
1125	21	2	6	0.31746031746031744
1126	22	2	6	0.21818181818181817
1127	23	2	6	0.4
1128	0	2	7	0.2
1129	1	2	7	0.3018867924528302
1130	2	2	7	0.1896551724137931
1131	3	2	7	0.25
1132	4	2	7	0.12698412698412698
1133	5	2	7	0.3829787234042553
1134	6	2	7	0.3090909090909091
1135	7	2	7	0.29310344827586204
1136	8	2	7	0.19047619047619047
1137	9	2	7	0.13333333333333333
1138	10	2	7	0.203125
1139	11	2	7	0.2641509433962264
1140	12	2	7	0.3387096774193548
1141	13	2	7	0.22580645161290322
1142	14	2	7	0.32142857142857145
1143	15	2	7	0.26666666666666666
1144	16	2	7	0.21311475409836064
1145	17	2	7	0.1836734693877551
1146	18	2	7	0.3684210526315789
1147	19	2	7	0.1864406779661017
1148	20	2	7	0.18032786885245902
1149	21	2	7	0.4126984126984127
1150	22	2	7	0.2727272727272727
1151	23	2	7	0.27692307692307694
1152	0	2	8	0.26153846153846155
1153	1	2	8	0.2641509433962264
1154	2	2	8	0.22413793103448276
1155	3	2	8	0.25
1156	4	2	8	0.15873015873015872
1157	5	2	8	0.2127659574468085
1158	6	2	8	0.38181818181818183
1159	7	2	8	0.25862068965517243
1160	8	2	8	0.2857142857142857
1161	9	2	8	0.23333333333333334
1162	10	2	8	0.34375
1163	11	2	8	0.1509433962264151
1164	12	2	8	0.3225806451612903
1165	13	2	8	0.16129032258064516
1166	14	2	8	0.19642857142857142
1167	15	2	8	0.25
1168	16	2	8	0.21311475409836064
1169	17	2	8	0.24489795918367346
1170	18	2	8	0.3333333333333333
1171	19	2	8	0.15254237288135594
1172	20	2	8	0.22950819672131148
1173	21	2	8	0.2857142857142857
1174	22	2	8	0.34545454545454546
1175	23	2	8	0.3230769230769231
1176	0	2	9	0.3076923076923077
1177	1	2	9	0.1509433962264151
1178	2	2	9	0.3103448275862069
1179	3	2	9	0.3076923076923077
1180	4	2	9	0.2222222222222222
1181	5	2	9	0.14893617021276595
1182	6	2	9	0.23636363636363636
1183	7	2	9	0.22413793103448276
1184	8	2	9	0.20634920634920634
1185	9	2	9	0.25
1186	10	2	9	0.265625
1187	11	2	9	0.22641509433962265
1188	12	2	9	0.20967741935483872
1189	13	2	9	0.25806451612903225
1190	14	2	9	0.14285714285714285
1191	15	2	9	0.35
1192	16	2	9	0.29508196721311475
1193	17	2	9	0.3469387755102041
1194	18	2	9	0.2982456140350877
1195	19	2	9	0.2542372881355932
1196	20	2	9	0.26229508196721313
1197	21	2	9	0.30158730158730157
1198	22	2	9	0.32727272727272727
1199	23	2	9	0.23076923076923078
1200	0	2	10	0.26153846153846155
1201	1	2	10	0.18867924528301888
1202	2	2	10	0.3275862068965517
1203	3	2	10	0.15384615384615385
1204	4	2	10	0.30158730158730157
1205	5	2	10	0.3404255319148936
1206	6	2	10	0.21818181818181817
1207	7	2	10	0.3275862068965517
1208	8	2	10	0.23809523809523808
1209	9	2	10	0.31666666666666665
1210	10	2	10	0.125
1211	11	2	10	0.20754716981132076
1212	12	2	10	0.27419354838709675
1213	13	2	10	0.27419354838709675
1214	14	2	10	0.21428571428571427
1215	15	2	10	0.35
1216	16	2	10	0.22950819672131148
1217	17	2	10	0.24489795918367346
1218	18	2	10	0.2631578947368421
1219	19	2	10	0.2711864406779661
1220	20	2	10	0.22950819672131148
1221	21	2	10	0.30158730158730157
1222	22	2	10	0.2545454545454545
1223	23	2	10	0.3230769230769231
1224	0	2	11	0.3384615384615385
1225	1	2	11	0.32075471698113206
1226	2	2	11	0.1896551724137931
1227	3	2	11	0.23076923076923078
1228	4	2	11	0.2698412698412698
1229	5	2	11	0.3191489361702128
1230	6	2	11	0.18181818181818182
1231	7	2	11	0.22413793103448276
1232	8	2	11	0.12698412698412698
1233	9	2	11	0.25
1234	10	2	11	0.265625
1235	11	2	11	0.24528301886792453
1236	12	2	11	0.20967741935483872
1237	13	2	11	0.3548387096774194
1238	14	2	11	0.14285714285714285
1239	15	2	11	0.31666666666666665
1240	16	2	11	0.29508196721311475
1241	17	2	11	0.16326530612244897
1242	18	2	11	0.19298245614035087
1243	19	2	11	0.22033898305084745
1244	20	2	11	0.2459016393442623
1245	21	2	11	0.23809523809523808
1246	22	2	11	0.18181818181818182
1247	23	2	11	0.24615384615384617
1248	0	2	12	0.27692307692307694
1249	1	2	12	0.1509433962264151
1250	2	2	12	0.25862068965517243
1251	3	2	12	0.19230769230769232
1252	4	2	12	0.1746031746031746
1253	5	2	12	0.40425531914893614
1254	6	2	12	0.14545454545454545
1255	7	2	12	0.20689655172413793
1256	8	2	12	0.30158730158730157
1257	9	2	12	0.23333333333333334
1258	10	2	12	0.1875
1259	11	2	12	0.1320754716981132
1260	12	2	12	0.27419354838709675
1261	13	2	12	0.1935483870967742
1262	14	2	12	0.32142857142857145
1263	15	2	12	0.3333333333333333
1264	16	2	12	0.22950819672131148
1265	17	2	12	0.3673469387755102
1266	18	2	12	0.21052631578947367
1267	19	2	12	0.2711864406779661
1268	20	2	12	0.21311475409836064
1269	21	2	12	0.31746031746031744
1270	22	2	12	0.21818181818181817
1271	23	2	12	0.24615384615384617
1272	0	2	13	0.2153846153846154
1273	1	2	13	0.22641509433962265
1274	2	2	13	0.2413793103448276
1275	3	2	13	0.25
1276	4	2	13	0.15873015873015872
1277	5	2	13	0.14893617021276595
1278	6	2	13	0.16363636363636364
1279	7	2	13	0.39655172413793105
1280	8	2	13	0.31746031746031744
1281	9	2	13	0.31666666666666665
1282	10	2	13	0.359375
1283	11	2	13	0.22641509433962265
1284	12	2	13	0.24193548387096775
1285	13	2	13	0.16129032258064516
1286	14	2	13	0.21428571428571427
1287	15	2	13	0.25
1288	16	2	13	0.16393442622950818
1289	17	2	13	0.24489795918367346
1290	18	2	13	0.21052631578947367
1291	19	2	13	0.23728813559322035
1292	20	2	13	0.22950819672131148
1293	21	2	13	0.38095238095238093
1294	22	2	13	0.34545454545454546
1295	23	2	13	0.2923076923076923
1296	0	2	14	0.24615384615384617
1297	1	2	14	0.16981132075471697
1298	2	2	14	0.3275862068965517
1299	3	2	14	0.21153846153846154
1300	4	2	14	0.25396825396825395
1301	5	2	14	0.3404255319148936
1302	6	2	14	0.3090909090909091
1303	7	2	14	0.2413793103448276
1304	8	2	14	0.23809523809523808
1305	9	2	14	0.25
1306	10	2	14	0.21875
1307	11	2	14	0.16981132075471697
1308	12	2	14	0.25806451612903225
1309	13	2	14	0.22580645161290322
1310	14	2	14	0.32142857142857145
1311	15	2	14	0.2
1312	16	2	14	0.2459016393442623
1313	17	2	14	0.30612244897959184
1314	18	2	14	0.2807017543859649
1315	19	2	14	0.2711864406779661
1316	20	2	14	0.19672131147540983
1317	21	2	14	0.31746031746031744
1318	22	2	14	0.21818181818181817
1319	23	2	14	0.38461538461538464
1320	0	2	15	0.13846153846153847
1321	1	2	15	0.24528301886792453
1322	2	2	15	0.20689655172413793
1323	3	2	15	0.19230769230769232
1324	4	2	15	0.20634920634920634
1325	5	2	15	0.2978723404255319
1326	6	2	15	0.36363636363636365
1327	7	2	15	0.3275862068965517
1328	8	2	15	0.14285714285714285
1329	9	2	15	0.3
1330	10	2	15	0.265625
1331	11	2	15	0.2641509433962264
1332	12	2	15	0.2903225806451613
1333	13	2	15	0.3870967741935484
1334	14	2	15	0.17857142857142858
1335	15	2	15	0.15
1336	16	2	15	0.22950819672131148
1337	17	2	15	0.22448979591836735
1338	18	2	15	0.2631578947368421
1339	19	2	15	0.15254237288135594
1340	20	2	15	0.21311475409836064
1341	21	2	15	0.2698412698412698
1342	22	2	15	0.21818181818181817
1343	23	2	15	0.27692307692307694
1344	0	2	16	0.2
1345	1	2	16	0.2830188679245283
1346	2	2	16	0.2413793103448276
1347	3	2	16	0.28846153846153844
1348	4	2	16	0.23809523809523808
1349	5	2	16	0.1702127659574468
1350	6	2	16	0.21818181818181817
1351	7	2	16	0.25862068965517243
1352	8	2	16	0.15873015873015872
1353	9	2	16	0.26666666666666666
1354	10	2	16	0.25
1355	11	2	16	0.20754716981132076
1356	12	2	16	0.3387096774193548
1357	13	2	16	0.25806451612903225
1358	14	2	16	0.19642857142857142
1359	15	2	16	0.26666666666666666
1360	16	2	16	0.16393442622950818
1361	17	2	16	0.22448979591836735
1362	18	2	16	0.2982456140350877
1363	19	2	16	0.22033898305084745
1364	20	2	16	0.09836065573770492
1365	21	2	16	0.2698412698412698
1366	22	2	16	0.2909090909090909
1367	23	2	16	0.24615384615384617
1368	0	2	17	0.18461538461538463
1369	1	2	17	0.3584905660377358
1370	2	2	17	0.15517241379310345
1371	3	2	17	0.25
1372	4	2	17	0.12698412698412698
1373	5	2	17	0.2127659574468085
1374	6	2	17	0.23636363636363636
1375	7	2	17	0.3103448275862069
1376	8	2	17	0.20634920634920634
1377	9	2	17	0.35
1378	10	2	17	0.171875
1379	11	2	17	0.2641509433962264
1380	12	2	17	0.3387096774193548
1381	13	2	17	0.3064516129032258
1382	14	2	17	0.21428571428571427
1383	15	2	17	0.2
1384	16	2	17	0.19672131147540983
1385	17	2	17	0.22448979591836735
1386	18	2	17	0.22807017543859648
1387	19	2	17	0.288135593220339
1388	20	2	17	0.22950819672131148
1389	21	2	17	0.31746031746031744
1390	22	2	17	0.21818181818181817
1391	23	2	17	0.27692307692307694
1392	0	2	18	0.13846153846153847
1393	1	2	18	0.2830188679245283
1394	2	2	18	0.39655172413793105
1395	3	2	18	0.17307692307692307
1396	4	2	18	0.09523809523809523
1397	5	2	18	0.2765957446808511
1398	6	2	18	0.2727272727272727
1399	7	2	18	0.29310344827586204
1400	8	2	18	0.1746031746031746
1401	9	2	18	0.16666666666666666
1402	10	2	18	0.234375
1403	11	2	18	0.16981132075471697
1404	12	2	18	0.3225806451612903
1405	13	2	18	0.20967741935483872
1406	14	2	18	0.21428571428571427
1407	15	2	18	0.15
1408	16	2	18	0.32786885245901637
1409	17	2	18	0.22448979591836735
1410	18	2	18	0.24561403508771928
1411	19	2	18	0.22033898305084745
1412	20	2	18	0.13114754098360656
1413	21	2	18	0.19047619047619047
1414	22	2	18	0.21818181818181817
1415	23	2	18	0.2153846153846154
1416	0	2	19	0.24615384615384617
1417	1	2	19	0.3018867924528302
1418	2	2	19	0.22413793103448276
1419	3	2	19	0.23076923076923078
1420	4	2	19	0.1746031746031746
1421	5	2	19	0.2978723404255319
1422	6	2	19	0.34545454545454546
1423	7	2	19	0.1724137931034483
1424	8	2	19	0.1746031746031746
1425	9	2	19	0.3333333333333333
1426	10	2	19	0.15625
1427	11	2	19	0.24528301886792453
1428	12	2	19	0.3387096774193548
1429	13	2	19	0.25806451612903225
1430	14	2	19	0.23214285714285715
1431	15	2	19	0.38333333333333336
1432	16	2	19	0.19672131147540983
1433	17	2	19	0.3469387755102041
1434	18	2	19	0.24561403508771928
1435	19	2	19	0.22033898305084745
1436	20	2	19	0.21311475409836064
1437	21	2	19	0.2222222222222222
1438	22	2	19	0.23636363636363636
1439	23	2	19	0.24615384615384617
1440	0	3	0	0.3
1441	1	3	0	0.35
1442	2	3	0	0.36507936507936506
1443	3	3	0	0.13793103448275862
1444	4	3	0	0.14545454545454545
1445	5	3	0	0.13333333333333333
1446	6	3	0	0.16666666666666666
1447	7	3	0	0.25
1448	8	3	0	0.2413793103448276
1449	9	3	0	0.3157894736842105
1450	10	3	0	0.1864406779661017
1451	11	3	0	0.14545454545454545
1452	12	3	0	0.3275862068965517
1453	13	3	0	0.2
1454	14	3	0	0.3064516129032258
1455	15	3	0	0.26666666666666666
1456	16	3	0	0.3
1457	17	3	0	0.35714285714285715
1458	18	3	0	0.25396825396825395
1459	19	3	0	0.28125
1460	20	3	0	0.25
1461	21	3	0	0.2962962962962963
1462	22	3	0	0.25806451612903225
1463	23	3	0	0.1509433962264151
1464	0	3	1	0.25
1465	1	3	1	0.3333333333333333
1466	2	3	1	0.2222222222222222
1467	3	3	1	0.29310344827586204
1468	4	3	1	0.18181818181818182
1469	5	3	1	0.13333333333333333
1470	6	3	1	0.3
1471	7	3	1	0.3
1472	8	3	1	0.1896551724137931
1473	9	3	1	0.2982456140350877
1474	10	3	1	0.13559322033898305
1475	11	3	1	0.21818181818181817
1476	12	3	1	0.3793103448275862
1477	13	3	1	0.2833333333333333
1478	14	3	1	0.3548387096774194
1479	15	3	1	0.23333333333333334
1480	16	3	1	0.26666666666666666
1481	17	3	1	0.125
1482	18	3	1	0.23809523809523808
1483	19	3	1	0.265625
1484	20	3	1	0.15
1485	21	3	1	0.35185185185185186
1486	22	3	1	0.2903225806451613
1487	23	3	1	0.20754716981132076
1488	0	3	2	0.26666666666666666
1489	1	3	2	0.35
1490	2	3	2	0.38095238095238093
1491	3	3	2	0.41379310344827586
1492	4	3	2	0.23636363636363636
1493	5	3	2	0.13333333333333333
1494	6	3	2	0.4
1495	7	3	2	0.25
1496	8	3	2	0.1896551724137931
1497	9	3	2	0.3508771929824561
1498	10	3	2	0.1694915254237288
1499	11	3	2	0.2
1500	12	3	2	0.29310344827586204
1501	13	3	2	0.31666666666666665
1502	14	3	2	0.25806451612903225
1503	15	3	2	0.3
1504	16	3	2	0.2833333333333333
1505	17	3	2	0.26785714285714285
1506	18	3	2	0.15873015873015872
1507	19	3	2	0.28125
1508	20	3	2	0.2
1509	21	3	2	0.2777777777777778
1510	22	3	2	0.3064516129032258
1511	23	3	2	0.16981132075471697
1512	0	3	3	0.31666666666666665
1513	1	3	3	0.3333333333333333
1514	2	3	3	0.4126984126984127
1515	3	3	3	0.3448275862068966
1516	4	3	3	0.14545454545454545
1517	5	3	3	0.2222222222222222
1518	6	3	3	0.4
1519	7	3	3	0.25
1520	8	3	3	0.3103448275862069
1521	9	3	3	0.22807017543859648
1522	10	3	3	0.288135593220339
1523	11	3	3	0.32727272727272727
1524	12	3	3	0.29310344827586204
1525	13	3	3	0.2
1526	14	3	3	0.25806451612903225
1527	15	3	3	0.2833333333333333
1528	16	3	3	0.31666666666666665
1529	17	3	3	0.21428571428571427
1530	18	3	3	0.4126984126984127
1531	19	3	3	0.359375
1532	20	3	3	0.25
1533	21	3	3	0.24074074074074073
1534	22	3	3	0.2903225806451613
1535	23	3	3	0.33962264150943394
1536	0	3	4	0.23333333333333334
1537	1	3	4	0.2
1538	2	3	4	0.2698412698412698
1539	3	3	4	0.43103448275862066
1540	4	3	4	0.2
1541	5	3	4	0.26666666666666666
1542	6	3	4	0.31666666666666665
1543	7	3	4	0.31666666666666665
1544	8	3	4	0.2413793103448276
1545	9	3	4	0.2807017543859649
1546	10	3	4	0.3050847457627119
1547	11	3	4	0.23636363636363636
1548	12	3	4	0.22413793103448276
1549	13	3	4	0.25
1550	14	3	4	0.20967741935483872
1551	15	3	4	0.3
1552	16	3	4	0.23333333333333334
1553	17	3	4	0.21428571428571427
1554	18	3	4	0.2698412698412698
1555	19	3	4	0.453125
1556	20	3	4	0.2833333333333333
1557	21	3	4	0.2222222222222222
1558	22	3	4	0.2903225806451613
1559	23	3	4	0.1320754716981132
1560	0	3	5	0.3333333333333333
1561	1	3	5	0.23333333333333334
1562	2	3	5	0.38095238095238093
1563	3	3	5	0.43103448275862066
1564	4	3	5	0.21818181818181817
1565	5	3	5	0.28888888888888886
1566	6	3	5	0.35
1567	7	3	5	0.35
1568	8	3	5	0.1896551724137931
1569	9	3	5	0.22807017543859648
1570	10	3	5	0.3220338983050847
1571	11	3	5	0.14545454545454545
1572	12	3	5	0.20689655172413793
1573	13	3	5	0.21666666666666667
1574	14	3	5	0.25806451612903225
1575	15	3	5	0.31666666666666665
1576	16	3	5	0.31666666666666665
1577	17	3	5	0.30357142857142855
1578	18	3	5	0.36507936507936506
1579	19	3	5	0.25
1580	20	3	5	0.21666666666666667
1581	21	3	5	0.3148148148148148
1582	22	3	5	0.27419354838709675
1583	23	3	5	0.20754716981132076
1584	0	3	6	0.3
1585	1	3	6	0.25
1586	2	3	6	0.3333333333333333
1587	3	3	6	0.3793103448275862
1588	4	3	6	0.21818181818181817
1589	5	3	6	0.2222222222222222
1590	6	3	6	0.31666666666666665
1591	7	3	6	0.2833333333333333
1592	8	3	6	0.22413793103448276
1593	9	3	6	0.2982456140350877
1594	10	3	6	0.3389830508474576
1595	11	3	6	0.2545454545454545
1596	12	3	6	0.3103448275862069
1597	13	3	6	0.25
1598	14	3	6	0.20967741935483872
1599	15	3	6	0.18333333333333332
1600	16	3	6	0.2
1601	17	3	6	0.16071428571428573
1602	18	3	6	0.25396825396825395
1603	19	3	6	0.265625
1604	20	3	6	0.13333333333333333
1605	21	3	6	0.35185185185185186
1606	22	3	6	0.22580645161290322
1607	23	3	6	0.18867924528301888
1608	0	3	7	0.3
1609	1	3	7	0.38333333333333336
1610	2	3	7	0.19047619047619047
1611	3	3	7	0.20689655172413793
1612	4	3	7	0.18181818181818182
1613	5	3	7	0.2
1614	6	3	7	0.3
1615	7	3	7	0.21666666666666667
1616	8	3	7	0.3620689655172414
1617	9	3	7	0.22807017543859648
1618	10	3	7	0.22033898305084745
1619	11	3	7	0.2
1620	12	3	7	0.3103448275862069
1621	13	3	7	0.26666666666666666
1622	14	3	7	0.27419354838709675
1623	15	3	7	0.3
1624	16	3	7	0.25
1625	17	3	7	0.19642857142857142
1626	18	3	7	0.2698412698412698
1627	19	3	7	0.21875
1628	20	3	7	0.2
1629	21	3	7	0.25925925925925924
1630	22	3	7	0.20967741935483872
1631	23	3	7	0.22641509433962265
1632	0	3	8	0.2833333333333333
1633	1	3	8	0.2833333333333333
1634	2	3	8	0.25396825396825395
1635	3	3	8	0.2413793103448276
1636	4	3	8	0.16363636363636364
1637	5	3	8	0.3333333333333333
1638	6	3	8	0.2833333333333333
1639	7	3	8	0.25
1640	8	3	8	0.15517241379310345
1641	9	3	8	0.43859649122807015
1642	10	3	8	0.1864406779661017
1643	11	3	8	0.2545454545454545
1644	12	3	8	0.41379310344827586
1645	13	3	8	0.3
1646	14	3	8	0.3064516129032258
1647	15	3	8	0.2
1648	16	3	8	0.26666666666666666
1649	17	3	8	0.19642857142857142
1650	18	3	8	0.3333333333333333
1651	19	3	8	0.3125
1652	20	3	8	0.18333333333333332
1653	21	3	8	0.3148148148148148
1654	22	3	8	0.25806451612903225
1655	23	3	8	0.20754716981132076
1656	0	3	9	0.3333333333333333
1657	1	3	9	0.18333333333333332
1658	2	3	9	0.23809523809523808
1659	3	3	9	0.27586206896551724
1660	4	3	9	0.21818181818181817
1661	5	3	9	0.3333333333333333
1662	6	3	9	0.36666666666666664
1663	7	3	9	0.2833333333333333
1664	8	3	9	0.3620689655172414
1665	9	3	9	0.3684210526315789
1666	10	3	9	0.2033898305084746
1667	11	3	9	0.2
1668	12	3	9	0.3275862068965517
1669	13	3	9	0.3
1670	14	3	9	0.3548387096774194
1671	15	3	9	0.23333333333333334
1672	16	3	9	0.31666666666666665
1673	17	3	9	0.32142857142857145
1674	18	3	9	0.2222222222222222
1675	19	3	9	0.265625
1676	20	3	9	0.23333333333333334
1677	21	3	9	0.2777777777777778
1678	22	3	9	0.1774193548387097
1679	23	3	9	0.2830188679245283
1680	0	3	10	0.2833333333333333
1681	1	3	10	0.38333333333333336
1682	2	3	10	0.31746031746031744
1683	3	3	10	0.1896551724137931
1684	4	3	10	0.2545454545454545
1685	5	3	10	0.37777777777777777
1686	6	3	10	0.2
1687	7	3	10	0.3
1688	8	3	10	0.39655172413793105
1689	9	3	10	0.3508771929824561
1690	10	3	10	0.11864406779661017
1691	11	3	10	0.18181818181818182
1692	12	3	10	0.29310344827586204
1693	13	3	10	0.21666666666666667
1694	14	3	10	0.27419354838709675
1695	15	3	10	0.25
1696	16	3	10	0.3
1697	17	3	10	0.26785714285714285
1698	18	3	10	0.20634920634920634
1699	19	3	10	0.234375
1700	20	3	10	0.3
1701	21	3	10	0.25925925925925924
1702	22	3	10	0.25806451612903225
1703	23	3	10	0.24528301886792453
1704	0	3	11	0.26666666666666666
1705	1	3	11	0.25
1706	2	3	11	0.2222222222222222
1707	3	3	11	0.3620689655172414
1708	4	3	11	0.21818181818181817
1709	5	3	11	0.26666666666666666
1710	6	3	11	0.18333333333333332
1711	7	3	11	0.2833333333333333
1712	8	3	11	0.27586206896551724
1713	9	3	11	0.2982456140350877
1714	10	3	11	0.22033898305084745
1715	11	3	11	0.32727272727272727
1716	12	3	11	0.25862068965517243
1717	13	3	11	0.18333333333333332
1718	14	3	11	0.2903225806451613
1719	15	3	11	0.3
1720	16	3	11	0.26666666666666666
1721	17	3	11	0.3392857142857143
1722	18	3	11	0.2857142857142857
1723	19	3	11	0.28125
1724	20	3	11	0.26666666666666666
1725	21	3	11	0.2222222222222222
1726	22	3	11	0.1935483870967742
1727	23	3	11	0.18867924528301888
1728	0	3	12	0.36666666666666664
1729	1	3	12	0.25
1730	2	3	12	0.2857142857142857
1731	3	3	12	0.29310344827586204
1732	4	3	12	0.2
1733	5	3	12	0.28888888888888886
1734	6	3	12	0.3333333333333333
1735	7	3	12	0.26666666666666666
1736	8	3	12	0.25862068965517243
1737	9	3	12	0.24561403508771928
1738	10	3	12	0.1864406779661017
1739	11	3	12	0.2909090909090909
1740	12	3	12	0.25862068965517243
1741	13	3	12	0.2
1742	14	3	12	0.22580645161290322
1743	15	3	12	0.31666666666666665
1744	16	3	12	0.26666666666666666
1745	17	3	12	0.3392857142857143
1746	18	3	12	0.20634920634920634
1747	19	3	12	0.21875
1748	20	3	12	0.15
1749	21	3	12	0.18518518518518517
1750	22	3	12	0.16129032258064516
1751	23	3	12	0.2830188679245283
1752	0	3	13	0.35
1753	1	3	13	0.25
1754	2	3	13	0.2698412698412698
1755	3	3	13	0.3103448275862069
1756	4	3	13	0.18181818181818182
1757	5	3	13	0.26666666666666666
1758	6	3	13	0.26666666666666666
1759	7	3	13	0.15
1760	8	3	13	0.2413793103448276
1761	9	3	13	0.2631578947368421
1762	10	3	13	0.3050847457627119
1763	11	3	13	0.21818181818181817
1764	12	3	13	0.1724137931034483
1765	13	3	13	0.16666666666666666
1766	14	3	13	0.16129032258064516
1767	15	3	13	0.3
1768	16	3	13	0.3
1769	17	3	13	0.30357142857142855
1770	18	3	13	0.23809523809523808
1771	19	3	13	0.296875
1772	20	3	13	0.1
1773	21	3	13	0.2222222222222222
1774	22	3	13	0.24193548387096775
1775	23	3	13	0.2830188679245283
1776	0	3	14	0.26666666666666666
1777	1	3	14	0.3
1778	2	3	14	0.2222222222222222
1779	3	3	14	0.1206896551724138
1780	4	3	14	0.3090909090909091
1781	5	3	14	0.1111111111111111
1782	6	3	14	0.25
1783	7	3	14	0.13333333333333333
1784	8	3	14	0.27586206896551724
1785	9	3	14	0.3333333333333333
1786	10	3	14	0.288135593220339
1787	11	3	14	0.10909090909090909
1788	12	3	14	0.2413793103448276
1789	13	3	14	0.18333333333333332
1790	14	3	14	0.25806451612903225
1791	15	3	14	0.35
1792	16	3	14	0.16666666666666666
1793	17	3	14	0.25
1794	18	3	14	0.2222222222222222
1795	19	3	14	0.25
1796	20	3	14	0.3
1797	21	3	14	0.16666666666666666
1798	22	3	14	0.24193548387096775
1799	23	3	14	0.18867924528301888
1800	0	3	15	0.18333333333333332
1801	1	3	15	0.2833333333333333
1802	2	3	15	0.19047619047619047
1803	3	3	15	0.2413793103448276
1804	4	3	15	0.2545454545454545
1805	5	3	15	0.2222222222222222
1806	6	3	15	0.4
1807	7	3	15	0.18333333333333332
1808	8	3	15	0.1724137931034483
1809	9	3	15	0.38596491228070173
1810	10	3	15	0.13559322033898305
1811	11	3	15	0.2545454545454545
1812	12	3	15	0.1896551724137931
1813	13	3	15	0.15
1814	14	3	15	0.4032258064516129
1815	15	3	15	0.21666666666666667
1816	16	3	15	0.3
1817	17	3	15	0.19642857142857142
1818	18	3	15	0.2698412698412698
1819	19	3	15	0.296875
1820	20	3	15	0.3
1821	21	3	15	0.2222222222222222
1822	22	3	15	0.3709677419354839
1823	23	3	15	0.37735849056603776
1824	0	3	16	0.3
1825	1	3	16	0.16666666666666666
1826	2	3	16	0.3492063492063492
1827	3	3	16	0.25862068965517243
1828	4	3	16	0.14545454545454545
1829	5	3	16	0.26666666666666666
1830	6	3	16	0.35
1831	7	3	16	0.26666666666666666
1832	8	3	16	0.22413793103448276
1833	9	3	16	0.3157894736842105
1834	10	3	16	0.1864406779661017
1835	11	3	16	0.2909090909090909
1836	12	3	16	0.1896551724137931
1837	13	3	16	0.21666666666666667
1838	14	3	16	0.24193548387096775
1839	15	3	16	0.21666666666666667
1840	16	3	16	0.23333333333333334
1841	17	3	16	0.19642857142857142
1842	18	3	16	0.2857142857142857
1843	19	3	16	0.203125
1844	20	3	16	0.2833333333333333
1845	21	3	16	0.25925925925925924
1846	22	3	16	0.27419354838709675
1847	23	3	16	0.22641509433962265
1848	0	3	17	0.25
1849	1	3	17	0.18333333333333332
1850	2	3	17	0.2698412698412698
1851	3	3	17	0.15517241379310345
1852	4	3	17	0.23636363636363636
1853	5	3	17	0.17777777777777778
1854	6	3	17	0.3333333333333333
1855	7	3	17	0.2833333333333333
1856	8	3	17	0.29310344827586204
1857	9	3	17	0.2631578947368421
1858	10	3	17	0.22033898305084745
1859	11	3	17	0.18181818181818182
1860	12	3	17	0.1896551724137931
1861	13	3	17	0.25
1862	14	3	17	0.3064516129032258
1863	15	3	17	0.3
1864	16	3	17	0.36666666666666664
1865	17	3	17	0.17857142857142858
1866	18	3	17	0.4126984126984127
1867	19	3	17	0.203125
1868	20	3	17	0.25
1869	21	3	17	0.3333333333333333
1870	22	3	17	0.1935483870967742
1871	23	3	17	0.33962264150943394
1872	0	3	18	0.2
1873	1	3	18	0.26666666666666666
1874	2	3	18	0.2222222222222222
1875	3	3	18	0.3275862068965517
1876	4	3	18	0.23636363636363636
1877	5	3	18	0.26666666666666666
1878	6	3	18	0.36666666666666664
1879	7	3	18	0.18333333333333332
1880	8	3	18	0.15517241379310345
1881	9	3	18	0.17543859649122806
1882	10	3	18	0.22033898305084745
1883	11	3	18	0.2909090909090909
1884	12	3	18	0.3448275862068966
1885	13	3	18	0.31666666666666665
1886	14	3	18	0.22580645161290322
1887	15	3	18	0.26666666666666666
1888	16	3	18	0.21666666666666667
1889	17	3	18	0.125
1890	18	3	18	0.19047619047619047
1891	19	3	18	0.265625
1892	20	3	18	0.16666666666666666
1893	21	3	18	0.24074074074074073
1894	22	3	18	0.24193548387096775
1895	23	3	18	0.18867924528301888
1896	0	3	19	0.35
1897	1	3	19	0.31666666666666665
1898	2	3	19	0.19047619047619047
1899	3	3	19	0.1896551724137931
1900	4	3	19	0.18181818181818182
1901	5	3	19	0.28888888888888886
1902	6	3	19	0.31666666666666665
1903	7	3	19	0.2
1904	8	3	19	0.2413793103448276
1905	9	3	19	0.24561403508771928
1906	10	3	19	0.288135593220339
1907	11	3	19	0.23636363636363636
1908	12	3	19	0.22413793103448276
1909	13	3	19	0.25
1910	14	3	19	0.1774193548387097
1911	15	3	19	0.25
1912	16	3	19	0.26666666666666666
1913	17	3	19	0.23214285714285715
1914	18	3	19	0.2698412698412698
1915	19	3	19	0.3125
1916	20	3	19	0.26666666666666666
1917	21	3	19	0.3148148148148148
1918	22	3	19	0.16129032258064516
1919	23	3	19	0.09433962264150944
1920	0	4	0	0.22413793103448276
1921	1	4	0	0.22058823529411764
1922	2	4	0	0.3333333333333333
1923	3	4	0	0.23636363636363636
1924	4	4	0	0.27586206896551724
1925	5	4	0	0.22
1926	6	4	0	0.3442622950819672
1927	7	4	0	0.4032258064516129
1928	8	4	0	0.24242424242424243
1929	9	4	0	0.3709677419354839
1930	10	4	0	0.17543859649122806
1931	11	4	0	0.28
1932	12	4	0	0.23809523809523808
1933	13	4	0	0.32786885245901637
1934	14	4	0	0.2833333333333333
1935	15	4	0	0.3
1936	16	4	0	0.3230769230769231
1937	17	4	0	0.2777777777777778
1938	18	4	0	0.27586206896551724
1939	19	4	0	0.1864406779661017
1940	20	4	0	0.288135593220339
1941	21	4	0	0.3492063492063492
1942	22	4	0	0.18032786885245902
1943	23	4	0	0.26666666666666666
1944	0	4	1	0.22413793103448276
1945	1	4	1	0.29411764705882354
1946	2	4	1	0.2222222222222222
1947	3	4	1	0.21818181818181817
1948	4	4	1	0.2413793103448276
1949	5	4	1	0.2
1950	6	4	1	0.16393442622950818
1951	7	4	1	0.46774193548387094
1952	8	4	1	0.30303030303030304
1953	9	4	1	0.20967741935483872
1954	10	4	1	0.2631578947368421
1955	11	4	1	0.16
1956	12	4	1	0.20634920634920634
1957	13	4	1	0.2786885245901639
1958	14	4	1	0.3333333333333333
1959	15	4	1	0.2
1960	16	4	1	0.26153846153846155
1961	17	4	1	0.3148148148148148
1962	18	4	1	0.3620689655172414
1963	19	4	1	0.22033898305084745
1964	20	4	1	0.3220338983050847
1965	21	4	1	0.3492063492063492
1966	22	4	1	0.21311475409836064
1967	23	4	1	0.11666666666666667
1968	0	4	2	0.1896551724137931
1969	1	4	2	0.20588235294117646
1970	2	4	2	0.35185185185185186
1971	3	4	2	0.36363636363636365
1972	4	4	2	0.27586206896551724
1973	5	4	2	0.06
1974	6	4	2	0.29508196721311475
1975	7	4	2	0.4032258064516129
1976	8	4	2	0.24242424242424243
1977	9	4	2	0.1774193548387097
1978	10	4	2	0.24561403508771928
1979	11	4	2	0.18
1980	12	4	2	0.30158730158730157
1981	13	4	2	0.26229508196721313
1982	14	4	2	0.2833333333333333
1983	15	4	2	0.25
1984	16	4	2	0.3076923076923077
1985	17	4	2	0.24074074074074073
1986	18	4	2	0.3448275862068966
1987	19	4	2	0.1694915254237288
1988	20	4	2	0.3050847457627119
1989	21	4	2	0.42857142857142855
1990	22	4	2	0.26229508196721313
1991	23	4	2	0.3333333333333333
1992	0	4	3	0.15517241379310345
1993	1	4	3	0.22058823529411764
1994	2	4	3	0.35185185185185186
1995	3	4	3	0.2727272727272727
1996	4	4	3	0.20689655172413793
1997	5	4	3	0.22
1998	6	4	3	0.18032786885245902
[truncated: 401 more rows]
