# Supplementary material for: Spectral signature and behavioral consequence of spontaneous shifts of pupil-linked arousal in human
Source: eLife. 2021 Aug 31;10:e68265. doi: 10.7554/eLife.68265 (PMC8486382; doi:10.7554/eLife.68265)
Supplement: Figure 5—source data 2. [file elife-68265-fig5-data2.csv]

	Frequency_RSN	HR	FAR	c	d	p_corr	catRT
0	delta_Vis	-0.029426255034221485	0.008544921875	0.047975820820015495	-0.0750170978319938	-0.022171515091645725	0.007719256137612365
1	theta_Vis	-0.030863221502171075	-0.0015249971298284181	0.043388949373404186	-0.09774456255976313	-0.01976890234276032	0.014338530284590374
2	alpha_Vis	-0.023538432480466324	0.008188766873085425	0.018242392104126016	-0.10040296167301933	-0.012965783746692409	0.012724902993039338
3	beta_Vis	-0.023803709810974395	-0.007493330566731632	0.04933885469637299	-0.042002644520909904	-0.01721874945565787	0.007494421924485861
4	gamma_Vis	-0.014148136485586299	-0.001353201406196943	0.0213432995335019	-0.03991132297009534	-0.009140617256447069	-0.0021693102823321445
5	delta_SM	-0.019022914430660533	-0.0101679445393338	0.04845776415094677	-0.01470110923662961	-0.014391726299887891	0.009830892206220883
6	theta_SM	-0.01647151013942603	-0.009896836675879258	0.04332932662220014	-0.011129943755606714	-0.006398618315631997	0.006001835495238321
7	alpha_SM	0.00012168518812772608	0.003971962902912764	-0.00840220690440971	-0.020693091439142768	0.0034475321981782734	0.00578560231352642
8	beta_SM	0.0003561495465286981	0.001235930860709047	-0.007905915644540632	-0.015625	0.0014258123021674465	-0.0002060173342802445
9	gamma_SM	-0.004670364396103789	-0.015129015382589095	0.03017286665006741	0.040198170099476696	-0.006688858738075628	-0.0058107275913364025
10	delta_DAN	-0.018632729031972866	-0.012075271585593952	0.05211496849201421	-0.007690953277287871	-0.014016729019862683	0.006761615137861737
11	theta_DAN	-0.015832350487065928	-0.0019725331281663693	0.028534167259875412	-0.03447063484406438	-0.0077186644979008266	0.004669192381248205
12	alpha_DAN	-0.009558200509144618	0.00748450018593989	-0.0025363842663128607	-0.060478841771245656	-0.0019147221041099338	0.0069308880806171905
13	beta_DAN	-0.005332122867691412	0.0021117961542205586	0.00046341739589427134	-0.03126248101730028	-0.004127650509327564	0.004347149132854357
14	gamma_DAN	-0.005744547559718189	-0.014325520298297865	0.02945643466601857	0.02518855388865005	-0.006499729675106476	-0.0012652182146214305
15	delta_VAN	-0.020502334711144734	-0.003200211108609464	0.039021586231506526	-0.0451342396004316	-0.015848618325437432	0.008246152473935809
16	theta_VAN	-0.01881490408148979	-0.0029145282318368735	0.03670204795001726	-0.03962764692894895	-0.008768099316166757	0.004269897452646249
17	alpha_VAN	-0.0002484816081647799	0.008230183161938296	-0.014924004494124917	-0.03982511126867155	0.002275713970958875	0.003246035851970035
18	beta_VAN	-0.0038255707853548757	0.0021735941641141026	-0.0076255576312745715	-0.0027849558602318822	-0.0001500149077503633	-0.0008079897482176585
19	gamma_VAN	-0.00899918827356931	-0.012541365173915301	0.03550267179074019	0.028757346672054873	-0.009917836566469659	-0.0027729243173615784
20	delta_Lim	-0.010839117800731565	0.0029511084072725868	0.007614069137022279	-0.048063891494549094	-0.01772847200082255	0.003734620111804852
21	theta_Lim	-0.013657954657582388	-0.006571179888791544	0.022152927230420217	-0.03334621015724182	-0.013421884000195804	0.007752916657540821
22	alpha_Lim	-0.0025241300719378514	0.004636469576221633	-0.0076117308642253256	-0.033039211485586716	-0.0014521184396261004	0.0027743871334839944
23	beta_Lim	-0.007807281257556836	0.006603348327156837	-0.011641443897347344	-0.06481314416573503	-0.0031485558164309362	0.00313742122470319
24	gamma_Lim	-0.013613841175271004	0.0001902318010650992	0.0084149354411445	-0.041848996952179564	-0.01580457748220963	0.0047085146090940265
25	delta_FPN	-0.020275225532541234	inf	0.042969504616553716	-0.03661472722133392	-0.018152850416226475	0.007330568372381998
26	theta_FPN	-0.01673412412548687	-0.006862045824458403	0.0417649824522265	-0.022045907308001447	-0.01005216193810196	0.0053210524277984995
27	alpha_FPN	-0.004654508943148088	0.0038957167711524553	9.159332367702831e-05	-0.03483428038104907	-0.001237421328357326	0.003998622493425685
28	beta_FPN	-0.009331615231526829	0.001155254450488342	0.005382967433003138	-0.04644184848889763	-0.005910924189951522	0.0020088005333915105
29	gamma_FPN	-0.013521029779748929	-0.016203533419628147	0.048306508426825503	0.024742553317986894	-0.014132883230526446	0.006743694964918634
30	delta_DMN	-0.0198859379824449	-0.0054303314781755894	0.038488447936391175	-0.041198778405128235	-0.01814086960674969	0.007602377246955325
31	theta_DMN	-0.01954979421612928	-0.005327616797116249	0.03871053624795253	-0.04251325938597779	-0.012943373714547141	0.010765066443094893
32	alpha_DMN	-0.010977479710472807	0.013661026901383617	-0.009104503262693764	-0.08492352051071617	-0.007423122630104234	0.005665683160790986
33	beta_DMN	-0.013897080186415525	0.0002979092718367987	0.018222755444459438	-0.04486537905834991	-0.00815905464933438	0.003979577170227866
34	gamma_DMN	-0.013877917251157742	-0.008823540003863433	0.03212569954698067	-0.002603679329375124	-0.0181819146763321	0.0017160717196986494
