# Supplementary material for: Spectral signature and behavioral consequence of spontaneous shifts of pupil-linked arousal in human
Source: eLife. 2021 Aug 31;10:e68265. doi: 10.7554/eLife.68265 (PMC8486382; doi:10.7554/eLife.68265)
Supplement: Figure 6—source data 1. [file elife-68265-fig6-data1.csv]

	HRcon	FARcon	ccon	dcon	p_correctcon	catRTcon	HRdil	FARdil	cdil	ddil	p_correctdil	catRTdil
0	0.39436619718309857	0.038461538461538464	1.0183910344260907	1.500868008185232	0.5476190476190477	1.3926638730497092	0.4430379746835443	0.07692307692307693	0.784674068335981	1.2828056078737329	0.5376344086021505	1.332348142081134
1	0.12162162162162163	0.041666666666666664	1.449291498628781	0.5647457949869279	0.6162790697674418	1.0081893936073123	0.14925373134328357	0.025	1.4998016944107555	0.920324580258598	0.5747126436781609	0.9406988509699972
2	0.7534246575342466	0.3	-0.08045287162431497	1.2097067686647116	0.7096774193548387	0.9585426454357007	0.6865671641791045	0.2	0.17773903937071972	1.3277643884043888	0.7142857142857143	1.0717310796061044
3	0.6290322580645161	0.07142857142857142	0.5679712228537004	1.7945251396636452	0.7631578947368421	1.1146213002764995	0.5	0.05555555555555555	0.7966094090115253	1.5932188180230507	0.7088607594936709	1.1095824034294575
4	0.1282051282051282	0.13333333333333333	1.1228441173151382	-0.02414500135670572	0.5053763440860215	1.001905447917408	0.18666666666666668	0.09090909090909091	1.1127123116946587	0.4449308488485566	0.43023255813953487	1.0137569639385453
5	0.4915254237288136	0.05555555555555555	0.8072315141943849	1.5719746076573315	0.7205882352941176	1.1532999193144766	0.49122807017543857	0.03571428571428571	0.9123664150583679	1.780753351361645	0.7323943661971831	1.1689708912502437
6	0.4925373134328358	0.03333333333333333	0.9263109540258883	1.8152073635800527	0.6219512195121951	0.7339185328393641	0.5333333333333333	0.23529411764705882	0.3189352750376071	0.8051740178894724	0.5217391304347826	0.8107589099556316
7	0.6103896103896104	0.17647058823529413	0.32428242733509427	1.2092341286243529	0.6276595744680851	1.1035894854680532	0.6176470588235294	0.6153846153846154	-0.29634407129343027	0.005925678344473662	0.7037037037037037	1.0926329120698084
8	0.3787878787878788	0.03333333333333333	1.0712902207554242	1.5252488301209806	0.5609756097560976	0.9453384077717756	0.3902439024390244	0.07142857142857142	0.8719585950513712	1.1865503952683036	0.6593406593406593	0.8271498014596795
9	0.7014925373134329	0.2727272727272727	0.03794364486475532	1.1332834034369637	0.6835443037974683	1.4320704414024108	0.8051948051948052	0.21428571428571427	-0.03434276612915094	1.651962747745051	0.7717391304347826	1.358007926881234
10	0.3068181818181818	0.09090909090909091	0.920033679064769	0.830288114108336	0.5454545454545454	1.1839095672099906	0.39285714285714285	0.05555555555555555	0.9325494117111558	1.3213388126237897	0.5846153846153846	1.1894823216224233
11	0.13432835820895522	0.03571428571428571	1.454452188024887	0.6965818054286066	0.3950617283950617	1.316887602260157	0.21666666666666667	0.041666666666666664	1.2575823857560096	0.948164020732471	0.4383561643835616	1.3174775601948057
12	0.5441176470588235	0.10526315789473684	0.5706533039830314	1.3629324325643764	0.5632183908045977	0.9314187245561949	0.5205479452054794	0.1	0.6150113553770001	1.3330804203352005	0.5662650602409639	0.9392327412496924
13	0.5066666666666667	0.13333333333333333	0.5470299918190183	1.127483249635534	0.5777777777777777	1.0871698847169076	0.5633802816901409	0.2	0.3410380718249003	1.0011663234960277	0.5813953488372093	1.0276018204877737
14	0.2537313432835821	0.2727272727272727	0.6336895252326231	-0.05820835729877194	0.3974358974358974	1.1100694609082824	0.2564102564102564	0.11764705882352941	0.9206418167439112	0.5323792320238147	0.5263157894736842	1.1038167675803905
15	0.5822784810126582	0.35714285714285715	0.07919025688436221	0.5738321998324148	0.6129032258064516	1.1505312925157283	0.4927536231884058	0.09090909090909091	0.6766713540226047	1.3170127641926646	0.6	1.2056655418634818
16	0.4	0.07692307692307693	0.8397119877043235	1.1727297691370477	0.46808510638297873	1.1693598370579288	0.46875	0.14285714285714285	0.5729914683056269	0.9891581111450293	0.4810126582278481	1.2031582975064856
17	0.18867924528301888	0.14285714285714285	0.9751721696977297	0.18479670836082351	0.39344262295081966	1.2278417056339572	0.22784810126582278	0.058823529411764705	1.1553394085365725	0.8187741256504525	0.3711340206185567	1.3636385317050863
18	0.4342105263157895	0.027777777777777776	1.0400851194620553	1.7488414111870043	0.6702127659574468	1.136828547790909	0.4098360655737705	0.1875	0.557556627792454	0.659179862452844	0.6753246753246753	1.226074839809123
19	0.4175824175824176	0.06666666666666667	0.854584041099509	1.2930038098890317	0.5981308411214953	0.9817616186965862	0.5471698113207547	0.05555555555555555	0.7373523929081264	1.7117328502298486	0.6029411764705882	0.9251918921393499
20	0.5606060606060606	0.2	0.344557629663335	0.9941272078191584	0.43209876543209874	0.859566535197678	0.6666666666666666	0.6153846153846154	-0.36205426570832544	0.137346067174264	0.5054945054945055	0.8161321697371022
21	0.4084507042253521	0.3333333333333333	0.33112972679580627	0.19919514499930255	0.4186046511627907	1.137684014387253	0.5405405405405406	0.13333333333333333	0.5044880087710402	1.2125672157314904	0.550561797752809	1.0958467916064805
22	0.4838709677419355	0.29411764705882354	0.29091779684736696	0.5009545765634416	0.375	1.286293308377043	0.37037037037037035	0.38461538461538464	0.31212690192380627	-0.03749133960522599	0.39361702127659576	1.125941738642757
23	0.6301369863013698	0.6923076923076923	-0.41730920146631806	-0.17018604381407487	0.627906976744186	1.1096701254985757	0.6753246753246753	0.5714285714285714	-0.3173384173747997	0.2746520951641894	0.6941176470588235	1.0932698173562077
